# Supplementary material for: Data for whole and mitochondrial proteome of human embryonic stem cells
Source: Data Brief. 2017 Jun 12;13:371–6. doi: 10.1016/j.dib.2017.05.036 (PMC5480819; doi:10.1016/j.dib.2017.05.036)
Supplement: Supplementary file 1 — Supplementary material [file mmc1.zip]

Archive with 5 entries (5 files):
- COI-Baharvand.pdf
- COI-Chen.pdf
- COI-Nezari.pdf
- COI-Salekdeh.pdf
- COI_Shekari.pdf
