# Supplementary material for: Data for whole and mitochondrial proteome of human embryonic stem cells
Source: Data Brief. 2017 Jun 12;13:371–6. doi: 10.1016/j.dib.2017.05.036 (PMC5480819; doi:10.1016/j.dib.2017.05.036)
Supplement: Supplementary file 3 — Supplementary Table S1. Whole proteome of human embryonic stem cells (hESCs). [file mmc3.xlsx]

## Sheet: ESC rep 1
prot_hit_num	prot_acc	prot_desc	prot_score	prot_mass	prot_matches	prot_matches_sig	prot_sequences	prot_sequences_sig	prot_pi	pep_query	pep_rank	pep_isbold	pep_isunique	pep_exp_mz	pep_exp_mr	pep_exp_z	pep_calc_mr	pep_delta	pep_miss	pep_score	pep_expect	pep_res_before	pep_seq	pep_res_after	pep_var_mod	pep_var_mod_pos	pep_scan_title
1	IPI00021439	Tax_Id=9606 Gene_Symbol=ACTB Actin, cytoplasmic 1	2134	41710	60	60	15	15	5.29	905	1	1	0	322.69	643.366	2	643.365	0.0003	0	44.43	0.0028	R	LDLAGR	D			Locus:1.1.1.2434.2
1	IPI00021439	Tax_Id=9606 Gene_Symbol=ACTB Actin, cytoplasmic 1	2134	41710	60	60	15	15	5.29	906	1	1	0	322.69	643.366	2	643.365	0.0003	0	42	0.005	R	LDLAGR	D			Locus:1.1.1.2431.2
1	IPI00021439	Tax_Id=9606 Gene_Symbol=ACTB Actin, cytoplasmic 1	2134	41710	60	60	15	15	5.29	4178	1	1	0	488.728	975.442	2	975.441	0.0008	0	83.82	1.9e-07	K	AGFAGDDAPR	A			Locus:1.1.1.2389.8
1	IPI00021439	Tax_Id=9606 Gene_Symbol=ACTB Actin, cytoplasmic 1	2134	41710	60	60	15	15	5.29	4551	1	1	0	499.746	997.478	2	997.479	-0.0009	0	39.98	0.0042	R	DLTDYLMK	I			Locus:1.1.1.3440.3
1	IPI00021439	Tax_Id=9606 Gene_Symbol=ACTB Actin, cytoplasmic 1	2134	41710	60	60	15	15	5.29	4552	1	1	0	499.746	997.478	2	997.479	-0.0009	0	38.85	0.0055	R	DLTDYLMK	I			Locus:1.1.1.3434.2
1	IPI00021439	Tax_Id=9606 Gene_Symbol=ACTB Actin, cytoplasmic 1	2134	41710	60	60	15	15	5.29	4553	1	1	0	499.746	997.478	2	997.479	-0.0009	0	43.15	0.002	R	DLTDYLMK	I			Locus:1.1.1.3431.2
1	IPI00021439	Tax_Id=9606 Gene_Symbol=ACTB Actin, cytoplasmic 1	2134	41710	60	60	15	15	5.29	6904	1	1	1	566.767	1131.52	2	1131.52	0.0002	0	53.51	0.0002	R	GYSFTTTAER	E			Locus:1.1.1.2537.6
1	IPI00021439	Tax_Id=9606 Gene_Symbol=ACTB Actin, cytoplasmic 1	2134	41710	60	60	15	15	5.29	6905	1	1	1	566.767	1131.52	2	1131.52	0.0002	0	55.57	0.00012	R	GYSFTTTAER	E			Locus:1.1.1.2534.5
1	IPI00021439	Tax_Id=9606 Gene_Symbol=ACTB Actin, cytoplasmic 1	2134	41710	60	60	15	15	5.29	6906	1	1	1	566.767	1131.52	2	1131.52	0.0003	0	58.38	6.5e-05	R	GYSFTTTAER	E			Locus:1.1.1.2531.11
1	IPI00021439	Tax_Id=9606 Gene_Symbol=ACTB Actin, cytoplasmic 1	2134	41710	60	60	15	15	5.29	7427	1	1	0	387.877	1160.61	3	1160.61	-0.0007	0	49.97	0.00069	K	EITALAPSTMK	I			Locus:1.1.1.2739.2
1	IPI00021439	Tax_Id=9606 Gene_Symbol=ACTB Actin, cytoplasmic 1	2134	41710	60	60	15	15	5.29	7428	1	1	0	387.877	1160.61	3	1160.61	-0.0007	0	44.43	0.0025	K	EITALAPSTMK	I			Locus:1.1.1.2743.2
1	IPI00021439	Tax_Id=9606 Gene_Symbol=ACTB Actin, cytoplasmic 1	2134	41710	60	60	15	15	5.29	7575	1	1	0	586.289	1170.56	2	1170.56	-0.0008	0	64.82	1.8e-05	R	HQGVMVGMGQK	D			Locus:1.1.1.2314.13
1	IPI00021439	Tax_Id=9606 Gene_Symbol=ACTB Actin, cytoplasmic 1	2134	41710	60	60	15	15	5.29	7576	1	1	0	391.196	1170.56	3	1170.56	0.0011	0	41.79	0.003	R	HQGVMVGMGQK	D			Locus:1.1.1.2313.8
1	IPI00021439	Tax_Id=9606 Gene_Symbol=ACTB Actin, cytoplasmic 1	2134	41710	60	60	15	15	5.29	7696	1	1	0	589.311	1176.61	2	1176.61	0.0008	0	40.56	0.0068	K	EITALAPSTMK	I	Oxidation (M)	0.00000000030.0	Locus:1.1.1.2564.11
1	IPI00021439	Tax_Id=9606 Gene_Symbol=ACTB Actin, cytoplasmic 1	2134	41710	60	60	15	15	5.29	7849	1	1	0	396.529	1186.56	3	1186.56	0.005	0	46.63	0.0011	R	HQGVMVGMGQK	D	Oxidation (M)	0.00000003000.0	Locus:1.1.1.2280.5
1	IPI00021439	Tax_Id=9606 Gene_Symbol=ACTB Actin, cytoplasmic 1	2134	41710	60	60	15	15	5.29	8059	1	1	0	599.765	1197.52	2	1197.52	0.001	0	61.23	2.7e-05	K	DSYVGDEAQSK	R			Locus:1.1.1.2389.16
1	IPI00021439	Tax_Id=9606 Gene_Symbol=ACTB Actin, cytoplasmic 1	2134	41710	60	60	15	15	5.29	14295	1	1	0	505.921	1514.74	3	1514.74	0.0008	0	58.88	9.6e-05	K	IWHHTFYNELR	V			Locus:1.1.1.2579.10
1	IPI00021439	Tax_Id=9606 Gene_Symbol=ACTB Actin, cytoplasmic 1	2134	41710	60	60	15	15	5.29	14296	1	1	0	505.921	1514.74	3	1514.74	0.0008	0	44.66	0.0025	K	IWHHTFYNELR	V			Locus:1.1.1.2575.11
1	IPI00021439	Tax_Id=9606 Gene_Symbol=ACTB Actin, cytoplasmic 1	2134	41710	60	60	15	15	5.29	14297	1	1	0	758.379	1514.74	2	1514.74	0.0018	0	43.81	0.0032	K	IWHHTFYNELR	V			Locus:1.1.1.2570.16
1	IPI00021439	Tax_Id=9606 Gene_Symbol=ACTB Actin, cytoplasmic 1	2134	41710	60	60	15	15	5.29	14298	1	1	0	758.379	1514.74	2	1514.74	0.0018	0	48.01	0.0012	K	IWHHTFYNELR	V			Locus:1.1.1.2569.14
1	IPI00021439	Tax_Id=9606 Gene_Symbol=ACTB Actin, cytoplasmic 1	2134	41710	60	60	15	15	5.29	14322	1	1	1	506.239	1515.7	3	1515.7	0.0007	0	60.18	6.3e-05	K	QEYDESGPSIVHR	K			Locus:1.1.1.2503.12
1	IPI00021439	Tax_Id=9606 Gene_Symbol=ACTB Actin, cytoplasmic 1	2134	41710	60	60	15	15	5.29	14323	1	1	1	758.856	1515.7	2	1515.7	0.0025	0	98.55	8.5e-09	K	QEYDESGPSIVHR	K			Locus:1.1.1.2505.16
1	IPI00021439	Tax_Id=9606 Gene_Symbol=ACTB Actin, cytoplasmic 1	2134	41710	60	60	15	15	5.29	14324	1	1	1	758.856	1515.7	2	1515.7	0.0025	0	100.92	4.9e-09	K	QEYDESGPSIVHR	K			Locus:1.1.1.2502.14
1	IPI00021439	Tax_Id=9606 Gene_Symbol=ACTB Actin, cytoplasmic 1	2134	41710	60	60	15	15	5.29	14340	1	1	1	506.572	1516.69	3	1516.68	0.0149	0	58.63	8.9e-05	K	QEYDESGPSIVHR	K	Deamidated (NQ)	0.1000000000000.0	Locus:1.1.1.2500.10
1	IPI00021439	Tax_Id=9606 Gene_Symbol=ACTB Actin, cytoplasmic 1	2134	41710	60	60	15	15	5.29	18881	1	1	0	597.635	1789.88	3	1789.88	-0.0001	0	43.82	0.0043	K	SYELPDGQVITIGNER	F			Locus:1.1.1.3341.4
1	IPI00021439	Tax_Id=9606 Gene_Symbol=ACTB Actin, cytoplasmic 1	2134	41710	60	60	15	15	5.29	18883	1	1	0	597.635	1789.88	3	1789.88	0	0	41.56	0.0072	K	SYELPDGQVITIGNER	F			Locus:1.1.1.3332.7
1	IPI00021439	Tax_Id=9606 Gene_Symbol=ACTB Actin, cytoplasmic 1	2134	41710	60	60	15	15	5.29	18885	1	1	0	895.95	1789.89	2	1789.88	0.0005	0	59.45	0.00012	K	SYELPDGQVITIGNER	F			Locus:1.1.1.3254.16
1	IPI00021439	Tax_Id=9606 Gene_Symbol=ACTB Actin, cytoplasmic 1	2134	41710	60	60	15	15	5.29	18886	1	1	0	895.95	1789.89	2	1789.88	0.0006	0	91.05	8e-08	K	SYELPDGQVITIGNER	F			Locus:1.1.1.3333.11
1	IPI00021439	Tax_Id=9606 Gene_Symbol=ACTB Actin, cytoplasmic 1	2134	41710	60	60	15	15	5.29	18888	1	1	0	895.95	1789.89	2	1789.88	0.0011	0	100.76	8.9e-09	K	SYELPDGQVITIGNER	F			Locus:1.1.1.3344.16
1	IPI00021439	Tax_Id=9606 Gene_Symbol=ACTB Actin, cytoplasmic 1	2134	41710	60	60	15	15	5.29	18889	1	1	0	895.95	1789.89	2	1789.88	0.0011	0	69.98	1.1e-05	K	SYELPDGQVITIGNER	F			Locus:1.1.1.3347.15
1	IPI00021439	Tax_Id=9606 Gene_Symbol=ACTB Actin, cytoplasmic 1	2134	41710	60	60	15	15	5.29	18890	1	1	0	895.95	1789.89	2	1789.88	0.0014	0	65.82	2.8e-05	K	SYELPDGQVITIGNER	F			Locus:1.1.1.3340.16
1	IPI00021439	Tax_Id=9606 Gene_Symbol=ACTB Actin, cytoplasmic 1	2134	41710	60	60	15	15	5.29	18895	1	1	0	597.963	1790.87	3	1790.87	-0.0004	0	56.61	0.00025	K	SYELPDGQVITIGNER	F	Deamidated (NQ)	0.0000000000000100.0	Locus:1.1.1.3493.8
1	IPI00021439	Tax_Id=9606 Gene_Symbol=ACTB Actin, cytoplasmic 1	2134	41710	60	60	15	15	5.29	18896	1	1	0	597.963	1790.87	3	1790.87	-0.0004	0	69.56	1.2e-05	K	SYELPDGQVITIGNER	F	Deamidated (NQ)	0.0000000000000100.0	Locus:1.1.1.3491.7
1	IPI00021439	Tax_Id=9606 Gene_Symbol=ACTB Actin, cytoplasmic 1	2134	41710	60	60	15	15	5.29	18900	1	1	0	896.443	1790.87	2	1790.87	0.0035	0	57.47	0.0002	K	SYELPDGQVITIGNER	F	Deamidated (NQ)	0.0000000000000100.0	Locus:1.1.1.3489.15
1	IPI00021439	Tax_Id=9606 Gene_Symbol=ACTB Actin, cytoplasmic 1	2134	41710	60	60	15	15	5.29	18901	1	1	0	896.444	1790.87	2	1790.87	0.0053	0	73.85	4.4e-06	K	SYELPDGQVITIGNER	F	Deamidated (NQ)	0.0000000000000100.0	Locus:1.1.1.3451.14
1	IPI00021439	Tax_Id=9606 Gene_Symbol=ACTB Actin, cytoplasmic 1	2134	41710	60	60	15	15	5.29	20902	1	1	1	977.536	1953.06	2	1953.06	0.0005	0	67.15	7.9e-06	R	VAPEEHPVLLTEAPLNPK	A			Locus:1.1.1.2948.15
1	IPI00021439	Tax_Id=9606 Gene_Symbol=ACTB Actin, cytoplasmic 1	2134	41710	60	60	15	15	5.29	20904	1	1	1	652.027	1953.06	3	1953.06	0.0018	0	61.25	3e-05	R	VAPEEHPVLLTEAPLNPK	A			Locus:1.1.1.2952.11
1	IPI00021439	Tax_Id=9606 Gene_Symbol=ACTB Actin, cytoplasmic 1	2134	41710	60	60	15	15	5.29	20905	1	1	1	652.027	1953.06	3	1953.06	0.0018	0	53.34	0.00018	R	VAPEEHPVLLTEAPLNPK	A			Locus:1.1.1.2946.2
1	IPI00021439	Tax_Id=9606 Gene_Symbol=ACTB Actin, cytoplasmic 1	2134	41710	60	60	15	15	5.29	22888	1	1	1	1108.04	2214.06	2	2214.06	-0.004	0	85.97	2.5e-07	K	DLYANTVLSGGTTMYPGIADR	M			Locus:1.1.1.3558.16
1	IPI00021439	Tax_Id=9606 Gene_Symbol=ACTB Actin, cytoplasmic 1	2134	41710	60	60	15	15	5.29	22889	1	1	1	739.027	2214.06	3	2214.06	-0.0029	0	45.45	0.0029	K	DLYANTVLSGGTTMYPGIADR	M			Locus:1.1.1.3713.9
1	IPI00021439	Tax_Id=9606 Gene_Symbol=ACTB Actin, cytoplasmic 1	2134	41710	60	60	15	15	5.29	22899	1	1	1	739.029	2214.06	3	2214.06	0.0013	0	55.62	0.00028	K	DLYANTVLSGGTTMYPGIADR	M			Locus:1.1.1.3583.9
1	IPI00021439	Tax_Id=9606 Gene_Symbol=ACTB Actin, cytoplasmic 1	2134	41710	60	60	15	15	5.29	22903	1	1	1	1108.04	2214.07	2	2214.06	0.004	0	93.04	5.2e-08	K	DLYANTVLSGGTTMYPGIADR	M			Locus:1.1.1.3633.15
1	IPI00021439	Tax_Id=9606 Gene_Symbol=ACTB Actin, cytoplasmic 1	2134	41710	60	60	15	15	5.29	22905	1	1	1	1108.04	2214.07	2	2214.06	0.0045	0	136.06	2.6e-12	K	DLYANTVLSGGTTMYPGIADR	M			Locus:1.1.1.3587.16
1	IPI00021439	Tax_Id=9606 Gene_Symbol=ACTB Actin, cytoplasmic 1	2134	41710	60	60	15	15	5.29	22906	1	1	1	1108.04	2214.07	2	2214.06	0.0045	0	97.79	1.7e-08	K	DLYANTVLSGGTTMYPGIADR	M			Locus:1.1.1.3584.16
1	IPI00021439	Tax_Id=9606 Gene_Symbol=ACTB Actin, cytoplasmic 1	2134	41710	60	60	15	15	5.29	22907	1	1	1	1108.04	2214.07	2	2214.06	0.0046	0	130.19	9.9e-12	K	DLYANTVLSGGTTMYPGIADR	M			Locus:1.1.1.3581.16
1	IPI00021439	Tax_Id=9606 Gene_Symbol=ACTB Actin, cytoplasmic 1	2134	41710	60	60	15	15	5.29	22908	1	1	1	1108.04	2214.07	2	2214.06	0.0046	0	135.9	2.7e-12	K	DLYANTVLSGGTTMYPGIADR	M			Locus:1.1.1.3579.16
1	IPI00021439	Tax_Id=9606 Gene_Symbol=ACTB Actin, cytoplasmic 1	2134	41710	60	60	15	15	5.29	22909	1	1	1	739.03	2214.07	3	2214.06	0.0046	0	40.02	0.01	K	DLYANTVLSGGTTMYPGIADR	M			Locus:1.1.1.3831.12
1	IPI00021439	Tax_Id=9606 Gene_Symbol=ACTB Actin, cytoplasmic 1	2134	41710	60	60	15	15	5.29	22915	1	1	1	1108.53	2215.04	2	2215.05	-0.0026	0	53.99	0.00039	K	DLYANTVLSGGTTMYPGIADR	M	Deamidated (NQ)	0.000010000000000000000.0	Locus:1.1.1.3668.15
1	IPI00021439	Tax_Id=9606 Gene_Symbol=ACTB Actin, cytoplasmic 1	2134	41710	60	60	15	15	5.29	23010	1	1	1	1116.04	2230.06	2	2230.06	0.0005	0	113.89	4.2e-10	K	DLYANTVLSGGTTMYPGIADR	M	Oxidation (M)	0.000000000000030000000.0	Locus:1.1.1.3435.15
1	IPI00021439	Tax_Id=9606 Gene_Symbol=ACTB Actin, cytoplasmic 1	2134	41710	60	60	15	15	5.29	23011	1	1	1	1116.04	2230.06	2	2230.06	0.0005	0	100.41	9.3e-09	K	DLYANTVLSGGTTMYPGIADR	M	Oxidation (M)	0.000000000000030000000.0	Locus:1.1.1.3432.16
1	IPI00021439	Tax_Id=9606 Gene_Symbol=ACTB Actin, cytoplasmic 1	2134	41710	60	60	15	15	5.29	23615	1	1	1	1172.08	2342.16	2	2342.16	-0.0027	1	59.33	0.00013	R	KDLYANTVLSGGTTMYPGIADR	M			Locus:1.1.1.3236.16
1	IPI00021439	Tax_Id=9606 Gene_Symbol=ACTB Actin, cytoplasmic 1	2134	41710	60	60	15	15	5.29	23616	1	1	1	781.726	2342.16	3	2342.16	-0.0009	1	100.71	9.7e-09	R	KDLYANTVLSGGTTMYPGIADR	M			Locus:1.1.1.3234.9
1	IPI00021439	Tax_Id=9606 Gene_Symbol=ACTB Actin, cytoplasmic 1	2134	41710	60	60	15	15	5.29	23620	1	1	1	782.055	2343.14	3	2343.14	0.0028	1	64.12	4.4e-05	R	KDLYANTVLSGGTTMYPGIADR	M	Deamidated (NQ)	0.0000010000000000000000.0	Locus:1.1.1.3305.16
1	IPI00021439	Tax_Id=9606 Gene_Symbol=ACTB Actin, cytoplasmic 1	2134	41710	60	60	15	15	5.29	23682	1	1	1	787.059	2358.16	3	2358.15	0.0036	1	81.27	8.7e-07	R	KDLYANTVLSGGTTMYPGIADR	M	Oxidation (M)	0.0000000000000030000000.0	Locus:1.1.1.3100.14
1	IPI00021439	Tax_Id=9606 Gene_Symbol=ACTB Actin, cytoplasmic 1	2134	41710	60	60	15	15	5.29	25026	1	1	1	796.659	3182.61	4	3182.61	-0.001	0	81.97	6.2e-07	R	TTGIVMDSGDGVTHTVPIYEGYALPHAILR	L			Locus:1.1.1.3445.15
1	IPI00021439	Tax_Id=9606 Gene_Symbol=ACTB Actin, cytoplasmic 1	2134	41710	60	60	15	15	5.29	25027	1	1	1	796.659	3182.61	4	3182.61	-0.001	0	51.04	0.00077	R	TTGIVMDSGDGVTHTVPIYEGYALPHAILR	L			Locus:1.1.1.3442.12
1	IPI00021439	Tax_Id=9606 Gene_Symbol=ACTB Actin, cytoplasmic 1	2134	41710	60	60	15	15	5.29	25035	1	1	1	800.658	3198.6	4	3198.6	-0.0012	0	63.52	5e-05	R	TTGIVMDSGDGVTHTVPIYEGYALPHAILR	L	Oxidation (M)	0.000003000000000000000000000000.0	Locus:1.1.1.3362.12
1	IPI00021439	Tax_Id=9606 Gene_Symbol=ACTB Actin, cytoplasmic 1	2134	41710	60	60	15	15	5.29	25036	1	1	1	800.658	3198.6	4	3198.6	-0.0011	0	66.95	2.2e-05	R	TTGIVMDSGDGVTHTVPIYEGYALPHAILR	L	Oxidation (M)	0.000003000000000000000000000000.0	Locus:1.1.1.3366.11
1	IPI00021439	Tax_Id=9606 Gene_Symbol=ACTB Actin, cytoplasmic 1	2134	41710	60	60	15	15	5.29	25045	1	1	1	814.159	3252.6	4	3252.6	0.0028	0	58.36	0.00017	K	MTQIMFETFNTPAMYVAIQAVLSLYASGR	T			Locus:1.1.1.4312.2
1	IPI00021439	Tax_Id=9606 Gene_Symbol=ACTB Actin, cytoplasmic 1	2134	41710	60	60	15	15	5.29	25046	1	1	1	1085.21	3252.61	3	3252.6	0.0073	0	59.12	0.00014	K	MTQIMFETFNTPAMYVAIQAVLSLYASGR	T			Locus:1.1.1.4313.6
2	IPI00302592	Tax_Id=9606 Gene_Symbol=FLNA Isoform 2 of Filamin-A	1912	279843	63	63	36	36	5.69	2847	1	1	1	441.774	881.533	2	881.533	-0.0004	0	40.51	0.00059	K	AGVAPLQVK	V			Locus:1.1.1.2453.5
2	IPI00302592	Tax_Id=9606 Gene_Symbol=FLNA Isoform 2 of Filamin-A	1912	279843	63	63	36	36	5.69	3837	1	1	1	476.741	951.467	2	951.466	0.0004	0	53.02	0.00021	R	AEFTVETR	S			Locus:1.1.1.2490.6
2	IPI00302592	Tax_Id=9606 Gene_Symbol=FLNA Isoform 2 of Filamin-A	1912	279843	63	63	36	36	5.69	5329	1	1	0	522.754	1043.49	2	1043.49	0.0004	0	44.14	0.0013	K	DLAEDAPWK	K			Locus:1.1.1.3028.6
2	IPI00302592	Tax_Id=9606 Gene_Symbol=FLNA Isoform 2 of Filamin-A	1912	279843	63	63	36	36	5.69	6029	1	1	1	543.315	1084.62	2	1084.62	-0.0009	0	56.98	0.00012	R	LYSVSYLLK	D			Locus:1.1.1.3111.4
2	IPI00302592	Tax_Id=9606 Gene_Symbol=FLNA Isoform 2 of Filamin-A	1912	279843	63	63	36	36	5.69	6030	1	1	1	543.315	1084.62	2	1084.62	-0.0009	0	40.09	0.0056	R	LYSVSYLLK	D			Locus:1.1.1.3108.4
2	IPI00302592	Tax_Id=9606 Gene_Symbol=FLNA Isoform 2 of Filamin-A	1912	279843	63	63	36	36	5.69	6263	1	1	1	550.29	1098.57	2	1098.57	-0.0007	0	38.77	0.0059	K	GTVEPQLEAR	G			Locus:1.1.1.2449.14
2	IPI00302592	Tax_Id=9606 Gene_Symbol=FLNA Isoform 2 of Filamin-A	1912	279843	63	63	36	36	5.69	6430	1	1	1	554.305	1106.6	2	1106.6	-0.0009	0	93.21	2e-08	K	LDVQFSGLTK	G			Locus:1.1.1.3032.10
2	IPI00302592	Tax_Id=9606 Gene_Symbol=FLNA Isoform 2 of Filamin-A	1912	279843	63	63	36	36	5.69	6455	1	1	1	370.197	1107.57	3	1107.57	0.0012	1	44.49	0.0019	K	RAEFTVETR	S			Locus:1.1.1.2356.6
2	IPI00302592	Tax_Id=9606 Gene_Symbol=FLNA Isoform 2 of Filamin-A	1912	279843	63	63	36	36	5.69	8575	1	1	1	613.289	1224.56	2	1224.56	0.0016	0	48.75	0.00073	R	EATTEFSVDAR	A			Locus:1.1.1.2660.15
2	IPI00302592	Tax_Id=9606 Gene_Symbol=FLNA Isoform 2 of Filamin-A	1912	279843	63	63	36	36	5.69	8595	1	1	1	613.829	1225.64	2	1225.65	-0.0012	0	53.12	0.0002	R	AWGPGLEGGVVGK	S			Locus:1.1.1.2910.9
2	IPI00302592	Tax_Id=9606 Gene_Symbol=FLNA Isoform 2 of Filamin-A	1912	279843	63	63	36	36	5.69	8596	1	1	1	613.829	1225.64	2	1225.65	-0.0012	0	66.94	8.2e-06	R	AWGPGLEGGVVGK	S			Locus:1.1.1.2913.9
2	IPI00302592	Tax_Id=9606 Gene_Symbol=FLNA Isoform 2 of Filamin-A	1912	279843	63	63	36	36	5.69	8597	1	1	1	613.829	1225.64	2	1225.65	-0.0012	0	56.58	8.9e-05	R	AWGPGLEGGVVGK	S			Locus:1.1.1.2917.12
2	IPI00302592	Tax_Id=9606 Gene_Symbol=FLNA Isoform 2 of Filamin-A	1912	279843	63	63	36	36	5.69	8604	1	1	0	613.889	1225.76	2	1225.76	-0.0015	0	47.23	7.9e-05	R	LIALLEVLSQK	K			Locus:1.1.1.3676.8
2	IPI00302592	Tax_Id=9606 Gene_Symbol=FLNA Isoform 2 of Filamin-A	1912	279843	63	63	36	36	5.69	8605	1	1	0	613.889	1225.76	2	1225.76	-0.0013	0	93.74	1.8e-09	R	LIALLEVLSQK	K			Locus:1.1.1.3673.8
2	IPI00302592	Tax_Id=9606 Gene_Symbol=FLNA Isoform 2 of Filamin-A	1912	279843	63	63	36	36	5.69	9734	1	1	1	643.366	1284.72	2	1284.72	-0.0006	0	58.65	6.2e-05	K	LPQLPITNFSR	D			Locus:1.1.1.3231.9
2	IPI00302592	Tax_Id=9606 Gene_Symbol=FLNA Isoform 2 of Filamin-A	1912	279843	63	63	36	36	5.69	12020	1	1	1	700.827	1399.64	2	1399.64	-0.0012	0	53.91	0.00021	K	YGGDEIPFSPYR	V			Locus:1.1.1.3181.12
2	IPI00302592	Tax_Id=9606 Gene_Symbol=FLNA Isoform 2 of Filamin-A	1912	279843	63	63	36	36	5.69	12021	1	1	1	700.827	1399.64	2	1399.64	-0.0012	0	58.61	7.2e-05	K	YGGDEIPFSPYR	V			Locus:1.1.1.3178.10
2	IPI00302592	Tax_Id=9606 Gene_Symbol=FLNA Isoform 2 of Filamin-A	1912	279843	63	63	36	36	5.69	12339	1	1	1	708.378	1414.74	2	1414.74	-0.0002	0	47.05	0.0016	R	IANLQTDLSDGLR	L			Locus:1.1.1.3059.13
2	IPI00302592	Tax_Id=9606 Gene_Symbol=FLNA Isoform 2 of Filamin-A	1912	279843	63	63	36	36	5.69	12551	1	1	1	713.88	1425.74	2	1425.75	-0.0015	0	69.05	8.1e-06	R	EAGAGGLAIAVEGPSK	A			Locus:1.1.1.2878.14
2	IPI00302592	Tax_Id=9606 Gene_Symbol=FLNA Isoform 2 of Filamin-A	1912	279843	63	63	36	36	5.69	12552	1	1	1	713.88	1425.74	2	1425.75	-0.0015	0	134.92	2.1e-12	R	EAGAGGLAIAVEGPSK	A			Locus:1.1.1.2882.14
2	IPI00302592	Tax_Id=9606 Gene_Symbol=FLNA Isoform 2 of Filamin-A	1912	279843	63	63	36	36	5.69	12622	1	1	1	715.364	1428.71	2	1428.71	0.0015	0	103.41	3.3e-09	K	AFGPGLQGGSAGSPAR	F			Locus:1.1.1.2559.15
2	IPI00302592	Tax_Id=9606 Gene_Symbol=FLNA Isoform 2 of Filamin-A	1912	279843	63	63	36	36	5.69	12623	1	1	1	715.364	1428.71	2	1428.71	0.0015	0	48.74	0.00098	K	AFGPGLQGGSAGSPAR	F			Locus:1.1.1.2562.16
2	IPI00302592	Tax_Id=9606 Gene_Symbol=FLNA Isoform 2 of Filamin-A	1912	279843	63	63	36	36	5.69	12717	1	1	1	717.864	1433.71	2	1433.72	-0.0026	0	88.21	1.4e-07	R	ANLPQSFQVDTSK	A			Locus:1.1.1.2794.15
2	IPI00302592	Tax_Id=9606 Gene_Symbol=FLNA Isoform 2 of Filamin-A	1912	279843	63	63	36	36	5.69	12719	1	1	1	717.886	1433.76	2	1433.76	0.0022	0	58.17	0.00011	K	AGNNMLLVGVHGPR	T			Locus:1.1.1.2662.13
2	IPI00302592	Tax_Id=9606 Gene_Symbol=FLNA Isoform 2 of Filamin-A	1912	279843	63	63	36	36	5.69	13045	1	1	1	484.257	1449.75	3	1449.75	-0.0029	0	58.52	0.00013	K	AGNNMLLVGVHGPR	T	Oxidation (M)	0.00003000000000.0	Locus:1.1.1.2499.6
2	IPI00302592	Tax_Id=9606 Gene_Symbol=FLNA Isoform 2 of Filamin-A	1912	279843	63	63	36	36	5.69	14036	1	1	1	750.881	1499.75	2	1499.75	0.0001	0	70.04	7.4e-06	K	DAGEGGLSLAIEGPSK	A			Locus:1.1.1.3161.13
2	IPI00302592	Tax_Id=9606 Gene_Symbol=FLNA Isoform 2 of Filamin-A	1912	279843	63	63	36	36	5.69	14037	1	1	1	750.881	1499.75	2	1499.75	0.0003	0	106.99	1.6e-09	K	DAGEGGLSLAIEGPSK	A			Locus:1.1.1.3158.13
2	IPI00302592	Tax_Id=9606 Gene_Symbol=FLNA Isoform 2 of Filamin-A	1912	279843	63	63	36	36	5.69	14076	1	1	1	752.389	1502.76	2	1502.77	-0.0104	0	55.77	0.00022	K	VNQPASFAVSLNGAK	G	Deamidated (NQ)	0.000000000001000.0	Locus:1.1.1.2954.16
2	IPI00302592	Tax_Id=9606 Gene_Symbol=FLNA Isoform 2 of Filamin-A	1912	279843	63	63	36	36	5.69	14656	1	1	1	767.389	1532.76	2	1532.76	0.0021	0	55.34	0.00029	R	AEAGVPAEFSIWTR	E			Locus:1.1.1.3408.14
2	IPI00302592	Tax_Id=9606 Gene_Symbol=FLNA Isoform 2 of Filamin-A	1912	279843	63	63	36	36	5.69	14668	1	1	1	767.411	1532.81	2	1532.81	-0.0012	0	46.09	0.0019	K	SPFSVAVSPSLDLSK	I			Locus:1.1.1.3308.15
2	IPI00302592	Tax_Id=9606 Gene_Symbol=FLNA Isoform 2 of Filamin-A	1912	279843	63	63	36	36	5.69	14669	1	1	1	767.411	1532.81	2	1532.81	-0.0012	0	56.43	0.00018	K	SPFSVAVSPSLDLSK	I			Locus:1.1.1.3306.11
2	IPI00302592	Tax_Id=9606 Gene_Symbol=FLNA Isoform 2 of Filamin-A	1912	279843	63	63	36	36	5.69	14977	1	1	1	775.893	1549.77	2	1549.76	0.0081	0	51.92	0.00062	R	DAGYGGLSLSIEGPSK	V			Locus:1.1.1.3292.13
2	IPI00302592	Tax_Id=9606 Gene_Symbol=FLNA Isoform 2 of Filamin-A	1912	279843	63	63	36	36	5.69	15329	1	1	1	785.906	1569.8	2	1569.8	-0.0016	0	100.62	5.8e-09	R	GAGTGGLGLAVEGPSEAK	M			Locus:1.1.1.2805.14
2	IPI00302592	Tax_Id=9606 Gene_Symbol=FLNA Isoform 2 of Filamin-A	1912	279843	63	63	36	36	5.69	15330	1	1	1	785.906	1569.8	2	1569.8	-0.0016	0	98.25	9.9e-09	R	GAGTGGLGLAVEGPSEAK	M			Locus:1.1.1.2808.15
2	IPI00302592	Tax_Id=9606 Gene_Symbol=FLNA Isoform 2 of Filamin-A	1912	279843	63	63	36	36	5.69	16660	1	1	1	549.629	1645.87	3	1645.87	-0.0015	0	66.7	1.8e-05	K	TGVAVNKPAEFTVDAK	H			Locus:1.1.1.2641.8
2	IPI00302592	Tax_Id=9606 Gene_Symbol=FLNA Isoform 2 of Filamin-A	1912	279843	63	63	36	36	5.69	18115	1	1	1	580.979	1739.92	3	1739.92	-0.0005	0	42.66	0.0038	R	VTYTPMAPGSYLISIK	Y			Locus:1.1.1.3370.7
2	IPI00302592	Tax_Id=9606 Gene_Symbol=FLNA Isoform 2 of Filamin-A	1912	279843	63	63	36	36	5.69	18116	1	1	1	580.979	1739.92	3	1739.92	-0.0005	0	41.95	0.0044	R	VTYTPMAPGSYLISIK	Y			Locus:1.1.1.3368.7
2	IPI00302592	Tax_Id=9606 Gene_Symbol=FLNA Isoform 2 of Filamin-A	1912	279843	63	63	36	36	5.69	18472	1	1	1	882.43	1762.85	2	1762.85	-0.0032	0	95.1	3e-08	R	VANPSGNLTETYVQDR	G			Locus:1.1.1.2741.2
2	IPI00302592	Tax_Id=9606 Gene_Symbol=FLNA Isoform 2 of Filamin-A	1912	279843	63	63	36	36	5.69	18473	1	1	1	882.43	1762.85	2	1762.85	-0.0032	0	75.31	2.8e-06	R	VANPSGNLTETYVQDR	G			Locus:1.1.1.2745.12
2	IPI00302592	Tax_Id=9606 Gene_Symbol=FLNA Isoform 2 of Filamin-A	1912	279843	63	63	36	36	5.69	20178	1	1	0	631.323	1890.95	3	1890.95	-0.0026	0	71.3	7.4e-06	R	QMQLENVSVALEFLDR	E			Locus:1.1.1.3788.9
2	IPI00302592	Tax_Id=9606 Gene_Symbol=FLNA Isoform 2 of Filamin-A	1912	279843	63	63	36	36	5.69	20404	1	1	1	955.464	1908.91	2	1908.91	0.0024	0	94.39	3.4e-08	R	EGPYSISVLYGDEEVPR	S			Locus:1.1.1.3413.16
2	IPI00302592	Tax_Id=9606 Gene_Symbol=FLNA Isoform 2 of Filamin-A	1912	279843	63	63	36	36	5.69	20405	1	1	1	955.464	1908.91	2	1908.91	0.0024	0	98.39	1.4e-08	R	EGPYSISVLYGDEEVPR	S			Locus:1.1.1.3411.15
2	IPI00302592	Tax_Id=9606 Gene_Symbol=FLNA Isoform 2 of Filamin-A	1912	279843	63	63	36	36	5.69	20406	1	1	1	637.312	1908.91	3	1908.91	0.0032	0	56.09	0.00024	R	EGPYSISVLYGDEEVPR	S			Locus:1.1.1.3410.5
2	IPI00302592	Tax_Id=9606 Gene_Symbol=FLNA Isoform 2 of Filamin-A	1912	279843	63	63	36	36	5.69	20711	1	1	1	969.511	1937.01	2	1937.01	-0.0023	0	59.17	9.9e-05	K	DAGEGLLAVQITDPEGKPK	K			Locus:1.1.1.3176.16
2	IPI00302592	Tax_Id=9606 Gene_Symbol=FLNA Isoform 2 of Filamin-A	1912	279843	63	63	36	36	5.69	20712	1	1	1	646.677	1937.01	3	1937.01	-0.001	0	38.35	0.011	K	DAGEGLLAVQITDPEGKPK	K			Locus:1.1.1.3181.9
2	IPI00302592	Tax_Id=9606 Gene_Symbol=FLNA Isoform 2 of Filamin-A	1912	279843	63	63	36	36	5.69	20714	1	1	1	969.512	1937.01	2	1937.01	-0.0004	0	81.6	5.2e-07	K	DAGEGLLAVQITDPEGKPK	K			Locus:1.1.1.3183.15
2	IPI00302592	Tax_Id=9606 Gene_Symbol=FLNA Isoform 2 of Filamin-A	1912	279843	63	63	36	36	5.69	20764	1	1	1	648.324	1941.95	3	1941.95	-0.0016	0	42.95	0.0052	K	HTAMVSWGGVSIPNSPFR	V			Locus:1.1.1.3294.10
2	IPI00302592	Tax_Id=9606 Gene_Symbol=FLNA Isoform 2 of Filamin-A	1912	279843	63	63	36	36	5.69	20765	1	1	1	648.324	1941.95	3	1941.95	-0.0016	0	56.18	0.00025	K	HTAMVSWGGVSIPNSPFR	V			Locus:1.1.1.3297.7
2	IPI00302592	Tax_Id=9606 Gene_Symbol=FLNA Isoform 2 of Filamin-A	1912	279843	63	63	36	36	5.69	21364	1	1	1	668.01	2001.01	3	2001.01	0.0003	0	61	8.2e-05	K	IPEISIQDMTAQVTSPSGK	T			Locus:1.1.1.3444.8
2	IPI00302592	Tax_Id=9606 Gene_Symbol=FLNA Isoform 2 of Filamin-A	1912	279843	63	63	36	36	5.69	23377	1	1	1	762.73	2285.17	3	2285.17	0	0	41.94	0.0055	K	YTPVQQGPVGVNVTYGGDPIPK	S			Locus:1.1.1.3130.14
2	IPI00302592	Tax_Id=9606 Gene_Symbol=FLNA Isoform 2 of Filamin-A	1912	279843	63	63	36	36	5.69	23379	1	1	1	1143.59	2285.17	2	2285.17	0.0008	0	65.9	2.2e-05	K	YTPVQQGPVGVNVTYGGDPIPK	S			Locus:1.1.1.3132.15
2	IPI00302592	Tax_Id=9606 Gene_Symbol=FLNA Isoform 2 of Filamin-A	1912	279843	63	63	36	36	5.69	23514	1	1	1	771.705	2312.09	3	2312.09	0	0	51.89	0.00066	R	SAGQGEVLVYVEDPAGHQEEAK	V			Locus:1.1.1.2951.14
2	IPI00302592	Tax_Id=9606 Gene_Symbol=FLNA Isoform 2 of Filamin-A	1912	279843	63	63	36	36	5.69	23610	1	1	1	781.413	2341.22	3	2341.22	0.0017	0	51.37	0.00059	K	ASGPGLNTTGVPASLPVEFTIDAK	D			Locus:1.1.1.3519.10
2	IPI00302592	Tax_Id=9606 Gene_Symbol=FLNA Isoform 2 of Filamin-A	1912	279843	63	63	36	36	5.69	23611	1	1	1	781.413	2341.22	3	2341.22	0.0017	0	39.69	0.0086	K	ASGPGLNTTGVPASLPVEFTIDAK	D			Locus:1.1.1.3522.12
2	IPI00302592	Tax_Id=9606 Gene_Symbol=FLNA Isoform 2 of Filamin-A	1912	279843	63	63	36	36	5.69	23612	1	1	1	1171.62	2341.22	2	2341.22	0.0058	0	78.06	1.2e-06	K	ASGPGLNTTGVPASLPVEFTIDAK	D			Locus:1.1.1.3521.16
2	IPI00302592	Tax_Id=9606 Gene_Symbol=FLNA Isoform 2 of Filamin-A	1912	279843	63	63	36	36	5.69	23613	1	1	1	1171.62	2341.22	2	2341.22	0.0058	0	71.79	5.1e-06	K	ASGPGLNTTGVPASLPVEFTIDAK	D			Locus:1.1.1.3523.16
2	IPI00302592	Tax_Id=9606 Gene_Symbol=FLNA Isoform 2 of Filamin-A	1912	279843	63	63	36	36	5.69	24005	1	1	1	823.068	2466.18	3	2466.18	0.0001	0	45.96	0.0029	K	FNEEHIPDSPFVVPVASPSGDAR	R			Locus:1.1.1.3346.13
2	IPI00302592	Tax_Id=9606 Gene_Symbol=FLNA Isoform 2 of Filamin-A	1912	279843	63	63	36	36	5.69	24007	1	1	1	823.069	2466.18	3	2466.18	0.0026	0	52.57	0.00065	K	FNEEHIPDSPFVVPVASPSGDAR	R			Locus:1.1.1.3339.15
2	IPI00302592	Tax_Id=9606 Gene_Symbol=FLNA Isoform 2 of Filamin-A	1912	279843	63	63	36	36	5.69	24016	1	1	1	823.403	2467.19	3	2467.17	0.0225	0	46.15	0.0029	K	FNEEHIPDSPFVVPVASPSGDAR	R	Deamidated (NQ)	0.01000000000000000000000.0	Locus:1.1.1.3343.16
2	IPI00302592	Tax_Id=9606 Gene_Symbol=FLNA Isoform 2 of Filamin-A	1912	279843	63	63	36	36	5.69	24787	1	1	1	724.144	2892.55	4	2892.54	0.0008	0	44.86	0.0014	K	VGSAADIPINISETDLSLLTATVVPPSGR	E			Locus:1.1.1.4023.6
2	IPI00302592	Tax_Id=9606 Gene_Symbol=FLNA Isoform 2 of Filamin-A	1912	279843	63	63	36	36	5.69	24790	1	1	1	965.191	2892.55	3	2892.54	0.0061	0	40.94	0.003	K	VGSAADIPINISETDLSLLTATVVPPSGR	E			Locus:1.1.1.4020.10
2	IPI00302592	Tax_Id=9606 Gene_Symbol=FLNA Isoform 2 of Filamin-A	1912	279843	63	63	36	36	5.69	24791	1	1	1	965.191	2892.55	3	2892.54	0.0061	0	51.73	0.00025	K	VGSAADIPINISETDLSLLTATVVPPSGR	E			Locus:1.1.1.4022.11
2	IPI00302592	Tax_Id=9606 Gene_Symbol=FLNA Isoform 2 of Filamin-A	1912	279843	63	63	36	36	5.69	24795	1	1	1	965.524	2893.55	3	2893.53	0.021	0	44.36	0.0014	K	VGSAADIPINISETDLSLLTATVVPPSGR	E	Deamidated (NQ)	0.00000000010000000000000000000.0	Locus:1.1.1.4024.16
3	IPI00414676	Tax_Id=9606 Gene_Symbol=HSP90AB1 Heat shock protein HSP 90-beta	1911	83212	56	56	25	25	4.97	1382	1	1	0	365.727	729.44	2	729.438	0.0016	0	40.78	0.0041	R	LSELLR	Y			Locus:1.1.1.2543.2
3	IPI00414676	Tax_Id=9606 Gene_Symbol=HSP90AB1 Heat shock protein HSP 90-beta	1911	83212	56	56	25	25	4.97	1383	1	1	0	365.727	729.44	2	729.438	0.0016	0	40.76	0.0041	R	LSELLR	Y			Locus:1.1.1.2540.2
3	IPI00414676	Tax_Id=9606 Gene_Symbol=HSP90AB1 Heat shock protein HSP 90-beta	1911	83212	56	56	25	25	4.97	1400	1	1	0	367.227	732.439	2	732.438	0.0011	0	51.71	4.8e-05	K	SLVSVTK	E			Locus:1.1.1.2359.4
3	IPI00414676	Tax_Id=9606 Gene_Symbol=HSP90AB1 Heat shock protein HSP 90-beta	1911	83212	56	56	25	25	4.97	2228	1	1	1	415.269	828.523	2	828.522	0.0008	0	49.44	0.00028	R	ALLFIPR	R			Locus:1.1.1.3057.3
3	IPI00414676	Tax_Id=9606 Gene_Symbol=HSP90AB1 Heat shock protein HSP 90-beta	1911	83212	56	56	25	25	4.97	2229	1	1	1	415.269	828.523	2	828.522	0.0008	0	49.03	0.00031	R	ALLFIPR	R			Locus:1.1.1.3054.2
3	IPI00414676	Tax_Id=9606 Gene_Symbol=HSP90AB1 Heat shock protein HSP 90-beta	1911	83212	56	56	25	25	4.97	2230	1	1	1	415.269	828.523	2	828.522	0.0008	0	49.48	0.00028	R	ALLFIPR	R			Locus:1.1.1.3051.2
3	IPI00414676	Tax_Id=9606 Gene_Symbol=HSP90AB1 Heat shock protein HSP 90-beta	1911	83212	56	56	25	25	4.97	5244	1	1	0	520.251	1038.49	2	1038.49	0.0009	0	78	1e-06	R	YESLTDPSK	L			Locus:1.1.1.2456.13
3	IPI00414676	Tax_Id=9606 Gene_Symbol=HSP90AB1 Heat shock protein HSP 90-beta	1911	83212	56	56	25	25	4.97	5940	1	1	1	540.773	1079.53	2	1079.53	0.0017	0	57.46	0.00012	R	APFDLFENK	K			Locus:1.1.1.3293.5
3	IPI00414676	Tax_Id=9606 Gene_Symbol=HSP90AB1 Heat shock protein HSP 90-beta	1911	83212	56	56	25	25	4.97	7234	1	1	0	576.283	1150.55	2	1150.55	0.0003	0	50.61	0.00065	K	YIDQEELNK	T			Locus:1.1.1.2487.8
3	IPI00414676	Tax_Id=9606 Gene_Symbol=HSP90AB1 Heat shock protein HSP 90-beta	1911	83212	56	56	25	25	4.97	7406	1	1	0	580.795	1159.58	2	1159.58	0.0003	0	40.19	0.0082	K	SIYYITGESK	E			Locus:1.1.1.2708.11
3	IPI00414676	Tax_Id=9606 Gene_Symbol=HSP90AB1 Heat shock protein HSP 90-beta	1911	83212	56	56	25	25	4.97	8004	1	1	1	597.827	1193.64	2	1193.64	0.0001	0	58.32	8.1e-05	K	IDIIPNPQER	T			Locus:1.1.1.2929.8
3	IPI00414676	Tax_Id=9606 Gene_Symbol=HSP90AB1 Heat shock protein HSP 90-beta	1911	83212	56	56	25	25	4.97	8792	1	1	1	618.822	1235.63	2	1235.63	0.0005	1	50.67	0.00065	R	RAPFDLFENK	K			Locus:1.1.1.3063.6
3	IPI00414676	Tax_Id=9606 Gene_Symbol=HSP90AB1 Heat shock protein HSP 90-beta	1911	83212	56	56	25	25	4.97	8793	1	1	1	412.884	1235.63	3	1235.63	0.0016	1	41.56	0.0048	R	RAPFDLFENK	K			Locus:1.1.1.3070.2
3	IPI00414676	Tax_Id=9606 Gene_Symbol=HSP90AB1 Heat shock protein HSP 90-beta	1911	83212	56	56	25	25	4.97	8794	1	1	1	618.823	1235.63	2	1235.63	0.0024	1	47.12	0.0014	R	RAPFDLFENK	K			Locus:1.1.1.3074.7
3	IPI00414676	Tax_Id=9606 Gene_Symbol=HSP90AB1 Heat shock protein HSP 90-beta	1911	83212	56	56	25	25	4.97	8901	1	1	0	621.856	1241.7	2	1241.7	-0.0014	0	75.68	1e-06	K	ADLINNLGTIAK	S			Locus:1.1.1.3109.7
3	IPI00414676	Tax_Id=9606 Gene_Symbol=HSP90AB1 Heat shock protein HSP 90-beta	1911	83212	56	56	25	25	4.97	9019	1	1	1	624.756	1247.5	2	1247.5	-0.0014	0	74.74	4.6e-07	R	DNSTMGYMMAK	K			Locus:1.1.1.2798.12
3	IPI00414676	Tax_Id=9606 Gene_Symbol=HSP90AB1 Heat shock protein HSP 90-beta	1911	83212	56	56	25	25	4.97	9020	1	1	1	624.756	1247.5	2	1247.5	-0.0014	0	72.75	7.3e-07	R	DNSTMGYMMAK	K			Locus:1.1.1.2801.15
3	IPI00414676	Tax_Id=9606 Gene_Symbol=HSP90AB1 Heat shock protein HSP 90-beta	1911	83212	56	56	25	25	4.97	9071	1	1	1	626.299	1250.58	2	1250.58	0.0047	0	38.21	0.01	K	EQVANSAFVER	V	2 Deamidated (NQ)	0.01001000000.0	Locus:1.1.1.2530.16
3	IPI00414676	Tax_Id=9606 Gene_Symbol=HSP90AB1 Heat shock protein HSP 90-beta	1911	83212	56	56	25	25	4.97	9532	1	1	0	425.885	1274.63	3	1274.64	-0.0008	0	61.66	5.6e-05	R	ELISNASDALDK	I			Locus:1.1.1.2822.2
3	IPI00414676	Tax_Id=9606 Gene_Symbol=HSP90AB1 Heat shock protein HSP 90-beta	1911	83212	56	56	25	25	4.97	9533	1	1	0	425.885	1274.63	3	1274.64	-0.0008	0	65.01	2.6e-05	R	ELISNASDALDK	I			Locus:1.1.1.2825.3
3	IPI00414676	Tax_Id=9606 Gene_Symbol=HSP90AB1 Heat shock protein HSP 90-beta	1911	83212	56	56	25	25	4.97	10217	1	1	0	656.289	1310.56	2	1310.56	0.0014	0	65.79	8.5e-06	K	EDQTEYLEER	R			Locus:1.1.1.2659.14
3	IPI00414676	Tax_Id=9606 Gene_Symbol=HSP90AB1 Heat shock protein HSP 90-beta	1911	83212	56	56	25	25	4.97	10986	1	1	0	674.835	1347.66	2	1347.66	-0.0014	0	43.03	0.0042	K	HFSVEGQLEFR	A			Locus:1.1.1.2884.15
3	IPI00414676	Tax_Id=9606 Gene_Symbol=HSP90AB1 Heat shock protein HSP 90-beta	1911	83212	56	56	25	25	4.97	10987	1	1	0	674.835	1347.66	2	1347.66	-0.0013	0	63.85	3.5e-05	K	HFSVEGQLEFR	A			Locus:1.1.1.2874.15
3	IPI00414676	Tax_Id=9606 Gene_Symbol=HSP90AB1 Heat shock protein HSP 90-beta	1911	83212	56	56	25	25	4.97	10988	1	1	0	674.835	1347.66	2	1347.66	-0.0012	0	65.87	2.2e-05	K	HFSVEGQLEFR	A			Locus:1.1.1.2877.16
3	IPI00414676	Tax_Id=9606 Gene_Symbol=HSP90AB1 Heat shock protein HSP 90-beta	1911	83212	56	56	25	25	4.97	10989	1	1	0	674.835	1347.66	2	1347.66	-0.001	0	73.59	3.7e-06	K	HFSVEGQLEFR	A			Locus:1.1.1.2871.13
3	IPI00414676	Tax_Id=9606 Gene_Symbol=HSP90AB1 Heat shock protein HSP 90-beta	1911	83212	56	56	25	25	4.97	11006	1	1	1	675.37	1348.73	2	1348.73	-0.0017	0	102.04	3.7e-09	R	TLTLVDTGIGMTK	A			Locus:1.1.1.3139.11
3	IPI00414676	Tax_Id=9606 Gene_Symbol=HSP90AB1 Heat shock protein HSP 90-beta	1911	83212	56	56	25	25	4.97	11008	1	1	1	450.582	1348.73	3	1348.73	-0.0014	0	85.48	1.7e-07	R	TLTLVDTGIGMTK	A			Locus:1.1.1.3169.3
3	IPI00414676	Tax_Id=9606 Gene_Symbol=HSP90AB1 Heat shock protein HSP 90-beta	1911	83212	56	56	25	25	4.97	11009	1	1	1	675.371	1348.73	2	1348.73	-0.0004	0	102.53	3.3e-09	R	TLTLVDTGIGMTK	A			Locus:1.1.1.3167.9
3	IPI00414676	Tax_Id=9606 Gene_Symbol=HSP90AB1 Heat shock protein HSP 90-beta	1911	83212	56	56	25	25	4.97	11318	1	1	1	683.367	1364.72	2	1364.72	-0.0026	0	77.07	1.3e-06	R	TLTLVDTGIGMTK	A	Oxidation (M)	0.0000000000300.0	Locus:1.1.1.2990.11
3	IPI00414676	Tax_Id=9606 Gene_Symbol=HSP90AB1 Heat shock protein HSP 90-beta	1911	83212	56	56	25	25	4.97	12349	1	1	0	708.822	1415.63	2	1415.63	-0.0008	0	39.2	0.0055	K	EGLELPEDEEEK	K			Locus:1.1.1.2878.13
3	IPI00414676	Tax_Id=9606 Gene_Symbol=HSP90AB1 Heat shock protein HSP 90-beta	1911	83212	56	56	25	25	4.97	14246	1	1	0	505.267	1512.78	3	1512.78	-0.0003	0	57.69	0.00011	R	GVVDSEDLPLNISR	E			Locus:1.1.1.3245.3
3	IPI00414676	Tax_Id=9606 Gene_Symbol=HSP90AB1 Heat shock protein HSP 90-beta	1911	83212	56	56	25	25	4.97	14247	1	1	0	757.397	1512.78	2	1512.78	0.001	0	129.03	8.9e-12	R	GVVDSEDLPLNISR	E			Locus:1.1.1.3243.13
3	IPI00414676	Tax_Id=9606 Gene_Symbol=HSP90AB1 Heat shock protein HSP 90-beta	1911	83212	56	56	25	25	4.97	14530	1	1	0	764.375	1526.73	2	1526.74	-0.0016	0	104.19	2.5e-09	K	SLTNDWEDHLAVK	H			Locus:1.1.1.2997.14
3	IPI00414676	Tax_Id=9606 Gene_Symbol=HSP90AB1 Heat shock protein HSP 90-beta	1911	83212	56	56	25	25	4.97	14531	1	1	0	509.919	1526.74	3	1526.74	-0.0007	0	59.21	8.3e-05	K	SLTNDWEDHLAVK	H			Locus:1.1.1.2999.4
3	IPI00414676	Tax_Id=9606 Gene_Symbol=HSP90AB1 Heat shock protein HSP 90-beta	1911	83212	56	56	25	25	4.97	14533	1	1	0	509.919	1526.74	3	1526.74	-0.0006	0	61.61	4.9e-05	K	SLTNDWEDHLAVK	H			Locus:1.1.1.2996.4
3	IPI00414676	Tax_Id=9606 Gene_Symbol=HSP90AB1 Heat shock protein HSP 90-beta	1911	83212	56	56	25	25	4.97	18749	1	1	1	891.978	1781.94	2	1781.94	-0.0018	0	75.85	1.6e-06	K	HLEINPDHPIVETLR	Q			Locus:1.1.1.2871.16
3	IPI00414676	Tax_Id=9606 Gene_Symbol=HSP90AB1 Heat shock protein HSP 90-beta	1911	83212	56	56	25	25	4.97	18752	1	1	1	891.978	1781.94	2	1781.94	-0.0013	0	70.94	4.9e-06	K	HLEINPDHPIVETLR	Q			Locus:1.1.1.2868.13
3	IPI00414676	Tax_Id=9606 Gene_Symbol=HSP90AB1 Heat shock protein HSP 90-beta	1911	83212	56	56	25	25	4.97	18755	1	1	1	594.988	1781.94	3	1781.94	0.0007	0	56.47	0.00013	K	HLEINPDHPIVETLR	Q			Locus:1.1.1.2866.10
3	IPI00414676	Tax_Id=9606 Gene_Symbol=HSP90AB1 Heat shock protein HSP 90-beta	1911	83212	56	56	25	25	4.97	18756	1	1	1	446.493	1781.94	4	1781.94	0.0008	0	48.08	0.0009	K	HLEINPDHPIVETLR	Q			Locus:1.1.1.2870.5
3	IPI00414676	Tax_Id=9606 Gene_Symbol=HSP90AB1 Heat shock protein HSP 90-beta	1911	83212	56	56	25	25	4.97	18757	1	1	1	446.493	1781.94	4	1781.94	0.001	0	71.02	4.8e-06	K	HLEINPDHPIVETLR	Q			Locus:1.1.1.2867.5
3	IPI00414676	Tax_Id=9606 Gene_Symbol=HSP90AB1 Heat shock protein HSP 90-beta	1911	83212	56	56	25	25	4.97	19161	1	1	1	603.658	1807.95	3	1807.95	-0.0001	0	50.45	0.00064	K	HSQFIGYPITLYLEK	E			Locus:1.1.1.3371.6
3	IPI00414676	Tax_Id=9606 Gene_Symbol=HSP90AB1 Heat shock protein HSP 90-beta	1911	83212	56	56	25	25	4.97	19162	1	1	1	603.658	1807.95	3	1807.95	0.0001	0	41.38	0.0052	K	HSQFIGYPITLYLEK	E			Locus:1.1.1.3381.3
3	IPI00414676	Tax_Id=9606 Gene_Symbol=HSP90AB1 Heat shock protein HSP 90-beta	1911	83212	56	56	25	25	4.97	19674	1	1	1	616.604	1846.79	3	1846.79	-0.0008	0	40.86	0.0032	R	NPDDITQEEYGEFYK	S			Locus:1.1.1.3173.9
3	IPI00414676	Tax_Id=9606 Gene_Symbol=HSP90AB1 Heat shock protein HSP 90-beta	1911	83212	56	56	25	25	4.97	19675	1	1	1	924.402	1846.79	2	1846.79	0.0004	0	116.37	9.3e-11	R	NPDDITQEEYGEFYK	S			Locus:1.1.1.3169.16
3	IPI00414676	Tax_Id=9606 Gene_Symbol=HSP90AB1 Heat shock protein HSP 90-beta	1911	83212	56	56	25	25	4.97	19676	1	1	1	924.402	1846.79	2	1846.79	0.0004	0	123.82	1.7e-11	R	NPDDITQEEYGEFYK	S			Locus:1.1.1.3172.16
3	IPI00414676	Tax_Id=9606 Gene_Symbol=HSP90AB1 Heat shock protein HSP 90-beta	1911	83212	56	56	25	25	4.97	20420	1	1	1	478.517	1910.04	4	1910.04	0.0008	1	48.47	0.00055	K	KHLEINPDHPIVETLR	Q			Locus:1.1.1.2657.6
3	IPI00414676	Tax_Id=9606 Gene_Symbol=HSP90AB1 Heat shock protein HSP 90-beta	1911	83212	56	56	25	25	4.97	20421	1	1	1	478.517	1910.04	4	1910.04	0.0008	1	51.94	0.00025	K	KHLEINPDHPIVETLR	Q			Locus:1.1.1.2654.5
3	IPI00414676	Tax_Id=9606 Gene_Symbol=HSP90AB1 Heat shock protein HSP 90-beta	1911	83212	56	56	25	25	4.97	22638	1	1	1	1088.98	2175.94	2	2175.94	-0.0017	0	57.93	7.6e-05	R	YHTSQSGDEMTSLSEYVSR	M			Locus:1.1.1.2949.14
3	IPI00414676	Tax_Id=9606 Gene_Symbol=HSP90AB1 Heat shock protein HSP 90-beta	1911	83212	56	56	25	25	4.97	22639	1	1	1	1088.98	2175.94	2	2175.94	-0.0017	0	107.83	7.8e-10	R	YHTSQSGDEMTSLSEYVSR	M			Locus:1.1.1.2950.13
3	IPI00414676	Tax_Id=9606 Gene_Symbol=HSP90AB1 Heat shock protein HSP 90-beta	1911	83212	56	56	25	25	4.97	22640	1	1	1	726.32	2175.94	3	2175.94	0.0003	0	77.25	9.1e-07	R	YHTSQSGDEMTSLSEYVSR	M			Locus:1.1.1.2951.13
3	IPI00414676	Tax_Id=9606 Gene_Symbol=HSP90AB1 Heat shock protein HSP 90-beta	1911	83212	56	56	25	25	4.97	22641	1	1	1	726.32	2175.94	3	2175.94	0.0003	0	92.43	2.8e-08	R	YHTSQSGDEMTSLSEYVSR	M			Locus:1.1.1.2948.13
3	IPI00414676	Tax_Id=9606 Gene_Symbol=HSP90AB1 Heat shock protein HSP 90-beta	1911	83212	56	56	25	25	4.97	22642	1	1	1	726.32	2175.94	3	2175.94	0.0005	0	83.34	2.3e-07	R	YHTSQSGDEMTSLSEYVSR	M			Locus:1.1.1.2945.10
3	IPI00414676	Tax_Id=9606 Gene_Symbol=HSP90AB1 Heat shock protein HSP 90-beta	1911	83212	56	56	25	25	4.97	22733	1	1	1	731.652	2191.93	3	2191.93	0	0	60.56	4e-05	R	YHTSQSGDEMTSLSEYVSR	M	Oxidation (M)	0.0000000003000000000.0	Locus:1.1.1.2695.15
3	IPI00414676	Tax_Id=9606 Gene_Symbol=HSP90AB1 Heat shock protein HSP 90-beta	1911	83212	56	56	25	25	4.97	23157	1	1	0	752.658	2254.95	3	2254.95	0.0009	0	80.84	3.5e-07	K	HNDDEQYAWESSAGGSFTVR	A			Locus:1.1.1.3079.13
3	IPI00414676	Tax_Id=9606 Gene_Symbol=HSP90AB1 Heat shock protein HSP 90-beta	1911	83212	56	56	25	25	4.97	23158	1	1	0	752.658	2254.95	3	2254.95	0.0013	0	73.39	1.9e-06	K	HNDDEQYAWESSAGGSFTVR	A			Locus:1.1.1.3067.12
3	IPI00414676	Tax_Id=9606 Gene_Symbol=HSP90AB1 Heat shock protein HSP 90-beta	1911	83212	56	56	25	25	4.97	23168	1	1	0	752.991	2255.95	3	2255.94	0.0169	0	40.89	0.0037	K	HNDDEQYAWESSAGGSFTVR	A	Deamidated (NQ)	0.00000100000000000000.0	Locus:1.1.1.3128.16
4	IPI00784154	Tax_Id=9606 Gene_Symbol=HSPD1 60 kDa heat shock protein, mitochondrial	1597	61016	40	40	21	21	5.7	1812	1	1	1	393.26	784.505	2	784.506	-0.0004	0	60.57	7.9e-06	K	IGIEIIK	R			Locus:1.1.1.2875.2
4	IPI00784154	Tax_Id=9606 Gene_Symbol=HSPD1 60 kDa heat shock protein, mitochondrial	1597	61016	40	40	21	21	5.7	2380	1	1	1	422.752	843.489	2	843.489	0.0003	0	43.11	0.0044	K	IPAMTIAK	N			Locus:1.1.1.2540.5
4	IPI00784154	Tax_Id=9606 Gene_Symbol=HSPD1 60 kDa heat shock protein, mitochondrial	1597	61016	40	40	21	21	5.7	2384	1	1	1	422.761	843.507	2	843.507	0.0006	0	47.27	0.00067	K	VGEVIVTK	D			Locus:1.1.1.2415.8
4	IPI00784154	Tax_Id=9606 Gene_Symbol=HSPD1 60 kDa heat shock protein, mitochondrial	1597	61016	40	40	21	21	5.7	2512	1	1	1	428.238	854.461	2	854.461	0.0004	0	48.88	0.00032	K	GANPVEIR	R			Locus:1.1.1.2376.10
4	IPI00784154	Tax_Id=9606 Gene_Symbol=HSPD1 60 kDa heat shock protein, mitochondrial	1597	61016	40	40	21	21	5.7	3108	1	1	1	451.271	900.528	2	900.528	-0.0006	0	67.93	5.3e-06	K	LSDGVAVLK	V			Locus:1.1.1.2585.7
4	IPI00784154	Tax_Id=9606 Gene_Symbol=HSPD1 60 kDa heat shock protein, mitochondrial	1597	61016	40	40	21	21	5.7	3109	1	1	1	451.271	900.528	2	900.528	-0.0006	0	61.02	2.6e-05	K	LSDGVAVLK	V			Locus:1.1.1.2588.6
4	IPI00784154	Tax_Id=9606 Gene_Symbol=HSPD1 60 kDa heat shock protein, mitochondrial	1597	61016	40	40	21	21	5.7	3255	1	1	1	456.798	911.58	2	911.58	0	0	81.27	4.5e-08	K	VGLQVVAVK	A			Locus:1.1.1.2662.7
4	IPI00784154	Tax_Id=9606 Gene_Symbol=HSPD1 60 kDa heat shock protein, mitochondrial	1597	61016	40	40	21	21	5.7	3256	1	1	1	456.798	911.58	2	911.58	0	0	81.13	4.7e-08	K	VGLQVVAVK	A			Locus:1.1.1.2659.4
4	IPI00784154	Tax_Id=9606 Gene_Symbol=HSPD1 60 kDa heat shock protein, mitochondrial	1597	61016	40	40	21	21	5.7	3966	1	1	1	480.76	959.505	2	959.504	0.0019	0	50.84	0.00064	R	VTDALNATR	A			Locus:1.1.1.2354.14
4	IPI00784154	Tax_Id=9606 Gene_Symbol=HSPD1 60 kDa heat shock protein, mitochondrial	1597	61016	40	40	21	21	5.7	7917	1	1	1	595.807	1189.6	2	1189.6	-0.0026	0	48.05	0.0012	K	EIGNIISDAMK	K			Locus:1.1.1.3193.4
4	IPI00784154	Tax_Id=9606 Gene_Symbol=HSPD1 60 kDa heat shock protein, mitochondrial	1597	61016	40	40	21	21	5.7	7918	1	1	1	595.807	1189.6	2	1189.6	-0.0026	0	72.83	4e-06	K	EIGNIISDAMK	K			Locus:1.1.1.3197.6
4	IPI00784154	Tax_Id=9606 Gene_Symbol=HSPD1 60 kDa heat shock protein, mitochondrial	1597	61016	40	40	21	21	5.7	8377	1	1	1	608.334	1214.65	2	1214.65	0.0019	0	55.7	0.00021	K	NAGVEGSLIVEK	I			Locus:1.1.1.2669.14
4	IPI00784154	Tax_Id=9606 Gene_Symbol=HSPD1 60 kDa heat shock protein, mitochondrial	1597	61016	40	40	21	21	5.7	8726	1	1	1	617.303	1232.59	2	1232.59	0.0036	0	99.26	8.8e-09	K	VGGTSDVEVNEK	K			Locus:1.1.1.2351.16
4	IPI00784154	Tax_Id=9606 Gene_Symbol=HSPD1 60 kDa heat shock protein, mitochondrial	1597	61016	40	40	21	21	5.7	8727	1	1	1	617.303	1232.59	2	1232.59	0.0036	0	94.8	2.5e-08	K	VGGTSDVEVNEK	K			Locus:1.1.1.2348.15
4	IPI00784154	Tax_Id=9606 Gene_Symbol=HSPD1 60 kDa heat shock protein, mitochondrial	1597	61016	40	40	21	21	5.7	10924	1	1	1	672.862	1343.71	2	1343.71	0.0004	0	77.68	1.2e-06	R	TVIIEQSWGSPK	V			Locus:1.1.1.2862.12
4	IPI00784154	Tax_Id=9606 Gene_Symbol=HSPD1 60 kDa heat shock protein, mitochondrial	1597	61016	40	40	21	21	5.7	11803	1	1	1	695.356	1388.7	2	1388.7	-0.0009	0	60.79	7.9e-05	R	GYISPYFINTSK	G			Locus:1.1.1.3070.14
4	IPI00784154	Tax_Id=9606 Gene_Symbol=HSPD1 60 kDa heat shock protein, mitochondrial	1597	61016	40	40	21	21	5.7	12603	1	1	1	476.942	1427.8	3	1427.81	-0.0032	0	60.01	4e-05	R	GVMLAVDAVIAELK	K			Locus:1.1.1.3839.2
4	IPI00784154	Tax_Id=9606 Gene_Symbol=HSPD1 60 kDa heat shock protein, mitochondrial	1597	61016	40	40	21	21	5.7	12608	1	1	1	714.91	1427.81	2	1427.81	0.0002	0	48.21	0.00055	R	GVMLAVDAVIAELK	K			Locus:1.1.1.3862.13
4	IPI00784154	Tax_Id=9606 Gene_Symbol=HSPD1 60 kDa heat shock protein, mitochondrial	1597	61016	40	40	21	21	5.7	14097	1	1	1	752.884	1503.75	2	1503.75	0.0036	0	92.78	4.6e-08	K	TLNDELEIIEGMK	F			Locus:1.1.1.3607.10
4	IPI00784154	Tax_Id=9606 Gene_Symbol=HSPD1 60 kDa heat shock protein, mitochondrial	1597	61016	40	40	21	21	5.7	15099	1	1	1	519.64	1555.9	3	1555.9	-0.0028	1	61.33	2.1e-05	R	GVMLAVDAVIAELKK	Q			Locus:1.1.1.3658.4
4	IPI00784154	Tax_Id=9606 Gene_Symbol=HSPD1 60 kDa heat shock protein, mitochondrial	1597	61016	40	40	21	21	5.7	20508	1	1	1	640.362	1918.06	3	1918.06	0.0012	0	61.88	2.1e-05	K	ISSIQSIVPALEIANAHR	K			Locus:1.1.1.3293.9
4	IPI00784154	Tax_Id=9606 Gene_Symbol=HSPD1 60 kDa heat shock protein, mitochondrial	1597	61016	40	40	21	21	5.7	20509	1	1	1	640.362	1918.06	3	1918.06	0.0013	0	77.43	5.9e-07	K	ISSIQSIVPALEIANAHR	K			Locus:1.1.1.3302.10
4	IPI00784154	Tax_Id=9606 Gene_Symbol=HSPD1 60 kDa heat shock protein, mitochondrial	1597	61016	40	40	21	21	5.7	20510	1	1	1	960.04	1918.07	2	1918.06	0.0015	0	65.7	8.1e-06	K	ISSIQSIVPALEIANAHR	K			Locus:1.1.1.3303.14
4	IPI00784154	Tax_Id=9606 Gene_Symbol=HSPD1 60 kDa heat shock protein, mitochondrial	1597	61016	40	40	21	21	5.7	20511	1	1	1	640.362	1918.07	3	1918.06	0.0017	0	45.17	0.0009	K	ISSIQSIVPALEIANAHR	K			Locus:1.1.1.3290.7
4	IPI00784154	Tax_Id=9606 Gene_Symbol=HSPD1 60 kDa heat shock protein, mitochondrial	1597	61016	40	40	21	21	5.7	20512	1	1	1	960.04	1918.07	2	1918.06	0.0028	0	85.82	7.6e-08	K	ISSIQSIVPALEIANAHR	K			Locus:1.1.1.3297.16
4	IPI00784154	Tax_Id=9606 Gene_Symbol=HSPD1 60 kDa heat shock protein, mitochondrial	1597	61016	40	40	21	21	5.7	21663	1	1	1	1019.52	2037.02	2	2037.02	0.0005	0	130.68	8.9e-12	R	IQEIIEQLDVTTSEYEK	E			Locus:1.1.1.3435.13
4	IPI00784154	Tax_Id=9606 Gene_Symbol=HSPD1 60 kDa heat shock protein, mitochondrial	1597	61016	40	40	21	21	5.7	21666	1	1	1	680.347	2038.02	3	2038	0.0189	0	56.13	0.00026	R	IQEIIEQLDVTTSEYEK	E	Deamidated (NQ)	0.00000010000000000.0	Locus:1.1.1.3434.7
4	IPI00784154	Tax_Id=9606 Gene_Symbol=HSPD1 60 kDa heat shock protein, mitochondrial	1597	61016	40	40	21	21	5.7	22183	1	1	1	705.051	2112.13	3	2112.13	-0.0022	0	96.16	1.5e-08	R	ALMLQGVDLLADAVAVTMGPK	G			Locus:1.1.1.4125.6
4	IPI00784154	Tax_Id=9606 Gene_Symbol=HSPD1 60 kDa heat shock protein, mitochondrial	1597	61016	40	40	21	21	5.7	22311	1	1	1	710.382	2128.12	3	2128.13	-0.0028	0	55.55	0.00018	R	ALMLQGVDLLADAVAVTMGPK	G	Oxidation (M)	0.000000000000000003000.0	Locus:1.1.1.3977.8
4	IPI00784154	Tax_Id=9606 Gene_Symbol=HSPD1 60 kDa heat shock protein, mitochondrial	1597	61016	40	40	21	21	5.7	22312	1	1	1	710.383	2128.13	3	2128.13	0.0011	0	68.94	8.5e-06	R	ALMLQGVDLLADAVAVTMGPK	G	Oxidation (M)	0.003000000000000000000.0	Locus:1.1.1.4051.5
4	IPI00784154	Tax_Id=9606 Gene_Symbol=HSPD1 60 kDa heat shock protein, mitochondrial	1597	61016	40	40	21	21	5.7	22313	1	1	1	710.383	2128.13	3	2128.13	0.0011	0	100.07	6.6e-09	R	ALMLQGVDLLADAVAVTMGPK	G	Oxidation (M)	0.003000000000000000000.0	Locus:1.1.1.4053.7
4	IPI00784154	Tax_Id=9606 Gene_Symbol=HSPD1 60 kDa heat shock protein, mitochondrial	1597	61016	40	40	21	21	5.7	24053	1	1	1	621.355	2481.39	4	2481.39	-0.0051	0	56.7	3.4e-05	R	TALLDAAGVASLLTTAEVVVTEIPK	E			Locus:1.1.1.4311.2
4	IPI00784154	Tax_Id=9606 Gene_Symbol=HSPD1 60 kDa heat shock protein, mitochondrial	1597	61016	40	40	21	21	5.7	24054	1	1	1	828.14	2481.4	3	2481.39	0.003	0	89.22	1.5e-08	R	TALLDAAGVASLLTTAEVVVTEIPK	E			Locus:1.1.1.4312.3
4	IPI00784154	Tax_Id=9606 Gene_Symbol=HSPD1 60 kDa heat shock protein, mitochondrial	1597	61016	40	40	21	21	5.7	24248	1	1	1	640.816	2559.24	4	2559.24	-0.0058	0	52.23	0.00075	K	LVQDVANNTNEEAGDGTTTATVLAR	S			Locus:1.1.1.2958.11
4	IPI00784154	Tax_Id=9606 Gene_Symbol=HSPD1 60 kDa heat shock protein, mitochondrial	1597	61016	40	40	21	21	5.7	24249	1	1	1	854.086	2559.24	3	2559.24	-0.0053	0	92.9	6.4e-08	K	LVQDVANNTNEEAGDGTTTATVLAR	S			Locus:1.1.1.2960.14
4	IPI00784154	Tax_Id=9606 Gene_Symbol=HSPD1 60 kDa heat shock protein, mitochondrial	1597	61016	40	40	21	21	5.7	24250	1	1	1	854.086	2559.24	3	2559.24	-0.0053	0	107.38	2.3e-09	K	LVQDVANNTNEEAGDGTTTATVLAR	S			Locus:1.1.1.2961.16
4	IPI00784154	Tax_Id=9606 Gene_Symbol=HSPD1 60 kDa heat shock protein, mitochondrial	1597	61016	40	40	21	21	5.7	24251	1	1	1	854.086	2559.24	3	2559.24	-0.0053	0	117.33	2.3e-10	K	LVQDVANNTNEEAGDGTTTATVLAR	S			Locus:1.1.1.2957.15
4	IPI00784154	Tax_Id=9606 Gene_Symbol=HSPD1 60 kDa heat shock protein, mitochondrial	1597	61016	40	40	21	21	5.7	24767	1	1	1	717.9	2867.57	4	2867.57	-0.0024	1	40.56	0.0019	R	TALLDAAGVASLLTTAEVVVTEIPKEEK	D			Locus:1.1.1.4216.3
4	IPI00784154	Tax_Id=9606 Gene_Symbol=HSPD1 60 kDa heat shock protein, mitochondrial	1597	61016	40	40	21	21	5.7	24768	1	1	1	956.867	2867.58	3	2867.57	0.005	1	45.08	0.00057	R	TALLDAAGVASLLTTAEVVVTEIPKEEK	D			Locus:1.1.1.4215.5
4	IPI00784154	Tax_Id=9606 Gene_Symbol=HSPD1 60 kDa heat shock protein, mitochondrial	1597	61016	40	40	21	21	5.7	24770	1	1	1	956.867	2867.58	3	2867.57	0.0051	1	43.17	0.00089	R	TALLDAAGVASLLTTAEVVVTEIPKEEK	D			Locus:1.1.1.4220.9
5	IPI00291175	Tax_Id=9606 Gene_Symbol=VCL Isoform 1 of Vinculin	1590	116649	45	45	27	27	5.83	1988	1	1	1	402.727	803.44	2	803.439	0.0015	0	47.75	0.0012	R	ALASIDSK	L			Locus:1.1.1.2354.4
5	IPI00291175	Tax_Id=9606 Gene_Symbol=VCL Isoform 1 of Vinculin	1590	116649	45	45	27	27	5.83	2822	1	1	1	440.73	879.446	2	879.445	0.0006	0	38.57	0.0088	R	TDAGFTLR	W			Locus:1.1.1.2635.5
5	IPI00291175	Tax_Id=9606 Gene_Symbol=VCL Isoform 1 of Vinculin	1590	116649	45	45	27	27	5.83	4611	1	1	1	501.267	1000.52	2	1000.52	0.0005	0	64	1.7e-05	K	NQGIEEALK	N			Locus:1.1.1.2497.4
5	IPI00291175	Tax_Id=9606 Gene_Symbol=VCL Isoform 1 of Vinculin	1590	116649	45	45	27	27	5.83	6383	1	1	1	553.309	1104.6	2	1104.6	0.0002	0	58.76	7.8e-05	R	SLGEISALTSK	L			Locus:1.1.1.2844.7
5	IPI00291175	Tax_Id=9606 Gene_Symbol=VCL Isoform 1 of Vinculin	1590	116649	45	45	27	27	5.83	7239	1	1	1	576.294	1150.57	2	1150.56	0.0104	0	48.19	0.0011	R	LANVMMGPYR	Q			Locus:1.1.1.2811.9
5	IPI00291175	Tax_Id=9606 Gene_Symbol=VCL Isoform 1 of Vinculin	1590	116649	45	45	27	27	5.83	7249	1	1	1	576.782	1151.55	2	1151.55	-0.0005	0	84.41	2.2e-07	R	MALLMAEMSR	L			Locus:1.1.1.3130.7
5	IPI00291175	Tax_Id=9606 Gene_Symbol=VCL Isoform 1 of Vinculin	1590	116649	45	45	27	27	5.83	7627	1	1	1	587.327	1172.64	2	1172.64	0	0	59.54	0.0001	R	ALASQLQDSLK	D			Locus:1.1.1.2762.9
5	IPI00291175	Tax_Id=9606 Gene_Symbol=VCL Isoform 1 of Vinculin	1590	116649	45	45	27	27	5.83	7658	1	1	1	588.307	1174.6	2	1174.6	-0.0025	0	52.43	0.00049	K	MSAEINEIIR	V			Locus:1.1.1.2915.9
5	IPI00291175	Tax_Id=9606 Gene_Symbol=VCL Isoform 1 of Vinculin	1590	116649	45	45	27	27	5.83	7659	1	1	1	588.307	1174.6	2	1174.6	-0.0025	0	64.54	3e-05	K	MSAEINEIIR	V			Locus:1.1.1.2918.10
5	IPI00291175	Tax_Id=9606 Gene_Symbol=VCL Isoform 1 of Vinculin	1590	116649	45	45	27	27	5.83	8350	1	1	1	607.364	1212.71	2	1212.72	-0.0009	0	58.62	4.3e-05	K	ELLPVLISAMK	I			Locus:1.1.1.3585.5
5	IPI00291175	Tax_Id=9606 Gene_Symbol=VCL Isoform 1 of Vinculin	1590	116649	45	45	27	27	5.83	8351	1	1	1	607.364	1212.71	2	1212.72	-0.0009	0	56.46	7.1e-05	K	ELLPVLISAMK	I			Locus:1.1.1.3588.8
5	IPI00291175	Tax_Id=9606 Gene_Symbol=VCL Isoform 1 of Vinculin	1590	116649	45	45	27	27	5.83	8668	1	1	1	615.792	1229.57	2	1229.57	0.0026	0	40.75	0.0039	R	WIDNPTVDDR	G			Locus:1.1.1.2777.10
5	IPI00291175	Tax_Id=9606 Gene_Symbol=VCL Isoform 1 of Vinculin	1590	116649	45	45	27	27	5.83	8769	1	1	1	618.327	1234.64	2	1234.64	-0.0021	0	53.31	0.0003	R	VMLVNSMNTVK	E			Locus:1.1.1.2709.10
5	IPI00291175	Tax_Id=9606 Gene_Symbol=VCL Isoform 1 of Vinculin	1590	116649	45	45	27	27	5.83	9450	1	1	1	635.343	1268.67	2	1268.67	-0.0005	0	83.95	1.9e-07	K	AVAGNISDPGLQK	S			Locus:1.1.1.2518.15
5	IPI00291175	Tax_Id=9606 Gene_Symbol=VCL Isoform 1 of Vinculin	1590	116649	45	45	27	27	5.83	9857	1	1	1	646.823	1291.63	2	1291.63	-0.0015	0	103.7	4e-09	K	MTGLVDEAIDTK	S			Locus:1.1.1.2933.11
5	IPI00291175	Tax_Id=9606 Gene_Symbol=VCL Isoform 1 of Vinculin	1590	116649	45	45	27	27	5.83	9858	1	1	1	646.823	1291.63	2	1291.63	-0.0005	0	75.66	2.4e-06	K	MTGLVDEAIDTK	S			Locus:1.1.1.2929.12
5	IPI00291175	Tax_Id=9606 Gene_Symbol=VCL Isoform 1 of Vinculin	1590	116649	45	45	27	27	5.83	10151	1	1	1	654.823	1307.63	2	1307.63	0.0029	0	41.67	0.0058	K	MTGLVDEAIDTK	S	Oxidation (M)	0.300000000000.0	Locus:1.1.1.2777.12
5	IPI00291175	Tax_Id=9606 Gene_Symbol=VCL Isoform 1 of Vinculin	1590	116649	45	45	27	27	5.83	10286	1	1	1	657.872	1313.73	2	1313.73	0.0002	0	50.7	0.0005	K	QVATALQNLQTK	T			Locus:1.1.1.2615.15
5	IPI00291175	Tax_Id=9606 Gene_Symbol=VCL Isoform 1 of Vinculin	1590	116649	45	45	27	27	5.83	10287	1	1	1	657.872	1313.73	2	1313.73	0.0002	0	74.73	2e-06	K	QVATALQNLQTK	T			Locus:1.1.1.2618.16
5	IPI00291175	Tax_Id=9606 Gene_Symbol=VCL Isoform 1 of Vinculin	1590	116649	45	45	27	27	5.83	12097	1	1	1	702.864	1403.71	2	1403.71	-0.002	0	60.06	8e-05	K	ETVQTTEDQILK	R			Locus:1.1.1.2735.15
5	IPI00291175	Tax_Id=9606 Gene_Symbol=VCL Isoform 1 of Vinculin	1590	116649	45	45	27	27	5.83	12098	1	1	1	702.864	1403.71	2	1403.71	-0.002	0	81.26	6.1e-07	K	ETVQTTEDQILK	R			Locus:1.1.1.2732.16
5	IPI00291175	Tax_Id=9606 Gene_Symbol=VCL Isoform 1 of Vinculin	1590	116649	45	45	27	27	5.83	13171	1	1	1	729.401	1456.79	2	1456.79	-0.0014	0	108.58	9.6e-10	K	AQQVSQGLDVLTAK	V			Locus:1.1.1.2852.14
5	IPI00291175	Tax_Id=9606 Gene_Symbol=VCL Isoform 1 of Vinculin	1590	116649	45	45	27	27	5.83	13579	1	1	1	738.911	1475.81	2	1475.81	-0.0015	0	66.75	1e-05	K	LLAVAATAPPDAPNR	E			Locus:1.1.1.2776.15
5	IPI00291175	Tax_Id=9606 Gene_Symbol=VCL Isoform 1 of Vinculin	1590	116649	45	45	27	27	5.83	13583	1	1	1	739.36	1476.71	2	1476.71	-0.0012	0	90.93	6.4e-08	K	MLGQMTDQVADLR	A			Locus:1.1.1.3065.13
5	IPI00291175	Tax_Id=9606 Gene_Symbol=VCL Isoform 1 of Vinculin	1590	116649	45	45	27	27	5.83	13584	1	1	1	739.36	1476.71	2	1476.71	-0.0011	0	74.72	2.7e-06	K	MLGQMTDQVADLR	A			Locus:1.1.1.3062.9
5	IPI00291175	Tax_Id=9606 Gene_Symbol=VCL Isoform 1 of Vinculin	1590	116649	45	45	27	27	5.83	13731	1	1	1	495.607	1483.8	3	1483.8	-0.0001	0	50.48	0.00057	R	VDQLTAQLADLAAR	G			Locus:1.1.1.3401.3
5	IPI00291175	Tax_Id=9606 Gene_Symbol=VCL Isoform 1 of Vinculin	1590	116649	45	45	27	27	5.83	13732	1	1	1	742.908	1483.8	2	1483.8	0.001	0	103.43	2.9e-09	R	VDQLTAQLADLAAR	G			Locus:1.1.1.3402.14
5	IPI00291175	Tax_Id=9606 Gene_Symbol=VCL Isoform 1 of Vinculin	1590	116649	45	45	27	27	5.83	13733	1	1	1	742.908	1483.8	2	1483.8	0.001	0	65.19	1.9e-05	R	VDQLTAQLADLAAR	G			Locus:1.1.1.3403.11
5	IPI00291175	Tax_Id=9606 Gene_Symbol=VCL Isoform 1 of Vinculin	1590	116649	45	45	27	27	5.83	18248	1	1	1	874.927	1747.84	2	1747.84	-0.0019	0	86.51	2.2e-07	R	VLQLTSWDEDAWASK	D			Locus:1.1.1.3463.15
5	IPI00291175	Tax_Id=9606 Gene_Symbol=VCL Isoform 1 of Vinculin	1590	116649	45	45	27	27	5.83	18249	1	1	1	583.622	1747.85	3	1747.84	0.0036	0	43.86	0.0043	R	VLQLTSWDEDAWASK	D			Locus:1.1.1.3467.6
5	IPI00291175	Tax_Id=9606 Gene_Symbol=VCL Isoform 1 of Vinculin	1590	116649	45	45	27	27	5.83	21123	1	1	1	987.507	1973	2	1973	-0.0044	0	122.17	5.7e-11	K	LVQAAQMLQSDPYSVPAR	D			Locus:1.1.1.3137.16
5	IPI00291175	Tax_Id=9606 Gene_Symbol=VCL Isoform 1 of Vinculin	1590	116649	45	45	27	27	5.83	21647	1	1	1	1018.53	2035.05	2	2035.05	-0.0013	0	51.19	0.00072	R	GILSGTSDLLLTFDEAEVR	K			Locus:1.1.1.3865.16
5	IPI00291175	Tax_Id=9606 Gene_Symbol=VCL Isoform 1 of Vinculin	1590	116649	45	45	27	27	5.83	21649	1	1	1	679.356	2035.05	3	2035.05	-0.0004	0	46.31	0.0022	R	GILSGTSDLLLTFDEAEVR	K			Locus:1.1.1.3863.10
5	IPI00291175	Tax_Id=9606 Gene_Symbol=VCL Isoform 1 of Vinculin	1590	116649	45	45	27	27	5.83	21650	1	1	1	679.356	2035.05	3	2035.05	-0.0004	0	61.53	6.6e-05	R	GILSGTSDLLLTFDEAEVR	K			Locus:1.1.1.3864.10
5	IPI00291175	Tax_Id=9606 Gene_Symbol=VCL Isoform 1 of Vinculin	1590	116649	45	45	27	27	5.83	21924	1	1	1	692.732	2075.17	3	2075.17	-0.0009	0	53.03	7.2e-05	K	AIPDLTAPVAAVQAAVSNLVR	V			Locus:1.1.1.4096.6
5	IPI00291175	Tax_Id=9606 Gene_Symbol=VCL Isoform 1 of Vinculin	1590	116649	45	45	27	27	5.83	21925	1	1	1	692.732	2075.17	3	2075.17	-0.0009	0	47.21	0.00027	K	AIPDLTAPVAAVQAAVSNLVR	V			Locus:1.1.1.4100.5
5	IPI00291175	Tax_Id=9606 Gene_Symbol=VCL Isoform 1 of Vinculin	1590	116649	45	45	27	27	5.83	21926	1	1	1	692.732	2075.17	3	2075.17	-0.0007	0	38.1	0.0022	K	AIPDLTAPVAAVQAAVSNLVR	V			Locus:1.1.1.4094.3
5	IPI00291175	Tax_Id=9606 Gene_Symbol=VCL Isoform 1 of Vinculin	1590	116649	45	45	27	27	5.83	21927	1	1	1	692.732	2075.17	3	2075.17	-0.0006	0	55.49	4e-05	K	AIPDLTAPVAAVQAAVSNLVR	V			Locus:1.1.1.4089.6
5	IPI00291175	Tax_Id=9606 Gene_Symbol=VCL Isoform 1 of Vinculin	1590	116649	45	45	27	27	5.83	21928	1	1	1	1038.6	2075.18	2	2075.17	0.0043	0	88.56	1.8e-08	K	AIPDLTAPVAAVQAAVSNLVR	V			Locus:1.1.1.4097.7
5	IPI00291175	Tax_Id=9606 Gene_Symbol=VCL Isoform 1 of Vinculin	1590	116649	45	45	27	27	5.83	23677	1	1	1	786.699	2357.08	3	2357.08	0.0001	0	86.04	2.3e-07	R	MQEAMTQEVSDVFSDTTTPIK	L			Locus:1.1.1.3495.14
5	IPI00291175	Tax_Id=9606 Gene_Symbol=VCL Isoform 1 of Vinculin	1590	116649	45	45	27	27	5.83	23679	1	1	1	1179.55	2357.08	2	2357.08	0.0049	0	46.98	0.0019	R	MQEAMTQEVSDVFSDTTTPIK	L			Locus:1.1.1.3492.15
5	IPI00291175	Tax_Id=9606 Gene_Symbol=VCL Isoform 1 of Vinculin	1590	116649	45	45	27	27	5.83	23770	1	1	1	794.046	2379.12	3	2379.11	0.0061	0	42.21	0.0065	K	IDAAQNWLADPNGGPEGEEQIR	G			Locus:1.1.1.3290.10
5	IPI00291175	Tax_Id=9606 Gene_Symbol=VCL Isoform 1 of Vinculin	1590	116649	45	45	27	27	5.83	24123	1	1	1	836.744	2507.21	3	2507.2	0.0047	1	93.31	5.1e-08	K	KIDAAQNWLADPNGGPEGEEQIR	G			Locus:1.1.1.3077.15
5	IPI00291175	Tax_Id=9606 Gene_Symbol=VCL Isoform 1 of Vinculin	1590	116649	45	45	27	27	5.83	24928	1	1	1	762.357	3045.4	4	3045.4	-0.0018	0	58.24	0.00018	R	TNISDEESEQATEMLVHNAQNLMQSVK	E			Locus:1.1.1.3801.14
5	IPI00291175	Tax_Id=9606 Gene_Symbol=VCL Isoform 1 of Vinculin	1590	116649	45	45	27	27	5.83	24929	1	1	1	1016.14	3045.4	3	3045.4	0.0001	0	68.89	1.6e-05	R	TNISDEESEQATEMLVHNAQNLMQSVK	E			Locus:1.1.1.3799.14
6	IPI00645452	Tax_Id=9606 Gene_Symbol=TUBB Uncharacterized protein	1496	47736	37	37	13	13	4.7	5251	1	1	0	520.3	1038.59	2	1038.59	0.0001	0	74.9	7.3e-07	R	YLTVAAVFR	G			Locus:1.1.1.3110.7
6	IPI00645452	Tax_Id=9606 Gene_Symbol=TUBB Uncharacterized protein	1496	47736	37	37	13	13	4.7	5252	1	1	0	520.3	1038.59	2	1038.59	0.0001	0	63.03	1.1e-05	R	YLTVAAVFR	G			Locus:1.1.1.3107.5
6	IPI00645452	Tax_Id=9606 Gene_Symbol=TUBB Uncharacterized protein	1496	47736	37	37	13	13	4.7	6871	1	1	0	565.801	1129.59	2	1129.59	0.0001	0	75.44	2.6e-06	R	FPGQLNADLR	K			Locus:1.1.1.2834.11
6	IPI00645452	Tax_Id=9606 Gene_Symbol=TUBB Uncharacterized protein	1496	47736	37	37	13	13	4.7	6873	1	1	0	565.801	1129.59	2	1129.59	0.0002	0	79.61	9.5e-07	R	FPGQLNADLR	K			Locus:1.1.1.2831.7
6	IPI00645452	Tax_Id=9606 Gene_Symbol=TUBB Uncharacterized protein	1496	47736	37	37	13	13	4.7	6874	1	1	0	565.802	1129.59	2	1129.59	0.0004	0	41.9	0.0056	R	FPGQLNADLR	K			Locus:1.1.1.2818.5
6	IPI00645452	Tax_Id=9606 Gene_Symbol=TUBB Uncharacterized protein	1496	47736	37	37	13	13	4.7	7098	1	1	0	572.32	1142.63	2	1142.63	-0.0008	0	64.15	2.7e-05	K	LAVNMVPFPR	L			Locus:1.1.1.3144.4
6	IPI00645452	Tax_Id=9606 Gene_Symbol=TUBB Uncharacterized protein	1496	47736	37	37	13	13	4.7	8648	1	1	0	615.303	1228.59	2	1228.59	0.0001	0	93.89	2.1e-08	R	ISEQFTAMFR	R			Locus:1.1.1.3165.10
6	IPI00645452	Tax_Id=9606 Gene_Symbol=TUBB Uncharacterized protein	1496	47736	37	37	13	13	4.7	8649	1	1	0	615.303	1228.59	2	1228.59	0.0001	0	68.92	6.7e-06	R	ISEQFTAMFR	R			Locus:1.1.1.3162.8
6	IPI00645452	Tax_Id=9606 Gene_Symbol=TUBB Uncharacterized protein	1496	47736	37	37	13	13	4.7	8650	1	1	0	410.538	1228.59	3	1228.59	0.0001	0	43.58	0.0023	R	ISEQFTAMFR	R			Locus:1.1.1.3163.2
6	IPI00645452	Tax_Id=9606 Gene_Symbol=TUBB Uncharacterized protein	1496	47736	37	37	13	13	4.7	8968	1	1	0	623.3	1244.59	2	1244.59	-0.0004	0	61.33	4.2e-05	R	ISEQFTAMFR	R	Oxidation (M)	0.0000000300.0	Locus:1.1.1.2856.12
6	IPI00645452	Tax_Id=9606 Gene_Symbol=TUBB Uncharacterized protein	1496	47736	37	37	13	13	4.7	10017	1	1	1	651.323	1300.63	2	1300.63	0.0015	0	83.44	2.5e-07	R	ISVYYNEATGGK	Y			Locus:1.1.1.2632.15
6	IPI00645452	Tax_Id=9606 Gene_Symbol=TUBB Uncharacterized protein	1496	47736	37	37	13	13	4.7	10375	1	1	0	440.571	1318.69	3	1318.7	-0.0036	0	58.59	0.00011	R	IMNTFSVVPSPK	V			Locus:1.1.1.2977.4
6	IPI00645452	Tax_Id=9606 Gene_Symbol=TUBB Uncharacterized protein	1496	47736	37	37	13	13	4.7	10376	1	1	0	660.353	1318.69	2	1318.7	-0.0034	0	81.08	6.3e-07	R	IMNTFSVVPSPK	V			Locus:1.1.1.2970.13
6	IPI00645452	Tax_Id=9606 Gene_Symbol=TUBB Uncharacterized protein	1496	47736	37	37	13	13	4.7	10377	1	1	0	660.353	1318.69	2	1318.7	-0.0034	0	90.74	6.9e-08	R	IMNTFSVVPSPK	V			Locus:1.1.1.2980.13
6	IPI00645452	Tax_Id=9606 Gene_Symbol=TUBB Uncharacterized protein	1496	47736	37	37	13	13	4.7	10378	1	1	0	660.353	1318.69	2	1318.7	-0.0033	0	83.34	3.8e-07	R	IMNTFSVVPSPK	V			Locus:1.1.1.2976.11
6	IPI00645452	Tax_Id=9606 Gene_Symbol=TUBB Uncharacterized protein	1496	47736	37	37	13	13	4.7	10379	1	1	0	660.354	1318.69	2	1318.7	-0.003	0	78.6	1.1e-06	R	IMNTFSVVPSPK	V			Locus:1.1.1.2967.13
6	IPI00645452	Tax_Id=9606 Gene_Symbol=TUBB Uncharacterized protein	1496	47736	37	37	13	13	4.7	10715	1	1	0	668.353	1334.69	2	1334.69	0.0009	0	65.07	2.2e-05	R	IMNTFSVVPSPK	V	Oxidation (M)	0.030000000000.0	Locus:1.1.1.2815.10
6	IPI00645452	Tax_Id=9606 Gene_Symbol=TUBB Uncharacterized protein	1496	47736	37	37	13	13	4.7	12948	1	1	0	723.847	1445.68	2	1445.68	-0.0017	0	89.68	6.6e-08	K	EVDEQMLNVQNK	N			Locus:1.1.1.2749.13
6	IPI00645452	Tax_Id=9606 Gene_Symbol=TUBB Uncharacterized protein	1496	47736	37	37	13	13	4.7	16103	1	1	0	539.283	1614.83	3	1614.83	-0.0027	0	40.61	0.0083	R	AILVDLEPGTMDSVR	S			Locus:1.1.1.3348.2
6	IPI00645452	Tax_Id=9606 Gene_Symbol=TUBB Uncharacterized protein	1496	47736	37	37	13	13	4.7	16104	1	1	0	808.422	1614.83	2	1614.83	0	0	48.12	0.0013	R	AILVDLEPGTMDSVR	S			Locus:1.1.1.3349.15
6	IPI00645452	Tax_Id=9606 Gene_Symbol=TUBB Uncharacterized protein	1496	47736	37	37	13	13	4.7	16105	1	1	0	808.422	1614.83	2	1614.83	0	0	45.98	0.0021	R	AILVDLEPGTMDSVR	S			Locus:1.1.1.3350.10
6	IPI00645452	Tax_Id=9606 Gene_Symbol=TUBB Uncharacterized protein	1496	47736	37	37	13	13	4.7	16203	1	1	0	540.949	1619.83	3	1619.83	-0.0026	0	52.7	0.00053	R	LHFFMPGFAPLTSR	G			Locus:1.1.1.3418.5
6	IPI00645452	Tax_Id=9606 Gene_Symbol=TUBB Uncharacterized protein	1496	47736	37	37	13	13	4.7	16204	1	1	0	540.949	1619.83	3	1619.83	-0.0026	0	67.74	1.7e-05	R	LHFFMPGFAPLTSR	G			Locus:1.1.1.3415.5
6	IPI00645452	Tax_Id=9606 Gene_Symbol=TUBB Uncharacterized protein	1496	47736	37	37	13	13	4.7	16396	1	1	0	816.42	1630.83	2	1630.82	0.0014	0	49.68	0.0011	R	AILVDLEPGTMDSVR	S	Oxidation (M)	0.000000000030000.0	Locus:1.1.1.3172.14
6	IPI00645452	Tax_Id=9606 Gene_Symbol=TUBB Uncharacterized protein	1496	47736	37	37	13	13	4.7	16872	1	1	1	553.966	1658.88	3	1658.89	-0.0116	0	43.47	0.0034	R	ALTVPELTQQVFDAK	N			Locus:1.1.1.3467.4
6	IPI00645452	Tax_Id=9606 Gene_Symbol=TUBB Uncharacterized protein	1496	47736	37	37	13	13	4.7	16881	1	1	1	553.97	1658.89	3	1658.89	-0.0007	0	75.09	2.3e-06	R	ALTVPELTQQVFDAK	N			Locus:1.1.1.3480.6
6	IPI00645452	Tax_Id=9606 Gene_Symbol=TUBB Uncharacterized protein	1496	47736	37	37	13	13	4.7	16882	1	1	1	553.97	1658.89	3	1658.89	-0.0004	0	41.96	0.0048	R	ALTVPELTQQVFDAK	N			Locus:1.1.1.3473.4
6	IPI00645452	Tax_Id=9606 Gene_Symbol=TUBB Uncharacterized protein	1496	47736	37	37	13	13	4.7	16887	1	1	1	830.452	1658.89	2	1658.89	0.0023	0	85.11	2.2e-07	R	ALTVPELTQQVFDAK	N			Locus:1.1.1.3474.13
6	IPI00645452	Tax_Id=9606 Gene_Symbol=TUBB Uncharacterized protein	1496	47736	37	37	13	13	4.7	17463	1	1	0	848.922	1695.83	2	1695.83	0.003	0	82.17	5.9e-07	K	NSSYFVEWIPNNVK	T			Locus:1.1.1.3395.14
6	IPI00645452	Tax_Id=9606 Gene_Symbol=TUBB Uncharacterized protein	1496	47736	37	37	13	13	4.7	17481	1	1	0	849.415	1696.82	2	1696.81	0.0055	0	63.85	4e-05	K	NSSYFVEWIPNNVK	T	Deamidated (NQ)	0.00000000001000.0	Locus:1.1.1.3478.14
6	IPI00645452	Tax_Id=9606 Gene_Symbol=TUBB Uncharacterized protein	1496	47736	37	37	13	13	4.7	19934	1	1	1	935.492	1868.97	2	1868.97	-0.0012	0	85.27	2.2e-07	K	MAVTFIGNSTAIQELFK	R			Locus:1.1.1.3732.15
6	IPI00645452	Tax_Id=9606 Gene_Symbol=TUBB Uncharacterized protein	1496	47736	37	37	13	13	4.7	20950	1	1	0	490.5	1957.97	4	1957.97	-0.0044	0	50.47	0.00089	K	GHYTEGAELVDSVLDVVR	K			Locus:1.1.1.3591.3
6	IPI00645452	Tax_Id=9606 Gene_Symbol=TUBB Uncharacterized protein	1496	47736	37	37	13	13	4.7	20951	1	1	0	490.5	1957.97	4	1957.97	-0.0044	0	91.16	7.6e-08	K	GHYTEGAELVDSVLDVVR	K			Locus:1.1.1.3587.2
6	IPI00645452	Tax_Id=9606 Gene_Symbol=TUBB Uncharacterized protein	1496	47736	37	37	13	13	4.7	20952	1	1	0	490.5	1957.97	4	1957.97	-0.0044	0	84.77	3.3e-07	K	GHYTEGAELVDSVLDVVR	K			Locus:1.1.1.3588.2
6	IPI00645452	Tax_Id=9606 Gene_Symbol=TUBB Uncharacterized protein	1496	47736	37	37	13	13	4.7	20954	1	1	0	653.666	1957.98	3	1957.97	0.0015	0	102.53	5.9e-09	K	GHYTEGAELVDSVLDVVR	K			Locus:1.1.1.3585.11
6	IPI00645452	Tax_Id=9606 Gene_Symbol=TUBB Uncharacterized protein	1496	47736	37	37	13	13	4.7	20955	1	1	0	979.996	1957.98	2	1957.97	0.0037	0	104.51	3.6e-09	K	GHYTEGAELVDSVLDVVR	K			Locus:1.1.1.3589.16
6	IPI00645452	Tax_Id=9606 Gene_Symbol=TUBB Uncharacterized protein	1496	47736	37	37	13	13	4.7	20956	1	1	0	979.996	1957.98	2	1957.97	0.0038	0	107.33	1.9e-09	K	GHYTEGAELVDSVLDVVR	K			Locus:1.1.1.3586.16
7	IPI00003362	Tax_Id=9606 Gene_Symbol=HSPA5 78 kDa glucose-regulated protein	1490	72288	45	45	21	21	5.07	3341	1	1	1	459.742	917.469	2	917.471	-0.0017	0	49.59	0.00079	K	VLEDSDLK	K			Locus:1.1.1.2461.8
7	IPI00003362	Tax_Id=9606 Gene_Symbol=HSPA5 78 kDa glucose-regulated protein	1490	72288	45	45	21	21	5.07	4344	1	1	1	493.761	985.508	2	985.508	0	0	45.94	0.00092	R	LTPEEIER	M			Locus:1.1.1.2520.12
7	IPI00003362	Tax_Id=9606 Gene_Symbol=HSPA5 78 kDa glucose-regulated protein	1490	72288	45	45	21	21	5.07	4345	1	1	1	493.761	985.508	2	985.508	0	0	42.46	0.0021	R	LTPEEIER	M			Locus:1.1.1.2523.13
7	IPI00003362	Tax_Id=9606 Gene_Symbol=HSPA5 78 kDa glucose-regulated protein	1490	72288	45	45	21	21	5.07	5838	1	1	1	537.783	1073.55	2	1073.55	0.0045	0	65.43	2.5e-05	K	ITITNDQNR	L			Locus:1.1.1.2347.16
7	IPI00003362	Tax_Id=9606 Gene_Symbol=HSPA5 78 kDa glucose-regulated protein	1490	72288	45	45	21	21	5.07	8417	1	1	1	609.318	1216.62	2	1216.62	-0.002	0	73.47	3.6e-06	K	DAGTIAGLNVMR	I			Locus:1.1.1.3113.10
7	IPI00003362	Tax_Id=9606 Gene_Symbol=HSPA5 78 kDa glucose-regulated protein	1490	72288	45	45	21	21	5.07	8630	1	1	0	410.214	1227.62	3	1227.62	0.0001	0	49.14	0.0008	R	VEIIANDQGNR	I			Locus:1.1.1.2476.3
7	IPI00003362	Tax_Id=9606 Gene_Symbol=HSPA5 78 kDa glucose-regulated protein	1490	72288	45	45	21	21	5.07	8631	1	1	0	614.818	1227.62	2	1227.62	0.0013	0	64.06	2.4e-05	R	VEIIANDQGNR	I			Locus:1.1.1.2474.6
7	IPI00003362	Tax_Id=9606 Gene_Symbol=HSPA5 78 kDa glucose-regulated protein	1490	72288	45	45	21	21	5.07	8632	1	1	0	614.818	1227.62	2	1227.62	0.0013	0	78.74	8e-07	R	VEIIANDQGNR	I			Locus:1.1.1.2477.14
7	IPI00003362	Tax_Id=9606 Gene_Symbol=HSPA5 78 kDa glucose-regulated protein	1490	72288	45	45	21	21	5.07	8633	1	1	0	614.818	1227.62	2	1227.62	0.0013	0	62.88	3.1e-05	R	VEIIANDQGNR	I			Locus:1.1.1.2480.16
7	IPI00003362	Tax_Id=9606 Gene_Symbol=HSPA5 78 kDa glucose-regulated protein	1490	72288	45	45	21	21	5.07	8652	1	1	0	615.311	1228.61	2	1228.6	0.0017	0	44.18	0.0022	R	VEIIANDQGNR	I	Deamidated (NQ)	0.00000100000.0	Locus:1.1.1.2585.16
7	IPI00003362	Tax_Id=9606 Gene_Symbol=HSPA5 78 kDa glucose-regulated protein	1490	72288	45	45	21	21	5.07	8862	1	1	1	414.213	1239.62	3	1239.62	0.0006	1	41.08	0.0046	K	MKETAEAYLGK	K			Locus:1.1.1.2443.7
7	IPI00003362	Tax_Id=9606 Gene_Symbol=HSPA5 78 kDa glucose-regulated protein	1490	72288	45	45	21	21	5.07	10252	1	1	1	657.313	1312.61	2	1312.61	0.0003	0	55.01	0.00016	K	FEELNMDLFR	S			Locus:1.1.1.3528.10
7	IPI00003362	Tax_Id=9606 Gene_Symbol=HSPA5 78 kDa glucose-regulated protein	1490	72288	45	45	21	21	5.07	10253	1	1	1	657.313	1312.61	2	1312.61	0.0003	0	59.04	6.3e-05	K	FEELNMDLFR	S			Locus:1.1.1.3531.9
7	IPI00003362	Tax_Id=9606 Gene_Symbol=HSPA5 78 kDa glucose-regulated protein	1490	72288	45	45	21	21	5.07	10254	1	1	1	657.314	1312.61	2	1312.61	0.0005	0	79.39	5.8e-07	K	FEELNMDLFR	S			Locus:1.1.1.3525.9
7	IPI00003362	Tax_Id=9606 Gene_Symbol=HSPA5 78 kDa glucose-regulated protein	1490	72288	45	45	21	21	5.07	10587	1	1	1	665.311	1328.61	2	1328.61	0.0009	0	42.28	0.003	K	FEELNMDLFR	S	Oxidation (M)	0.0000030000.0	Locus:1.1.1.3321.6
7	IPI00003362	Tax_Id=9606 Gene_Symbol=HSPA5 78 kDa glucose-regulated protein	1490	72288	45	45	21	21	5.07	11955	1	1	1	466.6	1396.78	3	1396.78	-0.0027	0	40.48	0.0031	K	ELEEIVQPIISK	L			Locus:1.1.1.3280.2
7	IPI00003362	Tax_Id=9606 Gene_Symbol=HSPA5 78 kDa glucose-regulated protein	1490	72288	45	45	21	21	5.07	11956	1	1	1	699.399	1396.78	2	1396.78	0.0012	0	54	0.00012	K	ELEEIVQPIISK	L			Locus:1.1.1.3279.11
7	IPI00003362	Tax_Id=9606 Gene_Symbol=HSPA5 78 kDa glucose-regulated protein	1490	72288	45	45	21	21	5.07	11957	1	1	1	699.399	1396.78	2	1396.78	0.0012	0	57.85	4.8e-05	K	ELEEIVQPIISK	L			Locus:1.1.1.3277.11
7	IPI00003362	Tax_Id=9606 Gene_Symbol=HSPA5 78 kDa glucose-regulated protein	1490	72288	45	45	21	21	5.07	12635	1	1	1	715.85	1429.68	2	1429.68	0.0012	0	60.4	6e-05	R	TWNDPSVQQDIK	F			Locus:1.1.1.2713.15
7	IPI00003362	Tax_Id=9606 Gene_Symbol=HSPA5 78 kDa glucose-regulated protein	1490	72288	45	45	21	21	5.07	12636	1	1	1	715.85	1429.68	2	1429.68	0.0012	0	64.51	2.3e-05	R	TWNDPSVQQDIK	F			Locus:1.1.1.2710.11
7	IPI00003362	Tax_Id=9606 Gene_Symbol=HSPA5 78 kDa glucose-regulated protein	1490	72288	45	45	21	21	5.07	14223	1	1	1	504.923	1511.75	3	1511.74	0.0045	1	48.67	0.001	R	AKFEELNMDLFR	S			Locus:1.1.1.3295.2
7	IPI00003362	Tax_Id=9606 Gene_Symbol=HSPA5 78 kDa glucose-regulated protein	1490	72288	45	45	21	21	5.07	14713	1	1	1	512.937	1535.79	3	1535.79	-0.0009	0	64.32	2.7e-05	K	TFAPEEISAMVLTK	M			Locus:1.1.1.3475.4
7	IPI00003362	Tax_Id=9606 Gene_Symbol=HSPA5 78 kDa glucose-regulated protein	1490	72288	45	45	21	21	5.07	14714	1	1	1	768.903	1535.79	2	1535.79	0.0013	0	92.37	4.7e-08	K	TFAPEEISAMVLTK	M			Locus:1.1.1.3476.12
7	IPI00003362	Tax_Id=9606 Gene_Symbol=HSPA5 78 kDa glucose-regulated protein	1490	72288	45	45	21	21	5.07	15248	1	1	1	522.93	1565.77	3	1565.77	-0.0033	0	47.39	0.0015	R	ITPSYVAFTPEGER	L			Locus:1.1.1.2998.4
7	IPI00003362	Tax_Id=9606 Gene_Symbol=HSPA5 78 kDa glucose-regulated protein	1490	72288	45	45	21	21	5.07	15615	1	1	1	794.929	1587.84	2	1587.85	-0.0027	1	98.9	1.1e-08	K	KSDIDEIVLVGGSTR	I			Locus:1.1.1.2982.16
7	IPI00003362	Tax_Id=9606 Gene_Symbol=HSPA5 78 kDa glucose-regulated protein	1490	72288	45	45	21	21	5.07	15616	1	1	1	794.929	1587.84	2	1587.85	-0.0027	1	111.23	6.3e-10	K	KSDIDEIVLVGGSTR	I			Locus:1.1.1.2979.15
7	IPI00003362	Tax_Id=9606 Gene_Symbol=HSPA5 78 kDa glucose-regulated protein	1490	72288	45	45	21	21	5.07	15617	1	1	1	530.289	1587.85	3	1587.85	-0.0016	1	80.14	7.2e-07	K	KSDIDEIVLVGGSTR	I			Locus:1.1.1.2980.8
7	IPI00003362	Tax_Id=9606 Gene_Symbol=HSPA5 78 kDa glucose-regulated protein	1490	72288	45	45	21	21	5.07	15893	1	1	1	802.936	1603.86	2	1603.86	0	0	85.81	1.8e-07	K	TKPYIQVDIGGGQTK	T			Locus:1.1.1.2647.15
7	IPI00003362	Tax_Id=9606 Gene_Symbol=HSPA5 78 kDa glucose-regulated protein	1490	72288	45	45	21	21	5.07	15894	1	1	1	802.936	1603.86	2	1603.86	0	0	78.07	1.1e-06	K	TKPYIQVDIGGGQTK	T			Locus:1.1.1.2648.16
7	IPI00003362	Tax_Id=9606 Gene_Symbol=HSPA5 78 kDa glucose-regulated protein	1490	72288	45	45	21	21	5.07	16880	1	1	0	553.97	1658.89	3	1658.89	-0.0009	0	68.35	1.1e-05	R	IINEPTAAAIAYGLDK	R			Locus:1.1.1.3219.6
7	IPI00003362	Tax_Id=9606 Gene_Symbol=HSPA5 78 kDa glucose-regulated protein	1490	72288	45	45	21	21	5.07	16884	1	1	0	830.452	1658.89	2	1658.89	0.0007	0	76.23	1.8e-06	R	IINEPTAAAIAYGLDK	R			Locus:1.1.1.3220.14
7	IPI00003362	Tax_Id=9606 Gene_Symbol=HSPA5 78 kDa glucose-regulated protein	1490	72288	45	45	21	21	5.07	16885	1	1	0	830.452	1658.89	2	1658.89	0.0007	0	53.58	0.00033	R	IINEPTAAAIAYGLDK	R			Locus:1.1.1.3216.11
7	IPI00003362	Tax_Id=9606 Gene_Symbol=HSPA5 78 kDa glucose-regulated protein	1490	72288	45	45	21	21	5.07	17125	1	1	1	839.405	1676.8	2	1676.8	-0.0042	0	92.5	5.4e-08	K	NQLTSNPENTVFDAK	R			Locus:1.1.1.2818.16
7	IPI00003362	Tax_Id=9606 Gene_Symbol=HSPA5 78 kDa glucose-regulated protein	1490	72288	45	45	21	21	5.07	19260	1	1	1	606.003	1814.99	3	1814.99	-0.0022	1	41.68	0.0031	R	IINEPTAAAIAYGLDKR	E			Locus:1.1.1.3058.6
7	IPI00003362	Tax_Id=9606 Gene_Symbol=HSPA5 78 kDa glucose-regulated protein	1490	72288	45	45	21	21	5.07	19533	1	1	1	918.969	1835.92	2	1835.93	-0.0031	0	60.06	0.0001	K	SQIFSTASDNQPTVTIK	V			Locus:1.1.1.2914.16
7	IPI00003362	Tax_Id=9606 Gene_Symbol=HSPA5 78 kDa glucose-regulated protein	1490	72288	45	45	21	21	5.07	19534	1	1	1	918.969	1835.92	2	1835.93	-0.0031	0	95.78	2.8e-08	K	SQIFSTASDNQPTVTIK	V			Locus:1.1.1.2918.16
7	IPI00003362	Tax_Id=9606 Gene_Symbol=HSPA5 78 kDa glucose-regulated protein	1490	72288	45	45	21	21	5.07	19535	1	1	1	918.969	1835.92	2	1835.93	-0.0026	0	111.2	7.7e-10	K	SQIFSTASDNQPTVTIK	V			Locus:1.1.1.2921.16
7	IPI00003362	Tax_Id=9606 Gene_Symbol=HSPA5 78 kDa glucose-regulated protein	1490	72288	45	45	21	21	5.07	20127	1	1	1	629.995	1886.96	3	1886.96	-0.0013	0	68.59	1.3e-05	K	VTHAVVTVPAYFNDAQR	Q			Locus:1.1.1.2871.12
7	IPI00003362	Tax_Id=9606 Gene_Symbol=HSPA5 78 kDa glucose-regulated protein	1490	72288	45	45	21	21	5.07	20128	1	1	1	629.995	1886.96	3	1886.96	-0.0008	0	59.91	9.6e-05	K	VTHAVVTVPAYFNDAQR	Q			Locus:1.1.1.2863.9
7	IPI00003362	Tax_Id=9606 Gene_Symbol=HSPA5 78 kDa glucose-regulated protein	1490	72288	45	45	21	21	5.07	20129	1	1	1	944.491	1886.97	2	1886.96	0.0028	0	63.84	3.8e-05	K	VTHAVVTVPAYFNDAQR	Q			Locus:1.1.1.2868.15
7	IPI00003362	Tax_Id=9606 Gene_Symbol=HSPA5 78 kDa glucose-regulated protein	1490	72288	45	45	21	21	5.07	20684	1	1	1	645.342	1933	3	1933.01	-0.0017	0	63.07	4.5e-05	K	DNHLLGTFDLTGIPPAPR	G			Locus:1.1.1.3474.4
7	IPI00003362	Tax_Id=9606 Gene_Symbol=HSPA5 78 kDa glucose-regulated protein	1490	72288	45	45	21	21	5.07	20689	1	1	1	645.343	1933.01	3	1933.01	0.0016	0	41.22	0.0065	K	DNHLLGTFDLTGIPPAPR	G			Locus:1.1.1.3492.7
7	IPI00003362	Tax_Id=9606 Gene_Symbol=HSPA5 78 kDa glucose-regulated protein	1490	72288	45	45	21	21	5.07	21125	1	1	1	658.975	1973.9	3	1973.9	0.0032	0	46.72	0.0017	K	IEWLESHQDADIEDFK	A			Locus:1.1.1.3293.12
7	IPI00003362	Tax_Id=9606 Gene_Symbol=HSPA5 78 kDa glucose-regulated protein	1490	72288	45	45	21	21	5.07	21126	1	1	1	987.959	1973.9	2	1973.9	0.0036	0	44.35	0.003	K	IEWLESHQDADIEDFK	A			Locus:1.1.1.3294.16
7	IPI00003362	Tax_Id=9606 Gene_Symbol=HSPA5 78 kDa glucose-regulated protein	1490	72288	45	45	21	21	5.07	21127	1	1	1	987.96	1973.9	2	1973.9	0.0042	0	72.4	4.7e-06	K	IEWLESHQDADIEDFK	A			Locus:1.1.1.3295.16
8	IPI00019502	Tax_Id=9606 Gene_Symbol=MYH9 Isoform 1 of Myosin-9	1482	226392	38	38	28	28	5.5	3102	1	1	1	451.253	900.491	2	900.492	-0.0004	0	38.74	0.0055	R	EEILAQAK	E			Locus:1.1.1.2410.10
8	IPI00019502	Tax_Id=9606 Gene_Symbol=MYH9 Isoform 1 of Myosin-9	1482	226392	38	38	28	28	5.5	3433	1	1	1	462.75	923.486	2	923.486	-0.0001	0	43.37	0.0019	R	VVFQEFR	Q			Locus:1.1.1.2746.3
8	IPI00019502	Tax_Id=9606 Gene_Symbol=MYH9 Isoform 1 of Myosin-9	1482	226392	38	38	28	28	5.5	5256	1	1	1	347.226	1038.65	3	1038.65	-0.0003	0	57.12	6.3e-06	K	VKPLLQVSR	Q			Locus:1.1.1.2382.2
8	IPI00019502	Tax_Id=9606 Gene_Symbol=MYH9 Isoform 1 of Myosin-9	1482	226392	38	38	28	28	5.5	6611	1	1	0	558.793	1115.57	2	1115.57	0.0005	0	47.53	0.0015	R	DLGEELEALK	T			Locus:1.1.1.3361.7
8	IPI00019502	Tax_Id=9606 Gene_Symbol=MYH9 Isoform 1 of Myosin-9	1482	226392	38	38	28	28	5.5	8167	1	1	1	602.798	1203.58	2	1203.58	0.0002	0	59.53	8.3e-05	R	ALEQQVEEMK	T			Locus:1.1.1.2615.13
8	IPI00019502	Tax_Id=9606 Gene_Symbol=MYH9 Isoform 1 of Myosin-9	1482	226392	38	38	28	28	5.5	8500	1	1	0	610.828	1219.64	2	1219.64	-0.0041	1	69.64	8.5e-06	K	KFDQLLAEEK	T			Locus:1.1.1.2641.11
8	IPI00019502	Tax_Id=9606 Gene_Symbol=MYH9 Isoform 1 of Myosin-9	1482	226392	38	38	28	28	5.5	8550	1	1	0	612.323	1222.63	2	1222.63	0.0019	0	63.26	2.9e-05	R	AGVLAHLEEER	D			Locus:1.1.1.2580.13
8	IPI00019502	Tax_Id=9606 Gene_Symbol=MYH9 Isoform 1 of Myosin-9	1482	226392	38	38	28	28	5.5	9715	1	1	1	642.861	1283.71	2	1283.71	-0.0013	0	57.59	9.1e-05	K	VEAQLQELQVK	F			Locus:1.1.1.2763.9
8	IPI00019502	Tax_Id=9606 Gene_Symbol=MYH9 Isoform 1 of Myosin-9	1482	226392	38	38	28	28	5.5	10097	1	1	1	653.337	1304.66	2	1304.66	-0.0015	0	75.4	2.6e-06	K	EQADFAIEALAK	A			Locus:1.1.1.3213.7
8	IPI00019502	Tax_Id=9606 Gene_Symbol=MYH9 Isoform 1 of Myosin-9	1482	226392	38	38	28	28	5.5	10366	1	1	0	659.877	1317.74	2	1317.74	-0.0003	0	59.57	4e-05	K	LDPHLVLDQLR	C			Locus:1.1.1.3236.11
8	IPI00019502	Tax_Id=9606 Gene_Symbol=MYH9 Isoform 1 of Myosin-9	1482	226392	38	38	28	28	5.5	11781	1	1	1	694.787	1387.56	2	1387.56	0.0023	0	53.66	7.8e-05	K	DMFQETMEAMR	I			Locus:1.1.1.3467.12
8	IPI00019502	Tax_Id=9606 Gene_Symbol=MYH9 Isoform 1 of Myosin-9	1482	226392	38	38	28	28	5.5	12537	1	1	1	475.921	1424.74	3	1424.74	-0.0027	0	44.15	0.0025	K	QIATLHAQVADMK	K			Locus:1.1.1.2531.7
8	IPI00019502	Tax_Id=9606 Gene_Symbol=MYH9 Isoform 1 of Myosin-9	1482	226392	38	38	28	28	5.5	13788	1	1	1	496.305	1485.89	3	1485.89	0.0015	0	40.53	0.00054	R	VISGVLQLGNIVFK	K			Locus:1.1.1.3601.2
8	IPI00019502	Tax_Id=9606 Gene_Symbol=MYH9 Isoform 1 of Myosin-9	1482	226392	38	38	28	28	5.5	13789	1	1	1	743.956	1485.9	2	1485.89	0.0045	0	86.05	1.4e-08	R	VISGVLQLGNIVFK	K			Locus:1.1.1.3602.10
8	IPI00019502	Tax_Id=9606 Gene_Symbol=MYH9 Isoform 1 of Myosin-9	1482	226392	38	38	28	28	5.5	15225	1	1	1	783.34	1564.67	2	1564.67	-0.0014	0	103.18	1.5e-09	R	ELEDATETADAMNR	E			Locus:1.1.1.2757.16
8	IPI00019502	Tax_Id=9606 Gene_Symbol=MYH9 Isoform 1 of Myosin-9	1482	226392	38	38	28	28	5.5	15357	1	1	1	524.622	1570.84	3	1570.85	-0.002	0	59.08	9.2e-05	K	VSHLLGINVTDFTR	G			Locus:1.1.1.3200.3
8	IPI00019502	Tax_Id=9606 Gene_Symbol=MYH9 Isoform 1 of Myosin-9	1482	226392	38	38	28	28	5.5	15358	1	1	1	524.622	1570.84	3	1570.85	-0.002	0	51.42	0.00054	K	VSHLLGINVTDFTR	G			Locus:1.1.1.3203.4
8	IPI00019502	Tax_Id=9606 Gene_Symbol=MYH9 Isoform 1 of Myosin-9	1482	226392	38	38	28	28	5.5	16785	1	1	1	827.396	1652.78	2	1652.78	-0.001	0	126.26	2e-11	R	IAEFTTNLTEEEEK	S			Locus:1.1.1.2965.15
8	IPI00019502	Tax_Id=9606 Gene_Symbol=MYH9 Isoform 1 of Myosin-9	1482	226392	38	38	28	28	5.5	17071	1	1	1	836.927	1671.84	2	1671.84	0.0028	0	102.53	4.6e-09	K	NFINNPLAQADWAAK	K			Locus:1.1.1.3363.13
8	IPI00019502	Tax_Id=9606 Gene_Symbol=MYH9 Isoform 1 of Myosin-9	1482	226392	38	38	28	28	5.5	17913	1	1	0	576.318	1725.93	3	1725.94	-0.0075	0	43.89	0.0019	R	QLLQANPILEAFGNAK	T			Locus:1.1.1.3574.3
8	IPI00019502	Tax_Id=9606 Gene_Symbol=MYH9 Isoform 1 of Myosin-9	1482	226392	38	38	28	28	5.5	17920	1	1	1	864.433	1726.85	2	1726.85	0.0034	0	84.23	3.1e-07	K	NLPIYSEEIVEMYK	G			Locus:1.1.1.3476.16
8	IPI00019502	Tax_Id=9606 Gene_Symbol=MYH9 Isoform 1 of Myosin-9	1482	226392	38	38	28	28	5.5	17921	1	1	1	864.433	1726.85	2	1726.85	0.0036	0	56.26	0.0002	K	NLPIYSEEIVEMYK	G			Locus:1.1.1.3477.13
8	IPI00019502	Tax_Id=9606 Gene_Symbol=MYH9 Isoform 1 of Myosin-9	1482	226392	38	38	28	28	5.5	19931	1	1	1	935.486	1868.96	2	1868.96	-0.001	0	89.24	9.7e-08	K	ANLQIDQINTDLNLER	S			Locus:1.1.1.3323.15
8	IPI00019502	Tax_Id=9606 Gene_Symbol=MYH9 Isoform 1 of Myosin-9	1482	226392	38	38	28	28	5.5	19932	1	1	1	623.994	1868.96	3	1868.96	0.0008	0	63.79	3.6e-05	K	ANLQIDQINTDLNLER	S			Locus:1.1.1.3321.4
8	IPI00019502	Tax_Id=9606 Gene_Symbol=MYH9 Isoform 1 of Myosin-9	1482	226392	38	38	28	28	5.5	20818	1	1	1	649.34	1945	3	1945	-0.0028	0	66.21	2.3e-05	K	LQVELDNVTGLLSQSDSK	S			Locus:1.1.1.3564.7
8	IPI00019502	Tax_Id=9606 Gene_Symbol=MYH9 Isoform 1 of Myosin-9	1482	226392	38	38	28	28	5.5	20821	1	1	1	973.508	1945	2	1945	0.0006	0	71.66	6.5e-06	K	LQVELDNVTGLLSQSDSK	S			Locus:1.1.1.3561.16
8	IPI00019502	Tax_Id=9606 Gene_Symbol=MYH9 Isoform 1 of Myosin-9	1482	226392	38	38	28	28	5.5	20822	1	1	1	973.508	1945	2	1945	0.0009	0	135.09	2.9e-12	K	LQVELDNVTGLLSQSDSK	S			Locus:1.1.1.3565.16
8	IPI00019502	Tax_Id=9606 Gene_Symbol=MYH9 Isoform 1 of Myosin-9	1482	226392	38	38	28	28	5.5	20849	1	1	1	650.669	1948.99	3	1948.99	-0.0002	0	84.39	3.6e-07	R	LQQELDDLLVDLDHQR	Q			Locus:1.1.1.3585.10
8	IPI00019502	Tax_Id=9606 Gene_Symbol=MYH9 Isoform 1 of Myosin-9	1482	226392	38	38	28	28	5.5	20986	1	1	0	654.644	1960.91	3	1960.91	-0.0001	0	85.37	2.4e-07	K	TQLEELEDELQATEDAK	L			Locus:1.1.1.3578.8
8	IPI00019502	Tax_Id=9606 Gene_Symbol=MYH9 Isoform 1 of Myosin-9	1482	226392	38	38	28	28	5.5	20987	1	1	0	981.465	1960.91	2	1960.91	0.0031	0	141.1	7.1e-13	K	TQLEELEDELQATEDAK	L			Locus:1.1.1.3574.16
8	IPI00019502	Tax_Id=9606 Gene_Symbol=MYH9 Isoform 1 of Myosin-9	1482	226392	38	38	28	28	5.5	20988	1	1	0	981.465	1960.91	2	1960.91	0.0031	0	87.48	1.6e-07	K	TQLEELEDELQATEDAK	L			Locus:1.1.1.3579.15
8	IPI00019502	Tax_Id=9606 Gene_Symbol=MYH9 Isoform 1 of Myosin-9	1482	226392	38	38	28	28	5.5	21487	1	1	1	673.358	2017.05	3	2017.06	-0.0042	0	48.03	0.0013	R	IIGLDQVAGMSETALPGAFK	T			Locus:1.1.1.3762.8
8	IPI00019502	Tax_Id=9606 Gene_Symbol=MYH9 Isoform 1 of Myosin-9	1482	226392	38	38	28	28	5.5	21488	1	1	1	1009.53	2017.05	2	2017.06	-0.0042	0	65.54	2.2e-05	R	IIGLDQVAGMSETALPGAFK	T			Locus:1.1.1.3763.13
8	IPI00019502	Tax_Id=9606 Gene_Symbol=MYH9 Isoform 1 of Myosin-9	1482	226392	38	38	28	28	5.5	22285	1	1	1	709.344	2125.01	3	2125.01	0.0002	0	48.22	0.0016	K	NMDPLNDNIATLLHQSSDK	F			Locus:1.1.1.3457.13
8	IPI00019502	Tax_Id=9606 Gene_Symbol=MYH9 Isoform 1 of Myosin-9	1482	226392	38	38	28	28	5.5	24027	1	1	1	824.73	2471.17	3	2471.17	0.0011	0	52.01	0.00069	R	IAQLEEELEEEQGNTELINDR	L			Locus:1.1.1.3367.12
8	IPI00019502	Tax_Id=9606 Gene_Symbol=MYH9 Isoform 1 of Myosin-9	1482	226392	38	38	28	28	5.5	24085	1	1	1	831.731	2492.17	3	2492.17	0.0052	0	59.08	0.00013	K	DFSALESQLQDTQELLQEENR	Q			Locus:1.1.1.3898.13
8	IPI00019502	Tax_Id=9606 Gene_Symbol=MYH9 Isoform 1 of Myosin-9	1482	226392	38	38	28	28	5.5	24380	1	1	1	872.452	2614.34	3	2614.33	0.0021	1	44.14	0.0037	R	KLEGDSTDLSDQIAELQAQIAELK	M			Locus:1.1.1.3886.15
8	IPI00019502	Tax_Id=9606 Gene_Symbol=MYH9 Isoform 1 of Myosin-9	1482	226392	38	38	28	28	5.5	24382	1	1	1	872.452	2614.34	3	2614.33	0.0021	1	73.24	4.6e-06	R	KLEGDSTDLSDQIAELQAQIAELK	M			Locus:1.1.1.3888.15
9	IPI00007752	Tax_Id=9606 Gene_Symbol=TUBB2C Tubulin beta-2C chain	1410	49799	36	34	11	11	4.79	5251	1	0	0	520.3	1038.59	2	1038.59	0.0001	0	74.9	7.3e-07	R	YLTVAAVFR	G			Locus:1.1.1.3110.7
9	IPI00007752	Tax_Id=9606 Gene_Symbol=TUBB2C Tubulin beta-2C chain	1410	49799	36	34	11	11	4.79	5252	1	0	0	520.3	1038.59	2	1038.59	0.0001	0	63.03	1.1e-05	R	YLTVAAVFR	G			Locus:1.1.1.3107.5
9	IPI00007752	Tax_Id=9606 Gene_Symbol=TUBB2C Tubulin beta-2C chain	1410	49799	36	34	11	11	4.79	6871	1	0	0	565.801	1129.59	2	1129.59	0.0001	0	75.44	2.6e-06	R	FPGQLNADLR	K			Locus:1.1.1.2834.11
9	IPI00007752	Tax_Id=9606 Gene_Symbol=TUBB2C Tubulin beta-2C chain	1410	49799	36	34	11	11	4.79	6873	1	0	0	565.801	1129.59	2	1129.59	0.0002	0	79.61	9.5e-07	R	FPGQLNADLR	K			Locus:1.1.1.2831.7
9	IPI00007752	Tax_Id=9606 Gene_Symbol=TUBB2C Tubulin beta-2C chain	1410	49799	36	34	11	11	4.79	6874	1	0	0	565.802	1129.59	2	1129.59	0.0004	0	41.9	0.0056	R	FPGQLNADLR	K			Locus:1.1.1.2818.5
9	IPI00007752	Tax_Id=9606 Gene_Symbol=TUBB2C Tubulin beta-2C chain	1410	49799	36	34	11	11	4.79	7098	1	0	0	572.32	1142.63	2	1142.63	-0.0008	0	64.15	2.7e-05	K	LAVNMVPFPR	L			Locus:1.1.1.3144.4
9	IPI00007752	Tax_Id=9606 Gene_Symbol=TUBB2C Tubulin beta-2C chain	1410	49799	36	34	11	11	4.79	8648	1	0	0	615.303	1228.59	2	1228.59	0.0001	0	93.89	2.1e-08	R	ISEQFTAMFR	R			Locus:1.1.1.3165.10
9	IPI00007752	Tax_Id=9606 Gene_Symbol=TUBB2C Tubulin beta-2C chain	1410	49799	36	34	11	11	4.79	8649	1	0	0	615.303	1228.59	2	1228.59	0.0001	0	68.92	6.7e-06	R	ISEQFTAMFR	R			Locus:1.1.1.3162.8
9	IPI00007752	Tax_Id=9606 Gene_Symbol=TUBB2C Tubulin beta-2C chain	1410	49799	36	34	11	11	4.79	8650	1	0	0	410.538	1228.59	3	1228.59	0.0001	0	43.58	0.0023	R	ISEQFTAMFR	R			Locus:1.1.1.3163.2
9	IPI00007752	Tax_Id=9606 Gene_Symbol=TUBB2C Tubulin beta-2C chain	1410	49799	36	34	11	11	4.79	8968	1	0	0	623.3	1244.59	2	1244.59	-0.0004	0	61.33	4.2e-05	R	ISEQFTAMFR	R	Oxidation (M)	0.0000000300.0	Locus:1.1.1.2856.12
9	IPI00007752	Tax_Id=9606 Gene_Symbol=TUBB2C Tubulin beta-2C chain	1410	49799	36	34	11	11	4.79	10375	1	0	0	440.571	1318.69	3	1318.7	-0.0036	0	58.59	0.00011	R	IMNTFSVVPSPK	V			Locus:1.1.1.2977.4
9	IPI00007752	Tax_Id=9606 Gene_Symbol=TUBB2C Tubulin beta-2C chain	1410	49799	36	34	11	11	4.79	10376	1	0	0	660.353	1318.69	2	1318.7	-0.0034	0	81.08	6.3e-07	R	IMNTFSVVPSPK	V			Locus:1.1.1.2970.13
9	IPI00007752	Tax_Id=9606 Gene_Symbol=TUBB2C Tubulin beta-2C chain	1410	49799	36	34	11	11	4.79	10377	1	0	0	660.353	1318.69	2	1318.7	-0.0034	0	90.74	6.9e-08	R	IMNTFSVVPSPK	V			Locus:1.1.1.2980.13
9	IPI00007752	Tax_Id=9606 Gene_Symbol=TUBB2C Tubulin beta-2C chain	1410	49799	36	34	11	11	4.79	10378	1	0	0	660.353	1318.69	2	1318.7	-0.0033	0	83.34	3.8e-07	R	IMNTFSVVPSPK	V			Locus:1.1.1.2976.11
9	IPI00007752	Tax_Id=9606 Gene_Symbol=TUBB2C Tubulin beta-2C chain	1410	49799	36	34	11	11	4.79	10379	1	0	0	660.354	1318.69	2	1318.7	-0.003	0	78.6	1.1e-06	R	IMNTFSVVPSPK	V			Locus:1.1.1.2967.13
9	IPI00007752	Tax_Id=9606 Gene_Symbol=TUBB2C Tubulin beta-2C chain	1410	49799	36	34	11	11	4.79	10715	1	0	0	668.353	1334.69	2	1334.69	0.0009	0	65.07	2.2e-05	R	IMNTFSVVPSPK	V	Oxidation (M)	0.030000000000.0	Locus:1.1.1.2815.10
9	IPI00007752	Tax_Id=9606 Gene_Symbol=TUBB2C Tubulin beta-2C chain	1410	49799	36	34	11	11	4.79	12948	1	0	0	723.847	1445.68	2	1445.68	-0.0017	0	89.68	6.6e-08	K	EVDEQMLNVQNK	N			Locus:1.1.1.2749.13
9	IPI00007752	Tax_Id=9606 Gene_Symbol=TUBB2C Tubulin beta-2C chain	1410	49799	36	34	11	11	4.79	16203	1	0	0	540.949	1619.83	3	1619.83	-0.0026	0	52.7	0.00053	R	LHFFMPGFAPLTSR	G			Locus:1.1.1.3418.5
9	IPI00007752	Tax_Id=9606 Gene_Symbol=TUBB2C Tubulin beta-2C chain	1410	49799	36	34	11	11	4.79	16204	1	0	0	540.949	1619.83	3	1619.83	-0.0026	0	67.74	1.7e-05	R	LHFFMPGFAPLTSR	G			Locus:1.1.1.3415.5
9	IPI00007752	Tax_Id=9606 Gene_Symbol=TUBB2C Tubulin beta-2C chain	1410	49799	36	34	11	11	4.79	17375	1	1	0	564.627	1690.86	3	1690.86	-0.0015	0	43.49	0.0046	R	ALTVPELTQQMFDAK	N			Locus:1.1.1.3513.4
9	IPI00007752	Tax_Id=9606 Gene_Symbol=TUBB2C Tubulin beta-2C chain	1410	49799	36	34	11	11	4.79	17377	1	1	0	846.437	1690.86	2	1690.86	-0.0001	0	70.53	8.4e-06	R	ALTVPELTQQMFDAK	N			Locus:1.1.1.3508.13
9	IPI00007752	Tax_Id=9606 Gene_Symbol=TUBB2C Tubulin beta-2C chain	1410	49799	36	34	11	11	4.79	17463	1	0	0	848.922	1695.83	2	1695.83	0.003	0	82.17	5.9e-07	K	NSSYFVEWIPNNVK	T			Locus:1.1.1.3395.14
9	IPI00007752	Tax_Id=9606 Gene_Symbol=TUBB2C Tubulin beta-2C chain	1410	49799	36	34	11	11	4.79	17481	1	0	0	849.415	1696.82	2	1696.81	0.0055	0	63.85	4e-05	K	NSSYFVEWIPNNVK	T	Deamidated (NQ)	0.00000000001000.0	Locus:1.1.1.3478.14
9	IPI00007752	Tax_Id=9606 Gene_Symbol=TUBB2C Tubulin beta-2C chain	1410	49799	36	34	11	11	4.79	17629	2	1	0	854.436	1706.86	2	1706.85	0.0021	0	44.97	0.0033	R	ALTVPELTQQMFDAK	N	Oxidation (M)	0.000000000030000.0	Locus:1.1.1.3494.11
9	IPI00007752	Tax_Id=9606 Gene_Symbol=TUBB2C Tubulin beta-2C chain	1410	49799	36	34	11	11	4.79	17631	2	1	0	854.436	1706.86	2	1706.85	0.0028	0	50.13	0.00099	R	ALTVPELTQQMFDAK	N	Oxidation (M)	0.000000000030000.0	Locus:1.1.1.3498.15
9	IPI00007752	Tax_Id=9606 Gene_Symbol=TUBB2C Tubulin beta-2C chain	1410	49799	36	34	11	11	4.79	17632	2	1	0	854.436	1706.86	2	1706.85	0.0028	0	41.62	0.007	R	ALTVPELTQQMFDAK	N	Oxidation (M)	0.000000000030000.0	Locus:1.1.1.3508.14
9	IPI00007752	Tax_Id=9606 Gene_Symbol=TUBB2C Tubulin beta-2C chain	1410	49799	36	34	11	11	4.79	19795	1	1	0	929.477	1856.94	2	1856.93	0.0052	0	48.44	0.0013	K	MSATFIGNSTAIQELFK	R			Locus:1.1.1.3623.14
9	IPI00007752	Tax_Id=9606 Gene_Symbol=TUBB2C Tubulin beta-2C chain	1410	49799	36	34	11	11	4.79	19796	2	1	0	929.478	1856.94	2	1856.93	0.008	0	77.17	1.8e-06	K	MSATFIGNSTAIQELFK	R			Locus:1.1.1.3601.15
9	IPI00007752	Tax_Id=9606 Gene_Symbol=TUBB2C Tubulin beta-2C chain	1410	49799	36	34	11	11	4.79	19972	1	1	0	625.317	1872.93	3	1872.93	0.0001	0	39.72	0.012	K	MSATFIGNSTAIQELFK	R	Oxidation (M)	0.30000000000000000.0	Locus:1.1.1.3585.7
9	IPI00007752	Tax_Id=9606 Gene_Symbol=TUBB2C Tubulin beta-2C chain	1410	49799	36	34	11	11	4.79	19973	3	1	0	937.475	1872.93	2	1872.93	0.0053	0	39.57	0.012	K	MSATFIGNSTAIQELFK	R	Oxidation (M)	0.30000000000000000.0	Locus:1.1.1.3587.12
9	IPI00007752	Tax_Id=9606 Gene_Symbol=TUBB2C Tubulin beta-2C chain	1410	49799	36	34	11	11	4.79	20950	1	0	0	490.5	1957.97	4	1957.97	-0.0044	0	50.47	0.00089	K	GHYTEGAELVDSVLDVVR	K			Locus:1.1.1.3591.3
9	IPI00007752	Tax_Id=9606 Gene_Symbol=TUBB2C Tubulin beta-2C chain	1410	49799	36	34	11	11	4.79	20951	1	0	0	490.5	1957.97	4	1957.97	-0.0044	0	91.16	7.6e-08	K	GHYTEGAELVDSVLDVVR	K			Locus:1.1.1.3587.2
9	IPI00007752	Tax_Id=9606 Gene_Symbol=TUBB2C Tubulin beta-2C chain	1410	49799	36	34	11	11	4.79	20952	1	0	0	490.5	1957.97	4	1957.97	-0.0044	0	84.77	3.3e-07	K	GHYTEGAELVDSVLDVVR	K			Locus:1.1.1.3588.2
9	IPI00007752	Tax_Id=9606 Gene_Symbol=TUBB2C Tubulin beta-2C chain	1410	49799	36	34	11	11	4.79	20954	1	0	0	653.666	1957.98	3	1957.97	0.0015	0	102.53	5.9e-09	K	GHYTEGAELVDSVLDVVR	K			Locus:1.1.1.3585.11
9	IPI00007752	Tax_Id=9606 Gene_Symbol=TUBB2C Tubulin beta-2C chain	1410	49799	36	34	11	11	4.79	20955	1	0	0	979.996	1957.98	2	1957.97	0.0037	0	104.51	3.6e-09	K	GHYTEGAELVDSVLDVVR	K			Locus:1.1.1.3589.16
9	IPI00007752	Tax_Id=9606 Gene_Symbol=TUBB2C Tubulin beta-2C chain	1410	49799	36	34	11	11	4.79	20956	1	0	0	979.996	1957.98	2	1957.97	0.0038	0	107.33	1.9e-09	K	GHYTEGAELVDSVLDVVR	K			Locus:1.1.1.3586.16
10	IPI00382470	Tax_Id=9606 Gene_Symbol=HSP90AA1 Isoform 2 of Heat shock protein HSP 90-alpha	1384	98099	40	40	22	22	5.07	1382	1	0	0	365.727	729.44	2	729.438	0.0016	0	40.78	0.0041	K	LSELLR	Y			Locus:1.1.1.2543.2
10	IPI00382470	Tax_Id=9606 Gene_Symbol=HSP90AA1 Isoform 2 of Heat shock protein HSP 90-alpha	1384	98099	40	40	22	22	5.07	1383	1	0	0	365.727	729.44	2	729.438	0.0016	0	40.76	0.0041	K	LSELLR	Y			Locus:1.1.1.2540.2
10	IPI00382470	Tax_Id=9606 Gene_Symbol=HSP90AA1 Isoform 2 of Heat shock protein HSP 90-alpha	1384	98099	40	40	22	22	5.07	1516	1	1	1	374.234	746.453	2	746.454	-0.0004	0	49.89	0.00016	K	TLVSVTK	E			Locus:1.1.1.2350.5
10	IPI00382470	Tax_Id=9606 Gene_Symbol=HSP90AA1 Isoform 2 of Heat shock protein HSP 90-alpha	1384	98099	40	40	22	22	5.07	2078	1	1	1	408.26	814.506	2	814.506	-0.0006	0	49.56	0.00027	R	ALLFVPR	R			Locus:1.1.1.2930.3
10	IPI00382470	Tax_Id=9606 Gene_Symbol=HSP90AA1 Isoform 2 of Heat shock protein HSP 90-alpha	1384	98099	40	40	22	22	5.07	2079	1	1	1	408.26	814.506	2	814.506	-0.0006	0	44.98	0.00078	R	ALLFVPR	R			Locus:1.1.1.2936.2
10	IPI00382470	Tax_Id=9606 Gene_Symbol=HSP90AA1 Isoform 2 of Heat shock protein HSP 90-alpha	1384	98099	40	40	22	22	5.07	2080	1	1	1	408.26	814.506	2	814.506	-0.0006	0	45.43	0.0007	R	ALLFVPR	R			Locus:1.1.1.2933.3
10	IPI00382470	Tax_Id=9606 Gene_Symbol=HSP90AA1 Isoform 2 of Heat shock protein HSP 90-alpha	1384	98099	40	40	22	22	5.07	5244	1	0	0	520.251	1038.49	2	1038.49	0.0009	0	78	1e-06	R	YESLTDPSK	L			Locus:1.1.1.2456.13
10	IPI00382470	Tax_Id=9606 Gene_Symbol=HSP90AA1 Isoform 2 of Heat shock protein HSP 90-alpha	1384	98099	40	40	22	22	5.07	6440	1	1	1	554.774	1107.53	2	1107.53	-0.0008	0	49.04	0.00094	R	APFDLFENR	K			Locus:1.1.1.3329.5
10	IPI00382470	Tax_Id=9606 Gene_Symbol=HSP90AA1 Isoform 2 of Heat shock protein HSP 90-alpha	1384	98099	40	40	22	22	5.07	7234	1	0	0	576.283	1150.55	2	1150.55	0.0003	0	50.61	0.00065	K	YIDQEELNK	T			Locus:1.1.1.2487.8
10	IPI00382470	Tax_Id=9606 Gene_Symbol=HSP90AA1 Isoform 2 of Heat shock protein HSP 90-alpha	1384	98099	40	40	22	22	5.07	7933	1	1	1	595.847	1189.68	2	1189.68	-0.0017	0	47.05	0.00055	K	ELHINLIPNK	Q			Locus:1.1.1.2877.13
10	IPI00382470	Tax_Id=9606 Gene_Symbol=HSP90AA1 Isoform 2 of Heat shock protein HSP 90-alpha	1384	98099	40	40	22	22	5.07	8560	1	1	1	612.816	1223.62	2	1223.62	-0.0005	0	53.53	0.00027	K	HIYYITGETK	D			Locus:1.1.1.2470.15
10	IPI00382470	Tax_Id=9606 Gene_Symbol=HSP90AA1 Isoform 2 of Heat shock protein HSP 90-alpha	1384	98099	40	40	22	22	5.07	8901	1	0	0	621.856	1241.7	2	1241.7	-0.0014	0	75.68	1e-06	K	ADLINNLGTIAK	S			Locus:1.1.1.3109.7
10	IPI00382470	Tax_Id=9606 Gene_Symbol=HSP90AA1 Isoform 2 of Heat shock protein HSP 90-alpha	1384	98099	40	40	22	22	5.07	9321	1	1	1	422.22	1263.64	3	1263.64	0.0011	1	55.47	0.00022	R	RAPFDLFENR	K			Locus:1.1.1.3104.2
10	IPI00382470	Tax_Id=9606 Gene_Symbol=HSP90AA1 Isoform 2 of Heat shock protein HSP 90-alpha	1384	98099	40	40	22	22	5.07	9835	1	1	1	646.324	1290.63	2	1290.63	0.0024	0	79.34	9.9e-07	R	ELISNSSDALDK	I			Locus:1.1.1.2683.15
10	IPI00382470	Tax_Id=9606 Gene_Symbol=HSP90AA1 Isoform 2 of Heat shock protein HSP 90-alpha	1384	98099	40	40	22	22	5.07	10217	1	0	0	656.289	1310.56	2	1310.56	0.0014	0	65.79	8.5e-06	K	EDQTEYLEER	R			Locus:1.1.1.2659.14
10	IPI00382470	Tax_Id=9606 Gene_Symbol=HSP90AA1 Isoform 2 of Heat shock protein HSP 90-alpha	1384	98099	40	40	22	22	5.07	10986	1	0	0	674.835	1347.66	2	1347.66	-0.0014	0	43.03	0.0042	K	HFSVEGQLEFR	A			Locus:1.1.1.2884.15
10	IPI00382470	Tax_Id=9606 Gene_Symbol=HSP90AA1 Isoform 2 of Heat shock protein HSP 90-alpha	1384	98099	40	40	22	22	5.07	10987	1	0	0	674.835	1347.66	2	1347.66	-0.0013	0	63.85	3.5e-05	K	HFSVEGQLEFR	A			Locus:1.1.1.2874.15
10	IPI00382470	Tax_Id=9606 Gene_Symbol=HSP90AA1 Isoform 2 of Heat shock protein HSP 90-alpha	1384	98099	40	40	22	22	5.07	10988	1	0	0	674.835	1347.66	2	1347.66	-0.0012	0	65.87	2.2e-05	K	HFSVEGQLEFR	A			Locus:1.1.1.2877.16
10	IPI00382470	Tax_Id=9606 Gene_Symbol=HSP90AA1 Isoform 2 of Heat shock protein HSP 90-alpha	1384	98099	40	40	22	22	5.07	10989	1	0	0	674.835	1347.66	2	1347.66	-0.001	0	73.59	3.7e-06	K	HFSVEGQLEFR	A			Locus:1.1.1.2871.13
10	IPI00382470	Tax_Id=9606 Gene_Symbol=HSP90AA1 Isoform 2 of Heat shock protein HSP 90-alpha	1384	98099	40	40	22	22	5.07	11006	1	0	1	675.37	1348.73	2	1348.73	-0.0017	0	102.04	3.7e-09	R	TLTIVDTGIGMTK	A			Locus:1.1.1.3139.11
10	IPI00382470	Tax_Id=9606 Gene_Symbol=HSP90AA1 Isoform 2 of Heat shock protein HSP 90-alpha	1384	98099	40	40	22	22	5.07	11008	1	0	1	450.582	1348.73	3	1348.73	-0.0014	0	85.48	1.7e-07	R	TLTIVDTGIGMTK	A			Locus:1.1.1.3169.3
10	IPI00382470	Tax_Id=9606 Gene_Symbol=HSP90AA1 Isoform 2 of Heat shock protein HSP 90-alpha	1384	98099	40	40	22	22	5.07	11009	1	0	1	675.371	1348.73	2	1348.73	-0.0004	0	102.53	3.3e-09	R	TLTIVDTGIGMTK	A			Locus:1.1.1.3167.9
10	IPI00382470	Tax_Id=9606 Gene_Symbol=HSP90AA1 Isoform 2 of Heat shock protein HSP 90-alpha	1384	98099	40	40	22	22	5.07	11318	1	0	1	683.367	1364.72	2	1364.72	-0.0026	0	77.07	1.3e-06	R	TLTIVDTGIGMTK	A	Oxidation (M)	0.0000000000300.0	Locus:1.1.1.2990.11
10	IPI00382470	Tax_Id=9606 Gene_Symbol=HSP90AA1 Isoform 2 of Heat shock protein HSP 90-alpha	1384	98099	40	40	22	22	5.07	12349	1	0	0	708.822	1415.63	2	1415.63	-0.0008	0	39.2	0.0055	K	EGLELPEDEEEK	K			Locus:1.1.1.2878.13
10	IPI00382470	Tax_Id=9606 Gene_Symbol=HSP90AA1 Isoform 2 of Heat shock protein HSP 90-alpha	1384	98099	40	40	22	22	5.07	14246	1	0	0	505.267	1512.78	3	1512.78	-0.0003	0	57.69	0.00011	R	GVVDSEDLPLNISR	E			Locus:1.1.1.3245.3
10	IPI00382470	Tax_Id=9606 Gene_Symbol=HSP90AA1 Isoform 2 of Heat shock protein HSP 90-alpha	1384	98099	40	40	22	22	5.07	14247	1	0	0	757.397	1512.78	2	1512.78	0.001	0	129.03	8.9e-12	R	GVVDSEDLPLNISR	E			Locus:1.1.1.3243.13
10	IPI00382470	Tax_Id=9606 Gene_Symbol=HSP90AA1 Isoform 2 of Heat shock protein HSP 90-alpha	1384	98099	40	40	22	22	5.07	14530	1	0	0	764.375	1526.73	2	1526.74	-0.0016	0	104.19	2.5e-09	K	SLTNDWEDHLAVK	H			Locus:1.1.1.2997.14
10	IPI00382470	Tax_Id=9606 Gene_Symbol=HSP90AA1 Isoform 2 of Heat shock protein HSP 90-alpha	1384	98099	40	40	22	22	5.07	14531	1	0	0	509.919	1526.74	3	1526.74	-0.0007	0	59.21	8.3e-05	K	SLTNDWEDHLAVK	H			Locus:1.1.1.2999.4
10	IPI00382470	Tax_Id=9606 Gene_Symbol=HSP90AA1 Isoform 2 of Heat shock protein HSP 90-alpha	1384	98099	40	40	22	22	5.07	14533	1	0	0	509.919	1526.74	3	1526.74	-0.0006	0	61.61	4.9e-05	K	SLTNDWEDHLAVK	H			Locus:1.1.1.2996.4
10	IPI00382470	Tax_Id=9606 Gene_Symbol=HSP90AA1 Isoform 2 of Heat shock protein HSP 90-alpha	1384	98099	40	40	22	22	5.07	14970	1	1	1	517.574	1549.7	3	1549.7	0.0021	0	44.59	0.002	R	YYTSASGDEMVSLK	D			Locus:1.1.1.2841.8
10	IPI00382470	Tax_Id=9606 Gene_Symbol=HSP90AA1 Isoform 2 of Heat shock protein HSP 90-alpha	1384	98099	40	40	22	22	5.07	18687	1	1	1	889.977	1777.94	2	1777.94	-0.0009	0	69.15	7.2e-06	K	HSQFIGYPITLFVEK	E			Locus:1.1.1.3442.14
10	IPI00382470	Tax_Id=9606 Gene_Symbol=HSP90AA1 Isoform 2 of Heat shock protein HSP 90-alpha	1384	98099	40	40	22	22	5.07	18688	1	1	1	889.977	1777.94	2	1777.94	-0.0006	0	91.29	4.6e-08	K	HSQFIGYPITLFVEK	E			Locus:1.1.1.3446.12
10	IPI00382470	Tax_Id=9606 Gene_Symbol=HSP90AA1 Isoform 2 of Heat shock protein HSP 90-alpha	1384	98099	40	40	22	22	5.07	18832	1	1	1	447.491	1785.93	4	1785.94	-0.0036	0	57.38	0.00015	K	HLEINPDHSIIETLR	Q			Locus:1.1.1.2989.3
10	IPI00382470	Tax_Id=9606 Gene_Symbol=HSP90AA1 Isoform 2 of Heat shock protein HSP 90-alpha	1384	98099	40	40	22	22	5.07	18833	1	1	1	893.974	1785.93	2	1785.94	-0.0033	0	91.64	5.6e-08	K	HLEINPDHSIIETLR	Q			Locus:1.1.1.2987.16
10	IPI00382470	Tax_Id=9606 Gene_Symbol=HSP90AA1 Isoform 2 of Heat shock protein HSP 90-alpha	1384	98099	40	40	22	22	5.07	18834	1	1	1	893.974	1785.93	2	1785.94	-0.0033	0	73.93	3.3e-06	K	HLEINPDHSIIETLR	Q			Locus:1.1.1.2990.15
10	IPI00382470	Tax_Id=9606 Gene_Symbol=HSP90AA1 Isoform 2 of Heat shock protein HSP 90-alpha	1384	98099	40	40	22	22	5.07	19488	1	1	1	917.394	1832.77	2	1832.77	-0.0016	0	47.58	0.00059	R	NPDDITNEEYGEFYK	S			Locus:1.1.1.3153.14
10	IPI00382470	Tax_Id=9606 Gene_Symbol=HSP90AA1 Isoform 2 of Heat shock protein HSP 90-alpha	1384	98099	40	40	22	22	5.07	19489	1	1	1	917.394	1832.77	2	1832.77	-0.0016	0	76.62	7.3e-07	R	NPDDITNEEYGEFYK	S			Locus:1.1.1.3150.15
10	IPI00382470	Tax_Id=9606 Gene_Symbol=HSP90AA1 Isoform 2 of Heat shock protein HSP 90-alpha	1384	98099	40	40	22	22	5.07	23157	1	0	0	752.658	2254.95	3	2254.95	0.0009	0	80.84	3.5e-07	K	HNDDEQYAWESSAGGSFTVR	T			Locus:1.1.1.3079.13
10	IPI00382470	Tax_Id=9606 Gene_Symbol=HSP90AA1 Isoform 2 of Heat shock protein HSP 90-alpha	1384	98099	40	40	22	22	5.07	23158	1	0	0	752.658	2254.95	3	2254.95	0.0013	0	73.39	1.9e-06	K	HNDDEQYAWESSAGGSFTVR	T			Locus:1.1.1.3067.12
10	IPI00382470	Tax_Id=9606 Gene_Symbol=HSP90AA1 Isoform 2 of Heat shock protein HSP 90-alpha	1384	98099	40	40	22	22	5.07	23168	1	0	0	752.991	2255.95	3	2255.94	0.0169	0	40.89	0.0037	K	HNDDEQYAWESSAGGSFTVR	T	Deamidated (NQ)	0.00000100000000000000.0	Locus:1.1.1.3128.16
11	IPI00003865	Tax_Id=9606 Gene_Symbol=HSPA8 Isoform 1 of Heat shock cognate 71 kDa protein	1371	70854	45	45	19	19	5.37	4461	1	1	1	497.267	992.519	2	992.518	0.0008	0	49.51	0.00058	K	EIAEAYLGK	T			Locus:1.1.1.2715.5
11	IPI00003865	Tax_Id=9606 Gene_Symbol=HSPA8 Isoform 1 of Heat shock cognate 71 kDa protein	1371	70854	45	45	19	19	5.37	5966	1	1	0	541.288	1080.56	2	1080.56	0.0002	0	51.81	0.0003	K	LLQDFFNGK	E			Locus:1.1.1.3241.5
11	IPI00003865	Tax_Id=9606 Gene_Symbol=HSPA8 Isoform 1 of Heat shock cognate 71 kDa protein	1371	70854	45	45	19	19	5.37	5981	1	1	0	541.779	1081.54	2	1081.54	-0.0008	0	59.71	4.7e-05	K	LLQDFFNGK	E	Deamidated (NQ)	0.000000100.0	Locus:1.1.1.3340.4
11	IPI00003865	Tax_Id=9606 Gene_Symbol=HSPA8 Isoform 1 of Heat shock cognate 71 kDa protein	1371	70854	45	45	19	19	5.37	5982	1	1	0	541.78	1081.55	2	1081.54	0.0008	0	40.44	0.0036	K	LLQDFFNGK	E	Deamidated (NQ)	0.000000100.0	Locus:1.1.1.3374.4
11	IPI00003865	Tax_Id=9606 Gene_Symbol=HSPA8 Isoform 1 of Heat shock cognate 71 kDa protein	1371	70854	45	45	19	19	5.37	8083	1	1	1	600.341	1198.67	2	1198.67	0.0001	0	79.34	6.8e-07	K	DAGTIAGLNVLR	I			Locus:1.1.1.3232.4
11	IPI00003865	Tax_Id=9606 Gene_Symbol=HSPA8 Isoform 1 of Heat shock cognate 71 kDa protein	1371	70854	45	45	19	19	5.37	8630	1	0	0	410.214	1227.62	3	1227.62	0.0001	0	49.14	0.0008	K	VEIIANDQGNR	T			Locus:1.1.1.2476.3
11	IPI00003865	Tax_Id=9606 Gene_Symbol=HSPA8 Isoform 1 of Heat shock cognate 71 kDa protein	1371	70854	45	45	19	19	5.37	8631	1	0	0	614.818	1227.62	2	1227.62	0.0013	0	64.06	2.4e-05	K	VEIIANDQGNR	T			Locus:1.1.1.2474.6
11	IPI00003865	Tax_Id=9606 Gene_Symbol=HSPA8 Isoform 1 of Heat shock cognate 71 kDa protein	1371	70854	45	45	19	19	5.37	8632	1	0	0	614.818	1227.62	2	1227.62	0.0013	0	78.74	8e-07	K	VEIIANDQGNR	T			Locus:1.1.1.2477.14
11	IPI00003865	Tax_Id=9606 Gene_Symbol=HSPA8 Isoform 1 of Heat shock cognate 71 kDa protein	1371	70854	45	45	19	19	5.37	8633	1	0	0	614.818	1227.62	2	1227.62	0.0013	0	62.88	3.1e-05	K	VEIIANDQGNR	T			Locus:1.1.1.2480.16
11	IPI00003865	Tax_Id=9606 Gene_Symbol=HSPA8 Isoform 1 of Heat shock cognate 71 kDa protein	1371	70854	45	45	19	19	5.37	8652	1	0	0	615.311	1228.61	2	1228.6	0.0017	0	44.18	0.0022	K	VEIIANDQGNR	T	Deamidated (NQ)	0.00000100000.0	Locus:1.1.1.2585.16
11	IPI00003865	Tax_Id=9606 Gene_Symbol=HSPA8 Isoform 1 of Heat shock cognate 71 kDa protein	1371	70854	45	45	19	19	5.37	9113	1	1	0	418.543	1252.61	3	1252.61	-0.0025	0	55.45	0.00019	R	FEELNADLFR	G			Locus:1.1.1.3311.2
11	IPI00003865	Tax_Id=9606 Gene_Symbol=HSPA8 Isoform 1 of Heat shock cognate 71 kDa protein	1371	70854	45	45	19	19	5.37	9114	1	1	0	627.311	1252.61	2	1252.61	-0.0007	0	57.77	0.00011	R	FEELNADLFR	G			Locus:1.1.1.3312.8
11	IPI00003865	Tax_Id=9606 Gene_Symbol=HSPA8 Isoform 1 of Heat shock cognate 71 kDa protein	1371	70854	45	45	19	19	5.37	9115	1	1	0	627.311	1252.61	2	1252.61	-0.0007	0	56.89	0.00013	R	FEELNADLFR	G			Locus:1.1.1.3305.10
11	IPI00003865	Tax_Id=9606 Gene_Symbol=HSPA8 Isoform 1 of Heat shock cognate 71 kDa protein	1371	70854	45	45	19	19	5.37	9133	1	1	1	627.786	1253.56	2	1253.56	-0.0021	0	79.58	4.8e-07	R	FDDAVVQSDMK	H			Locus:1.1.1.2743.11
11	IPI00003865	Tax_Id=9606 Gene_Symbol=HSPA8 Isoform 1 of Heat shock cognate 71 kDa protein	1371	70854	45	45	19	19	5.37	9869	1	1	1	647.305	1292.6	2	1292.59	0.007	0	38.71	0.0079	K	CNEIINWLDK	N	Methylthio (C)	0.2000000000.0	Locus:1.1.1.3451.8
11	IPI00003865	Tax_Id=9606 Gene_Symbol=HSPA8 Isoform 1 of Heat shock cognate 71 kDa protein	1371	70854	45	45	19	19	5.37	10057	1	1	1	652.303	1302.59	2	1302.59	0.0005	0	47.47	0.00075	K	NSLESYAFNMK	A			Locus:1.1.1.3010.11
11	IPI00003865	Tax_Id=9606 Gene_Symbol=HSPA8 Isoform 1 of Heat shock cognate 71 kDa protein	1371	70854	45	45	19	19	5.37	12217	1	1	1	705.838	1409.66	2	1409.66	0.0004	1	86.58	1.5e-07	R	RFDDAVVQSDMK	H			Locus:1.1.1.2633.14
11	IPI00003865	Tax_Id=9606 Gene_Symbol=HSPA8 Isoform 1 of Heat shock cognate 71 kDa protein	1371	70854	45	45	19	19	5.37	13674	1	1	1	741.407	1480.8	2	1480.8	-0.0007	0	64.96	1.6e-05	K	SQIHDIVLVGGSTR	I			Locus:1.1.1.2709.16
11	IPI00003865	Tax_Id=9606 Gene_Symbol=HSPA8 Isoform 1 of Heat shock cognate 71 kDa protein	1371	70854	45	45	19	19	5.37	13675	1	1	1	741.407	1480.8	2	1480.8	-0.0007	0	69.58	5.4e-06	K	SQIHDIVLVGGSTR	I			Locus:1.1.1.2706.13
11	IPI00003865	Tax_Id=9606 Gene_Symbol=HSPA8 Isoform 1 of Heat shock cognate 71 kDa protein	1371	70854	45	45	19	19	5.37	13676	1	1	1	494.607	1480.8	3	1480.8	0.0006	0	47.89	0.00086	K	SQIHDIVLVGGSTR	I			Locus:1.1.1.2705.9
11	IPI00003865	Tax_Id=9606 Gene_Symbol=HSPA8 Isoform 1 of Heat shock cognate 71 kDa protein	1371	70854	45	45	19	19	5.37	13677	1	1	1	494.607	1480.8	3	1480.8	0.0006	0	42.09	0.0033	K	SQIHDIVLVGGSTR	I			Locus:1.1.1.2708.6
11	IPI00003865	Tax_Id=9606 Gene_Symbol=HSPA8 Isoform 1 of Heat shock cognate 71 kDa protein	1371	70854	45	45	19	19	5.37	13678	1	1	1	494.607	1480.8	3	1480.8	0.0006	0	45.91	0.0014	K	SQIHDIVLVGGSTR	I			Locus:1.1.1.2711.6
11	IPI00003865	Tax_Id=9606 Gene_Symbol=HSPA8 Isoform 1 of Heat shock cognate 71 kDa protein	1371	70854	45	45	19	19	5.37	13791	1	1	0	744.354	1486.69	2	1486.69	-0.001	0	66.47	1.5e-05	R	TTPSYVAFTDTER	L			Locus:1.1.1.2860.15
11	IPI00003865	Tax_Id=9606 Gene_Symbol=HSPA8 Isoform 1 of Heat shock cognate 71 kDa protein	1371	70854	45	45	19	19	5.37	13793	1	1	0	496.572	1486.69	3	1486.69	0.001	0	43.27	0.0032	R	TTPSYVAFTDTER	L			Locus:1.1.1.2858.3
11	IPI00003865	Tax_Id=9606 Gene_Symbol=HSPA8 Isoform 1 of Heat shock cognate 71 kDa protein	1371	70854	45	45	19	19	5.37	16116	1	1	1	539.601	1615.78	3	1615.78	-0.0003	0	48.97	0.0011	K	SFYPEEVSSMVLTK	M			Locus:1.1.1.3377.6
11	IPI00003865	Tax_Id=9606 Gene_Symbol=HSPA8 Isoform 1 of Heat shock cognate 71 kDa protein	1371	70854	45	45	19	19	5.37	16713	1	1	1	825.401	1648.79	2	1648.79	-0.001	0	80.68	7.8e-07	K	NQVAMNPTNTVFDAK	R			Locus:1.1.1.2862.16
11	IPI00003865	Tax_Id=9606 Gene_Symbol=HSPA8 Isoform 1 of Heat shock cognate 71 kDa protein	1371	70854	45	45	19	19	5.37	16714	1	1	1	825.401	1648.79	2	1648.79	-0.001	0	93.65	4e-08	K	NQVAMNPTNTVFDAK	R			Locus:1.1.1.2858.16
11	IPI00003865	Tax_Id=9606 Gene_Symbol=HSPA8 Isoform 1 of Heat shock cognate 71 kDa protein	1371	70854	45	45	19	19	5.37	16715	1	1	1	550.603	1648.79	3	1648.79	-0.0009	0	75.89	2.4e-06	K	NQVAMNPTNTVFDAK	R			Locus:1.1.1.2859.12
11	IPI00003865	Tax_Id=9606 Gene_Symbol=HSPA8 Isoform 1 of Heat shock cognate 71 kDa protein	1371	70854	45	45	19	19	5.37	16880	1	0	0	553.97	1658.89	3	1658.89	-0.0009	0	68.35	1.1e-05	R	IINEPTAAAIAYGLDK	K			Locus:1.1.1.3219.6
11	IPI00003865	Tax_Id=9606 Gene_Symbol=HSPA8 Isoform 1 of Heat shock cognate 71 kDa protein	1371	70854	45	45	19	19	5.37	16884	1	0	0	830.452	1658.89	2	1658.89	0.0007	0	76.23	1.8e-06	R	IINEPTAAAIAYGLDK	K			Locus:1.1.1.3220.14
11	IPI00003865	Tax_Id=9606 Gene_Symbol=HSPA8 Isoform 1 of Heat shock cognate 71 kDa protein	1371	70854	45	45	19	19	5.37	16885	1	0	0	830.452	1658.89	2	1658.89	0.0007	0	53.58	0.00033	R	IINEPTAAAIAYGLDK	K			Locus:1.1.1.3216.11
11	IPI00003865	Tax_Id=9606 Gene_Symbol=HSPA8 Isoform 1 of Heat shock cognate 71 kDa protein	1371	70854	45	45	19	19	5.37	17370	1	1	0	564.58	1690.72	3	1690.72	-0.0003	0	48.02	0.0005	K	STAGDTHLGGEDFDNR	M			Locus:1.1.1.2540.11
11	IPI00003865	Tax_Id=9606 Gene_Symbol=HSPA8 Isoform 1 of Heat shock cognate 71 kDa protein	1371	70854	45	45	19	19	5.37	17371	1	1	0	564.58	1690.72	3	1690.72	-0.0003	0	48.78	0.00042	K	STAGDTHLGGEDFDNR	M			Locus:1.1.1.2537.4
11	IPI00003865	Tax_Id=9606 Gene_Symbol=HSPA8 Isoform 1 of Heat shock cognate 71 kDa protein	1371	70854	45	45	19	19	5.37	18848	1	1	0	596.667	1786.98	3	1786.98	-0.0026	1	74.59	1.5e-06	R	IINEPTAAAIAYGLDKK	V			Locus:1.1.1.3017.12
11	IPI00003865	Tax_Id=9606 Gene_Symbol=HSPA8 Isoform 1 of Heat shock cognate 71 kDa protein	1371	70854	45	45	19	19	5.37	21197	1	1	1	661.336	1980.99	3	1980.99	-0.0044	0	40.85	0.0084	K	TVTNAVVTVPAYFNDSQR	Q			Locus:1.1.1.3190.9
11	IPI00003865	Tax_Id=9606 Gene_Symbol=HSPA8 Isoform 1 of Heat shock cognate 71 kDa protein	1371	70854	45	45	19	19	5.37	21198	1	1	1	661.337	1980.99	3	1980.99	-0.003	0	44.79	0.0034	K	TVTNAVVTVPAYFNDSQR	Q			Locus:1.1.1.3181.10
11	IPI00003865	Tax_Id=9606 Gene_Symbol=HSPA8 Isoform 1 of Heat shock cognate 71 kDa protein	1371	70854	45	45	19	19	5.37	21200	1	1	1	991.502	1980.99	2	1980.99	-0.0014	0	40.26	0.009	K	TVTNAVVTVPAYFNDSQR	Q			Locus:1.1.1.3188.15
11	IPI00003865	Tax_Id=9606 Gene_Symbol=HSPA8 Isoform 1 of Heat shock cognate 71 kDa protein	1371	70854	45	45	19	19	5.37	21208	1	1	1	991.992	1981.97	2	1981.97	-0.0057	0	56.94	0.00021	K	TVTNAVVTVPAYFNDSQR	Q	Deamidated (NQ)	0.000000000000010000.0	Locus:1.1.1.3311.16
11	IPI00003865	Tax_Id=9606 Gene_Symbol=HSPA8 Isoform 1 of Heat shock cognate 71 kDa protein	1371	70854	45	45	19	19	5.37	23191	1	1	1	565.792	2259.14	4	2259.14	-0.0005	0	42.06	0.0065	K	SINPDEAVAYGAAVQAAILSGDK	S			Locus:1.1.1.3799.6
11	IPI00003865	Tax_Id=9606 Gene_Symbol=HSPA8 Isoform 1 of Heat shock cognate 71 kDa protein	1371	70854	45	45	19	19	5.37	23192	1	1	1	754.053	2259.14	3	2259.14	-0.0003	0	83.07	5.2e-07	K	SINPDEAVAYGAAVQAAILSGDK	S			Locus:1.1.1.3794.9
11	IPI00003865	Tax_Id=9606 Gene_Symbol=HSPA8 Isoform 1 of Heat shock cognate 71 kDa protein	1371	70854	45	45	19	19	5.37	23193	1	1	1	754.053	2259.14	3	2259.14	-0.0003	0	91.41	7.6e-08	K	SINPDEAVAYGAAVQAAILSGDK	S			Locus:1.1.1.3801.11
11	IPI00003865	Tax_Id=9606 Gene_Symbol=HSPA8 Isoform 1 of Heat shock cognate 71 kDa protein	1371	70854	45	45	19	19	5.37	23194	1	1	1	754.053	2259.14	3	2259.14	-0.0003	0	91.57	7.3e-08	K	SINPDEAVAYGAAVQAAILSGDK	S			Locus:1.1.1.3798.13
11	IPI00003865	Tax_Id=9606 Gene_Symbol=HSPA8 Isoform 1 of Heat shock cognate 71 kDa protein	1371	70854	45	45	19	19	5.37	23195	1	1	1	1130.58	2259.14	2	2259.14	0.003	0	95.1	3.2e-08	K	SINPDEAVAYGAAVQAAILSGDK	S			Locus:1.1.1.3800.16
11	IPI00003865	Tax_Id=9606 Gene_Symbol=HSPA8 Isoform 1 of Heat shock cognate 71 kDa protein	1371	70854	45	45	19	19	5.37	25042	1	1	1	810.452	3237.78	4	3237.78	0.0005	0	41.51	0.0012	K	SENVQDLLLLDVTPLSLGIETAGGVMTVLIK	R			Locus:1.1.1.4357.3
11	IPI00003865	Tax_Id=9606 Gene_Symbol=HSPA8 Isoform 1 of Heat shock cognate 71 kDa protein	1371	70854	45	45	19	19	5.37	25043	1	1	1	1080.27	3237.78	3	3237.78	0.0065	0	69.93	1.6e-06	K	SENVQDLLLLDVTPLSLGIETAGGVMTVLIK	R			Locus:1.1.1.4356.3
12	IPI00219757	Tax_Id=9606 Gene_Symbol=GSTP1 Glutathione S-transferase P	1354	23341	37	35	10	10	5.43	1537	1	1	1	376.221	750.428	2	750.428	0	0	38.57	0.0039	R	TLGLYGK	D			Locus:1.1.1.2520.2
12	IPI00219757	Tax_Id=9606 Gene_Symbol=GSTP1 Glutathione S-transferase P	1354	23341	37	35	10	10	5.43	1538	1	1	1	376.221	750.428	2	750.428	0	0	51.57	0.0002	R	TLGLYGK	D			Locus:1.1.1.2517.2
12	IPI00219757	Tax_Id=9606 Gene_Symbol=GSTP1 Glutathione S-transferase P	1354	23341	37	35	10	10	5.43	9547	1	1	1	638.82	1275.63	2	1275.63	-0.0023	0	90.76	6.8e-08	R	MLLADQGQSWK	E			Locus:1.1.1.2888.13
12	IPI00219757	Tax_Id=9606 Gene_Symbol=GSTP1 Glutathione S-transferase P	1354	23341	37	35	10	10	5.43	9548	1	1	1	638.82	1275.63	2	1275.63	-0.0023	0	75.58	2.2e-06	R	MLLADQGQSWK	E			Locus:1.1.1.2885.13
12	IPI00219757	Tax_Id=9606 Gene_Symbol=GSTP1 Glutathione S-transferase P	1354	23341	37	35	10	10	5.43	10764	1	1	1	669.366	1336.72	2	1336.72	-0.001	0	48.34	0.00074	M	PPYTVVYFPVR	G			Locus:1.1.1.3222.9
12	IPI00219757	Tax_Id=9606 Gene_Symbol=GSTP1 Glutathione S-transferase P	1354	23341	37	35	10	10	5.43	10765	1	1	1	669.366	1336.72	2	1336.72	-0.001	0	75.26	1.5e-06	M	PPYTVVYFPVR	G			Locus:1.1.1.3219.9
12	IPI00219757	Tax_Id=9606 Gene_Symbol=GSTP1 Glutathione S-transferase P	1354	23341	37	35	10	10	5.43	18003	1	1	1	867.434	1732.85	2	1732.85	0.0026	0	103.65	4.1e-09	K	EEVVTVETWQEGSLK	A			Locus:1.1.1.3161.15
12	IPI00219757	Tax_Id=9606 Gene_Symbol=GSTP1 Glutathione S-transferase P	1354	23341	37	35	10	10	5.43	18004	1	1	1	867.435	1732.86	2	1732.85	0.0032	0	90.08	9.4e-08	K	EEVVTVETWQEGSLK	A			Locus:1.1.1.3147.16
12	IPI00219757	Tax_Id=9606 Gene_Symbol=GSTP1 Glutathione S-transferase P	1354	23341	37	35	10	10	5.43	18005	1	1	1	867.435	1732.86	2	1732.85	0.0035	0	86.43	2.1e-07	K	EEVVTVETWQEGSLK	A			Locus:1.1.1.3150.12
12	IPI00219757	Tax_Id=9606 Gene_Symbol=GSTP1 Glutathione S-transferase P	1354	23341	37	35	10	10	5.43	20075	1	1	1	628.654	1882.94	3	1882.94	-0.0011	0	57.3	0.00016	K	FQDGDLTLYQSNTILR	H			Locus:1.1.1.3352.8
12	IPI00219757	Tax_Id=9606 Gene_Symbol=GSTP1 Glutathione S-transferase P	1354	23341	37	35	10	10	5.43	20077	1	1	1	942.478	1882.94	2	1882.94	-0.0003	0	106.61	1.8e-09	K	FQDGDLTLYQSNTILR	H			Locus:1.1.1.3356.15
12	IPI00219757	Tax_Id=9606 Gene_Symbol=GSTP1 Glutathione S-transferase P	1354	23341	37	35	10	10	5.43	20078	1	1	1	942.478	1882.94	2	1882.94	-0.0002	0	90.82	6.9e-08	K	FQDGDLTLYQSNTILR	H			Locus:1.1.1.3353.16
12	IPI00219757	Tax_Id=9606 Gene_Symbol=GSTP1 Glutathione S-transferase P	1354	23341	37	35	10	10	5.43	20079	1	1	1	942.478	1882.94	2	1882.94	-0.0002	0	53.69	0.00036	K	FQDGDLTLYQSNTILR	H			Locus:1.1.1.3350.14
12	IPI00219757	Tax_Id=9606 Gene_Symbol=GSTP1 Glutathione S-transferase P	1354	23341	37	35	10	10	5.43	20318	1	1	1	635.662	1903.96	3	1903.97	-0.0038	0	62.18	6.8e-05	K	AFLASPEYVNLPINGNGK	Q	Deamidated (NQ)	0.000000000000000100.0	Locus:1.1.1.3479.8
12	IPI00219757	Tax_Id=9606 Gene_Symbol=GSTP1 Glutathione S-transferase P	1354	23341	37	35	10	10	5.43	20319	1	1	1	952.991	1903.97	2	1903.97	-0.0012	0	85.62	3e-07	K	AFLASPEYVNLPINGNGK	Q	Deamidated (NQ)	0.000000000000000100.0	Locus:1.1.1.3431.15
12	IPI00219757	Tax_Id=9606 Gene_Symbol=GSTP1 Glutathione S-transferase P	1354	23341	37	35	10	10	5.43	20321	1	1	1	952.991	1903.97	2	1903.97	0.0004	0	56.62	0.00024	K	AFLASPEYVNLPINGNGK	Q	Deamidated (NQ)	0.000000000000000100.0	Locus:1.1.1.3483.13
12	IPI00219757	Tax_Id=9606 Gene_Symbol=GSTP1 Glutathione S-transferase P	1354	23341	37	35	10	10	5.43	20322	1	1	1	952.992	1903.97	2	1903.97	0.0009	0	44.85	0.0036	K	AFLASPEYVNLPINGNGK	Q	Deamidated (NQ)	0.000000000000000100.0	Locus:1.1.1.3478.16
12	IPI00219757	Tax_Id=9606 Gene_Symbol=GSTP1 Glutathione S-transferase P	1354	23341	37	35	10	10	5.43	20324	1	1	1	952.992	1903.97	2	1903.97	0.0018	0	84.77	3.5e-07	K	AFLASPEYVNLPINGNGK	Q	Deamidated (NQ)	0.000000000000010000.0	Locus:1.1.1.3458.15
12	IPI00219757	Tax_Id=9606 Gene_Symbol=GSTP1 Glutathione S-transferase P	1354	23341	37	35	10	10	5.43	20334	1	1	1	635.991	1904.95	3	1904.95	-0.0017	0	61.89	7.1e-05	K	AFLASPEYVNLPINGNGK	Q	2 Deamidated (NQ)	0.000000000000010100.0	Locus:1.1.1.3548.6
12	IPI00219757	Tax_Id=9606 Gene_Symbol=GSTP1 Glutathione S-transferase P	1354	23341	37	35	10	10	5.43	20335	1	1	1	635.991	1904.95	3	1904.95	-0.0017	0	50.25	0.001	K	AFLASPEYVNLPINGNGK	Q	2 Deamidated (NQ)	0.000000000000010100.0	Locus:1.1.1.3545.8
12	IPI00219757	Tax_Id=9606 Gene_Symbol=GSTP1 Glutathione S-transferase P	1354	23341	37	35	10	10	5.43	20336	1	1	1	635.991	1904.95	3	1904.95	-0.0008	0	84.5	3.9e-07	K	AFLASPEYVNLPINGNGK	Q	2 Deamidated (NQ)	0.000000000000010100.0	Locus:1.1.1.3514.3
12	IPI00219757	Tax_Id=9606 Gene_Symbol=GSTP1 Glutathione S-transferase P	1354	23341	37	35	10	10	5.43	20337	1	1	1	635.991	1904.95	3	1904.95	0.0002	0	39.84	0.012	K	AFLASPEYVNLPINGNGK	Q	2 Deamidated (NQ)	0.000000000000010100.0	Locus:1.1.1.3580.9
12	IPI00219757	Tax_Id=9606 Gene_Symbol=GSTP1 Glutathione S-transferase P	1354	23341	37	35	10	10	5.43	20338	1	1	1	635.991	1904.95	3	1904.95	0.0002	0	58.86	0.00014	K	AFLASPEYVNLPINGNGK	Q	2 Deamidated (NQ)	0.000000000000010100.0	Locus:1.1.1.3578.7
12	IPI00219757	Tax_Id=9606 Gene_Symbol=GSTP1 Glutathione S-transferase P	1354	23341	37	35	10	10	5.43	20340	1	1	1	953.485	1904.95	2	1904.95	0.003	0	48.65	0.0014	K	AFLASPEYVNLPINGNGK	Q	2 Deamidated (NQ)	0.000000000000010100.0	Locus:1.1.1.3516.16
12	IPI00219757	Tax_Id=9606 Gene_Symbol=GSTP1 Glutathione S-transferase P	1354	23341	37	35	10	10	5.43	20341	1	1	1	953.485	1904.96	2	1904.95	0.0033	0	68.85	1.3e-05	K	AFLASPEYVNLPINGNGK	Q	2 Deamidated (NQ)	0.000000000000010100.0	Locus:1.1.1.3576.16
12	IPI00219757	Tax_Id=9606 Gene_Symbol=GSTP1 Glutathione S-transferase P	1354	23341	37	35	10	10	5.43	20351	1	1	1	953.983	1905.95	2	1905.94	0.0155	0	38.17	0.016	K	AFLASPEYVNLPINGNGK	Q	3 Deamidated (NQ)	0.000000000100010100.0	Locus:1.1.1.3579.14
12	IPI00219757	Tax_Id=9606 Gene_Symbol=GSTP1 Glutathione S-transferase P	1354	23341	37	35	10	10	5.43	21599	1	1	1	678.351	2032.03	3	2032.03	0.0042	1	53.52	0.00044	K	AFLASPEYVNLPINGNGKQ	-	Deamidated (NQ)	0.0000000000000001000.0	Locus:1.1.1.3472.10
12	IPI00219757	Tax_Id=9606 Gene_Symbol=GSTP1 Glutathione S-transferase P	1354	23341	37	35	10	10	5.43	21618	1	1	1	1017.52	2033.02	2	2033.01	0.0092	1	78.73	1.4e-06	K	AFLASPEYVNLPINGNGKQ	-	2 Deamidated (NQ)	0.0000000000000101000.0	Locus:1.1.1.3564.14
12	IPI00219757	Tax_Id=9606 Gene_Symbol=GSTP1 Glutathione S-transferase P	1354	23341	37	35	10	10	5.43	22212	1	1	1	706.332	2115.97	3	2115.97	-0.0013	0	104.65	3e-09	K	DQQEAALVDMVNDGVEDLR	C			Locus:1.1.1.3806.9
12	IPI00219757	Tax_Id=9606 Gene_Symbol=GSTP1 Glutathione S-transferase P	1354	23341	37	35	10	10	5.43	22214	1	1	1	1058.99	2115.97	2	2115.97	0.0008	0	100.36	7.9e-09	K	DQQEAALVDMVNDGVEDLR	C			Locus:1.1.1.3808.15
12	IPI00219757	Tax_Id=9606 Gene_Symbol=GSTP1 Glutathione S-transferase P	1354	23341	37	35	10	10	5.43	22215	1	1	1	1058.99	2115.97	2	2115.97	0.0008	0	91.8	5.6e-08	K	DQQEAALVDMVNDGVEDLR	C			Locus:1.1.1.3807.16
12	IPI00219757	Tax_Id=9606 Gene_Symbol=GSTP1 Glutathione S-transferase P	1354	23341	37	35	10	10	5.43	22296	1	1	1	709.392	2125.15	3	2125.15	0.0013	0	38.22	0.0064	K	ALPGQLKPFETLLSQNQGGK	T			Locus:1.1.1.3305.13
12	IPI00219757	Tax_Id=9606 Gene_Symbol=GSTP1 Glutathione S-transferase P	1354	23341	37	35	10	10	5.43	22336	1	1	1	711.667	2131.98	3	2131.97	0.0097	0	53.31	0.00044	K	DQQEAALVDMVNDGVEDLR	C	Oxidation (M)	0.0000000003000000000.0	Locus:1.1.1.3462.7
12	IPI00219757	Tax_Id=9606 Gene_Symbol=GSTP1 Glutathione S-transferase P	1354	23341	37	35	10	10	5.43	22486	1	1	1	719.023	2154.05	3	2154.05	-0.0041	1	46.23	0.0027	K	YISLIYTNYEAGKDDYVK	A			Locus:1.1.1.3188.13
12	IPI00219757	Tax_Id=9606 Gene_Symbol=GSTP1 Glutathione S-transferase P	1354	23341	37	35	10	10	5.43	22488	1	1	1	719.023	2154.05	3	2154.05	-0.0041	1	54.16	0.00044	K	YISLIYTNYEAGKDDYVK	A			Locus:1.1.1.3183.11
12	IPI00219757	Tax_Id=9606 Gene_Symbol=GSTP1 Glutathione S-transferase P	1354	23341	37	35	10	10	5.43	22489	1	1	1	1078.03	2154.05	2	2154.05	-0.0039	1	46.88	0.0023	K	YISLIYTNYEAGKDDYVK	A			Locus:1.1.1.3190.16
12	IPI00219757	Tax_Id=9606 Gene_Symbol=GSTP1 Glutathione S-transferase P	1354	23341	37	35	10	10	5.43	22491	1	1	1	1078.03	2154.05	2	2154.05	-0.0032	1	58.16	0.00018	K	YISLIYTNYEAGKDDYVK	A			Locus:1.1.1.3185.14
13	IPI00219018	Tax_Id=9606 Gene_Symbol=GAPDH Glyceraldehyde-3-phosphate dehydrogenase	1330	36030	34	32	12	12	8.57	1900	1	1	1	398.213	794.412	2	794.411	0.0007	0	44.63	0.00082	K	LTGMAFR	V			Locus:1.1.1.2562.4
13	IPI00219018	Tax_Id=9606 Gene_Symbol=GAPDH Glyceraldehyde-3-phosphate dehydrogenase	1330	36030	34	32	12	12	8.57	2001	1	1	1	403.712	805.408	2	805.408	0.0001	0	40.29	0.006	K	VGVNGFGR	I	Deamidated (NQ)	0.00010000.0	Locus:1.1.1.2582.4
13	IPI00219018	Tax_Id=9606 Gene_Symbol=GAPDH Glyceraldehyde-3-phosphate dehydrogenase	1330	36030	34	32	12	12	8.57	8105	1	1	1	401.207	1200.6	3	1200.6	0.0005	0	44.11	0.0027	R	VVDLMAHMASK	E			Locus:1.1.1.2692.4
13	IPI00219018	Tax_Id=9606 Gene_Symbol=GAPDH Glyceraldehyde-3-phosphate dehydrogenase	1330	36030	34	32	12	12	8.57	8106	1	1	1	601.307	1200.6	2	1200.6	0.0007	0	51.42	0.00051	R	VVDLMAHMASK	E			Locus:1.1.1.2691.12
13	IPI00219018	Tax_Id=9606 Gene_Symbol=GAPDH Glyceraldehyde-3-phosphate dehydrogenase	1330	36030	34	32	12	12	8.57	8412	1	1	1	406.538	1216.59	3	1216.59	-0.0012	0	53.41	0.00038	R	VVDLMAHMASK	E	Oxidation (M)	0.00003000000.0	Locus:1.1.1.2443.6
13	IPI00219018	Tax_Id=9606 Gene_Symbol=GAPDH Glyceraldehyde-3-phosphate dehydrogenase	1330	36030	34	32	12	12	8.57	10616	1	1	1	665.83	1329.65	2	1329.64	0.0035	1	41.53	0.0047	R	VVDLMAHMASKE	-			Locus:1.1.1.2747.13
13	IPI00219018	Tax_Id=9606 Gene_Symbol=GAPDH Glyceraldehyde-3-phosphate dehydrogenase	1330	36030	34	32	12	12	8.57	12250	1	1	1	706.399	1410.78	2	1410.78	0.0001	0	38.13	0.0061	R	GALQNIIPASTGAAK	A			Locus:1.1.1.2865.15
13	IPI00219018	Tax_Id=9606 Gene_Symbol=GAPDH Glyceraldehyde-3-phosphate dehydrogenase	1330	36030	34	32	12	12	8.57	14385	1	1	1	760.384	1518.75	2	1518.75	-0.0008	0	45.17	0.0026	R	VPTANVSVVDLTCR	L	Methylthio (C)	0.00000000000020.0	Locus:1.1.1.3252.9
13	IPI00219018	Tax_Id=9606 Gene_Symbol=GAPDH Glyceraldehyde-3-phosphate dehydrogenase	1330	36030	34	32	12	12	8.57	16048	1	1	1	538.638	1612.89	3	1612.89	-0.0015	0	40.5	0.0048	K	LVINGNPITIFQER	D			Locus:1.1.1.3457.5
13	IPI00219018	Tax_Id=9606 Gene_Symbol=GAPDH Glyceraldehyde-3-phosphate dehydrogenase	1330	36030	34	32	12	12	8.57	16051	1	1	1	807.455	1612.9	2	1612.89	0.0023	0	99.74	4.3e-09	K	LVINGNPITIFQER	D			Locus:1.1.1.3458.12
13	IPI00219018	Tax_Id=9606 Gene_Symbol=GAPDH Glyceraldehyde-3-phosphate dehydrogenase	1330	36030	34	32	12	12	8.57	16052	1	1	1	807.455	1612.9	2	1612.89	0.0023	0	79.31	4.8e-07	K	LVINGNPITIFQER	D			Locus:1.1.1.3461.10
13	IPI00219018	Tax_Id=9606 Gene_Symbol=GAPDH Glyceraldehyde-3-phosphate dehydrogenase	1330	36030	34	32	12	12	8.57	16053	1	1	1	807.455	1612.9	2	1612.89	0.0023	0	83.18	2e-07	K	LVINGNPITIFQER	D			Locus:1.1.1.3454.14
13	IPI00219018	Tax_Id=9606 Gene_Symbol=GAPDH Glyceraldehyde-3-phosphate dehydrogenase	1330	36030	34	32	12	12	8.57	16054	1	1	1	807.455	1612.9	2	1612.89	0.0023	0	81.99	2.6e-07	K	LVINGNPITIFQER	D			Locus:1.1.1.3460.14
13	IPI00219018	Tax_Id=9606 Gene_Symbol=GAPDH Glyceraldehyde-3-phosphate dehydrogenase	1330	36030	34	32	12	12	8.57	16078	1	1	1	538.965	1613.87	3	1613.88	-0.005	0	47.75	0.0011	K	LVINGNPITIFQER	D	Deamidated (NQ)	0.00000100000000.0	Locus:1.1.1.3623.4
13	IPI00219018	Tax_Id=9606 Gene_Symbol=GAPDH Glyceraldehyde-3-phosphate dehydrogenase	1330	36030	34	32	12	12	8.57	16079	1	1	1	807.945	1613.88	2	1613.88	-0.0019	0	73.11	3.6e-06	K	LVINGNPITIFQER	D	Deamidated (NQ)	0.00010000000000.0	Locus:1.1.1.3618.13
13	IPI00219018	Tax_Id=9606 Gene_Symbol=GAPDH Glyceraldehyde-3-phosphate dehydrogenase	1330	36030	34	32	12	12	8.57	16080	1	1	1	807.945	1613.88	2	1613.88	-0.0019	0	105.67	2e-09	K	LVINGNPITIFQER	D	Deamidated (NQ)	0.00010000000000.0	Locus:1.1.1.3621.12
13	IPI00219018	Tax_Id=9606 Gene_Symbol=GAPDH Glyceraldehyde-3-phosphate dehydrogenase	1330	36030	34	32	12	12	8.57	16083	1	1	1	807.947	1613.88	2	1613.88	0.0026	0	105.44	1.7e-09	K	LVINGNPITIFQER	D	Deamidated (NQ)	0.00010000000000.0	Locus:1.1.1.3589.10
13	IPI00219018	Tax_Id=9606 Gene_Symbol=GAPDH Glyceraldehyde-3-phosphate dehydrogenase	1330	36030	34	32	12	12	8.57	16084	1	1	1	807.947	1613.88	2	1613.88	0.0026	0	98.71	8.1e-09	K	LVINGNPITIFQER	D	Deamidated (NQ)	0.00010000000000.0	Locus:1.1.1.3588.15
13	IPI00219018	Tax_Id=9606 Gene_Symbol=GAPDH Glyceraldehyde-3-phosphate dehydrogenase	1330	36030	34	32	12	12	8.57	16085	1	1	1	807.947	1613.88	2	1613.88	0.0026	0	114.55	2.1e-10	K	LVINGNPITIFQER	D	Deamidated (NQ)	0.00010000000000.0	Locus:1.1.1.3587.10
13	IPI00219018	Tax_Id=9606 Gene_Symbol=GAPDH Glyceraldehyde-3-phosphate dehydrogenase	1330	36030	34	32	12	12	8.57	16086	1	1	1	807.947	1613.88	2	1613.88	0.0026	0	97.17	1.2e-08	K	LVINGNPITIFQER	D	Deamidated (NQ)	0.00010000000000.0	Locus:1.1.1.3583.12
13	IPI00219018	Tax_Id=9606 Gene_Symbol=GAPDH Glyceraldehyde-3-phosphate dehydrogenase	1330	36030	34	32	12	12	8.57	16087	1	1	1	807.948	1613.88	2	1613.88	0.0039	0	59.62	6.5e-05	K	LVINGNPITIFQER	D	Deamidated (NQ)	0.00000100000000.0	Locus:1.1.1.3603.15
13	IPI00219018	Tax_Id=9606 Gene_Symbol=GAPDH Glyceraldehyde-3-phosphate dehydrogenase	1330	36030	34	32	12	12	8.57	18467	1	1	1	588.605	1762.79	3	1762.8	-0.0015	0	50.85	0.00056	K	LISWYDNEFGYSNR	V			Locus:1.1.1.3416.8
13	IPI00219018	Tax_Id=9606 Gene_Symbol=GAPDH Glyceraldehyde-3-phosphate dehydrogenase	1330	36030	34	32	12	12	8.57	18468	1	1	1	882.405	1762.8	2	1762.8	0.0004	0	86.73	1.5e-07	K	LISWYDNEFGYSNR	V			Locus:1.1.1.3415.14
13	IPI00219018	Tax_Id=9606 Gene_Symbol=GAPDH Glyceraldehyde-3-phosphate dehydrogenase	1330	36030	34	32	12	12	8.57	22869	1	1	1	554.032	2212.1	4	2212.1	-0.0018	0	41.22	0.0079	R	VIISAPSADAPMFVMGVNHEK	Y			Locus:1.1.1.3273.7
13	IPI00219018	Tax_Id=9606 Gene_Symbol=GAPDH Glyceraldehyde-3-phosphate dehydrogenase	1330	36030	34	32	12	12	8.57	22870	1	1	1	738.375	2212.1	3	2212.1	-0.0002	0	38.97	0.013	R	VIISAPSADAPMFVMGVNHEK	Y			Locus:1.1.1.3271.11
13	IPI00219018	Tax_Id=9606 Gene_Symbol=GAPDH Glyceraldehyde-3-phosphate dehydrogenase	1330	36030	34	32	12	12	8.57	22871	1	1	1	1107.06	2212.1	2	2212.1	0.0014	0	61.37	7.7e-05	R	VIISAPSADAPMFVMGVNHEK	Y			Locus:1.1.1.3270.16
13	IPI00219018	Tax_Id=9606 Gene_Symbol=GAPDH Glyceraldehyde-3-phosphate dehydrogenase	1330	36030	34	32	12	12	8.57	22991	1	1	1	743.705	2228.09	3	2228.1	-0.0025	0	38.24	0.015	R	VIISAPSADAPMFVMGVNHEK	Y	Oxidation (M)	0.000000000003000000000.0	Locus:1.1.1.3124.16
13	IPI00219018	Tax_Id=9606 Gene_Symbol=GAPDH Glyceraldehyde-3-phosphate dehydrogenase	1330	36030	34	32	12	12	8.57	23309	1	1	1	759.684	2276.03	3	2276.03	-0.0018	0	95.77	2.1e-08	K	WGDAGAEYVVESTGVFTTMEK	A			Locus:1.1.1.3717.13
13	IPI00219018	Tax_Id=9606 Gene_Symbol=GAPDH Glyceraldehyde-3-phosphate dehydrogenase	1330	36030	34	32	12	12	8.57	23311	1	1	1	1139.02	2276.03	2	2276.03	0.0001	0	101.66	5.7e-09	K	WGDAGAEYVVESTGVFTTMEK	A			Locus:1.1.1.3715.15
13	IPI00219018	Tax_Id=9606 Gene_Symbol=GAPDH Glyceraldehyde-3-phosphate dehydrogenase	1330	36030	34	32	12	12	8.57	23740	1	1	1	790.409	2368.21	3	2368.2	0.003	1	44.09	0.0037	K	RVIISAPSADAPMFVMGVNHEK	Y			Locus:1.1.1.3075.11
13	IPI00219018	Tax_Id=9606 Gene_Symbol=GAPDH Glyceraldehyde-3-phosphate dehydrogenase	1330	36030	34	32	12	12	8.57	24333	1	1	1	865.791	2594.35	3	2594.35	-0.001	0	99.78	7.9e-09	K	VIHDNFGIVEGLMTTVHAITATQK	T			Locus:1.1.1.3847.8
13	IPI00219018	Tax_Id=9606 Gene_Symbol=GAPDH Glyceraldehyde-3-phosphate dehydrogenase	1330	36030	34	32	12	12	8.57	24334	1	1	1	649.595	2594.35	4	2594.35	-0.0009	0	70.31	7e-06	K	VIHDNFGIVEGLMTTVHAITATQK	T			Locus:1.1.1.3845.9
13	IPI00219018	Tax_Id=9606 Gene_Symbol=GAPDH Glyceraldehyde-3-phosphate dehydrogenase	1330	36030	34	32	12	12	8.57	24335	1	1	1	865.791	2594.35	3	2594.35	-0.0002	0	100.69	6.5e-09	K	VIHDNFGIVEGLMTTVHAITATQK	T			Locus:1.1.1.3850.12
13	IPI00219018	Tax_Id=9606 Gene_Symbol=GAPDH Glyceraldehyde-3-phosphate dehydrogenase	1330	36030	34	32	12	12	8.57	24336	1	1	1	649.841	2595.34	4	2595.34	-0.0008	0	50.28	0.00079	K	VIHDNFGIVEGLMTTVHAITATQK	T	Deamidated (NQ)	0.000010000000000000000000.0	Locus:1.1.1.3920.12
14	IPI00296337	Tax_Id=9606 Gene_Symbol=PRKDC Isoform 1 of DNA-dependent protein kinase catalytic subunit	1315	468788	38	38	31	31	6.75	2873	2	1	1	442.781	883.548	2	883.549	-0.0011	0	41.43	0.0008	R	LLQIIER	Y			Locus:1.1.1.2793.2
14	IPI00296337	Tax_Id=9606 Gene_Symbol=PRKDC Isoform 1 of DNA-dependent protein kinase catalytic subunit	1315	468788	38	38	31	31	6.75	3609	1	1	1	468.768	935.522	2	935.523	-0.0008	0	39.1	0.003	R	LSFAVPFR	E			Locus:1.1.1.3185.2
14	IPI00296337	Tax_Id=9606 Gene_Symbol=PRKDC Isoform 1 of DNA-dependent protein kinase catalytic subunit	1315	468788	38	38	31	31	6.75	3896	1	1	1	478.791	955.568	2	955.57	-0.0025	0	46.77	0.00055	R	LLEEALLR	L			Locus:1.1.1.3059.3
14	IPI00296337	Tax_Id=9606 Gene_Symbol=PRKDC Isoform 1 of DNA-dependent protein kinase catalytic subunit	1315	468788	38	38	31	31	6.75	5468	1	1	1	526.785	1051.56	2	1051.56	0.001	0	45.23	0.0014	R	GIFTSEIGTK	Q			Locus:1.1.1.2791.8
14	IPI00296337	Tax_Id=9606 Gene_Symbol=PRKDC Isoform 1 of DNA-dependent protein kinase catalytic subunit	1315	468788	38	38	31	31	6.75	6338	1	1	1	552.288	1102.56	2	1102.56	0.0001	0	68.76	9e-06	R	LQETLSAADR	C			Locus:1.1.1.2445.10
14	IPI00296337	Tax_Id=9606 Gene_Symbol=PRKDC Isoform 1 of DNA-dependent protein kinase catalytic subunit	1315	468788	38	38	31	31	6.75	7213	1	1	1	575.329	1148.64	2	1148.64	-0.0003	0	63.27	1.6e-05	K	AALSALESFLK	Q			Locus:1.1.1.3459.6
14	IPI00296337	Tax_Id=9606 Gene_Symbol=PRKDC Isoform 1 of DNA-dependent protein kinase catalytic subunit	1315	468788	38	38	31	31	6.75	7665	1	1	1	588.317	1174.62	2	1174.62	0.0008	0	78.99	9.9e-07	R	VTELALTASDR	Q			Locus:1.1.1.2677.12
14	IPI00296337	Tax_Id=9606 Gene_Symbol=PRKDC Isoform 1 of DNA-dependent protein kinase catalytic subunit	1315	468788	38	38	31	31	6.75	10011	1	1	1	650.864	1299.71	2	1299.71	-0.001	0	67.02	1.6e-05	K	QITQSALLAEAR	S			Locus:1.1.1.2736.16
14	IPI00296337	Tax_Id=9606 Gene_Symbol=PRKDC Isoform 1 of DNA-dependent protein kinase catalytic subunit	1315	468788	38	38	31	31	6.75	10454	1	1	1	661.837	1321.66	2	1321.67	-0.0099	0	41.09	0.0055	R	MSTSPEAFLALR	S			Locus:1.1.1.3259.12
14	IPI00296337	Tax_Id=9606 Gene_Symbol=PRKDC Isoform 1 of DNA-dependent protein kinase catalytic subunit	1315	468788	38	38	31	31	6.75	10808	1	1	1	670.384	1338.75	2	1338.75	-0.0022	0	52.54	0.0002	K	QLFSSLFSGILK	E			Locus:1.1.1.3739.10
14	IPI00296337	Tax_Id=9606 Gene_Symbol=PRKDC Isoform 1 of DNA-dependent protein kinase catalytic subunit	1315	468788	38	38	31	31	6.75	12435	1	1	1	710.854	1419.69	2	1419.69	0.0016	0	39.65	0.01	K	DLLLNTMSQEEK	A			Locus:1.1.1.3163.11
14	IPI00296337	Tax_Id=9606 Gene_Symbol=PRKDC Isoform 1 of DNA-dependent protein kinase catalytic subunit	1315	468788	38	38	31	31	6.75	12883	1	1	1	722.401	1442.79	2	1442.79	-0.0039	0	84.8	1.9e-07	R	VVQMLGSLGGQINK	N			Locus:1.1.1.2982.12
14	IPI00296337	Tax_Id=9606 Gene_Symbol=PRKDC Isoform 1 of DNA-dependent protein kinase catalytic subunit	1315	468788	38	38	31	31	6.75	12907	1	1	1	722.924	1443.83	2	1443.83	0	0	49.76	0.00028	K	NLLIFENLIDLK	R			Locus:1.1.1.3915.12
14	IPI00296337	Tax_Id=9606 Gene_Symbol=PRKDC Isoform 1 of DNA-dependent protein kinase catalytic subunit	1315	468788	38	38	31	31	6.75	12908	1	1	1	722.924	1443.83	2	1443.83	0	0	57.24	4.9e-05	K	NLLIFENLIDLK	R			Locus:1.1.1.3912.7
14	IPI00296337	Tax_Id=9606 Gene_Symbol=PRKDC Isoform 1 of DNA-dependent protein kinase catalytic subunit	1315	468788	38	38	31	31	6.75	13400	1	1	1	734.854	1467.69	2	1467.69	-0.002	0	79.3	8.5e-07	K	NLLTVTSSDEMMK	S			Locus:1.1.1.3049.16
14	IPI00296337	Tax_Id=9606 Gene_Symbol=PRKDC Isoform 1 of DNA-dependent protein kinase catalytic subunit	1315	468788	38	38	31	31	6.75	13647	1	1	1	740.857	1479.7	2	1479.69	0.005	0	53.85	0.00033	R	ILELSGSSSEDSEK	V			Locus:1.1.1.2676.15
14	IPI00296337	Tax_Id=9606 Gene_Symbol=PRKDC Isoform 1 of DNA-dependent protein kinase catalytic subunit	1315	468788	38	38	31	31	6.75	13648	1	1	1	740.857	1479.7	2	1479.69	0.005	0	73.98	3.2e-06	R	ILELSGSSSEDSEK	V			Locus:1.1.1.2673.16
14	IPI00296337	Tax_Id=9606 Gene_Symbol=PRKDC Isoform 1 of DNA-dependent protein kinase catalytic subunit	1315	468788	38	38	31	31	6.75	15415	1	1	1	787.905	1573.8	2	1573.79	0.0003	0	120.4	8.3e-11	K	NLSSNEAISLEEIR	I			Locus:1.1.1.3030.16
14	IPI00296337	Tax_Id=9606 Gene_Symbol=PRKDC Isoform 1 of DNA-dependent protein kinase catalytic subunit	1315	468788	38	38	31	31	6.75	15416	1	1	1	787.905	1573.8	2	1573.79	0.0003	0	120.72	7.7e-11	K	NLSSNEAISLEEIR	I			Locus:1.1.1.3033.15
14	IPI00296337	Tax_Id=9606 Gene_Symbol=PRKDC Isoform 1 of DNA-dependent protein kinase catalytic subunit	1315	468788	38	38	31	31	6.75	15603	1	1	1	529.973	1586.9	3	1586.9	-0.006	0	54.15	0.00011	K	EVYAAAAEVLGLILR	Y			Locus:1.1.1.4084.3
14	IPI00296337	Tax_Id=9606 Gene_Symbol=PRKDC Isoform 1 of DNA-dependent protein kinase catalytic subunit	1315	468788	38	38	31	31	6.75	15604	1	1	1	794.46	1586.91	2	1586.9	0.0026	0	66.97	4e-06	K	EVYAAAAEVLGLILR	Y			Locus:1.1.1.4085.4
14	IPI00296337	Tax_Id=9606 Gene_Symbol=PRKDC Isoform 1 of DNA-dependent protein kinase catalytic subunit	1315	468788	38	38	31	31	6.75	15970	1	1	1	804.892	1607.77	2	1607.77	0.0032	0	73.44	4.5e-06	R	YNFPVEVEVPMER	K			Locus:1.1.1.3393.15
14	IPI00296337	Tax_Id=9606 Gene_Symbol=PRKDC Isoform 1 of DNA-dependent protein kinase catalytic subunit	1315	468788	38	38	31	31	6.75	16343	1	1	1	543.645	1627.91	3	1627.92	-0.0043	0	38.12	0.0057	R	LGLIEWLENTVTLK	D			Locus:1.1.1.4114.2
14	IPI00296337	Tax_Id=9606 Gene_Symbol=PRKDC Isoform 1 of DNA-dependent protein kinase catalytic subunit	1315	468788	38	38	31	31	6.75	16491	1	1	1	818.921	1635.83	2	1635.82	0.0099	0	56.65	0.00019	R	SDPGLLTNTMDVFVK	E			Locus:1.1.1.3589.12
14	IPI00296337	Tax_Id=9606 Gene_Symbol=PRKDC Isoform 1 of DNA-dependent protein kinase catalytic subunit	1315	468788	38	38	31	31	6.75	16496	1	1	1	546.291	1635.85	3	1635.85	-0.0021	0	46.61	0.0015	K	LSDFNDITNMLLLK	M			Locus:1.1.1.3894.5
14	IPI00296337	Tax_Id=9606 Gene_Symbol=PRKDC Isoform 1 of DNA-dependent protein kinase catalytic subunit	1315	468788	38	38	31	31	6.75	16498	1	1	1	818.936	1635.86	2	1635.85	0.0028	0	124.16	2.8e-11	K	LSDFNDITNMLLLK	M			Locus:1.1.1.3893.14
14	IPI00296337	Tax_Id=9606 Gene_Symbol=PRKDC Isoform 1 of DNA-dependent protein kinase catalytic subunit	1315	468788	38	38	31	31	6.75	18542	1	1	1	884.951	1767.89	2	1767.89	-0.002	0	68.7	1.2e-05	K	TVSLLDENNVSSYLSK	N			Locus:1.1.1.3353.14
14	IPI00296337	Tax_Id=9606 Gene_Symbol=PRKDC Isoform 1 of DNA-dependent protein kinase catalytic subunit	1315	468788	38	38	31	31	6.75	18543	1	1	1	884.953	1767.89	2	1767.89	0.0017	0	117.98	1.4e-10	K	TVSLLDENNVSSYLSK	N			Locus:1.1.1.3356.14
14	IPI00296337	Tax_Id=9606 Gene_Symbol=PRKDC Isoform 1 of DNA-dependent protein kinase catalytic subunit	1315	468788	38	38	31	31	6.75	19119	1	1	1	903.432	1804.85	2	1804.85	-0.0028	0	78.3	1.2e-06	R	MEVQEQEEDISSLIR	S			Locus:1.1.1.3336.13
14	IPI00296337	Tax_Id=9606 Gene_Symbol=PRKDC Isoform 1 of DNA-dependent protein kinase catalytic subunit	1315	468788	38	38	31	31	6.75	19246	1	1	1	908.015	1814.02	2	1814.01	0.0009	0	101.67	2.1e-09	R	TVGALQVLGTEAQSSLLK	A			Locus:1.1.1.3416.14
14	IPI00296337	Tax_Id=9606 Gene_Symbol=PRKDC Isoform 1 of DNA-dependent protein kinase catalytic subunit	1315	468788	38	38	31	31	6.75	20312	1	1	1	952.52	1903.03	2	1903.03	-0.0037	0	49.32	0.00064	K	LLLQGEADQSLLTFIDK	A			Locus:1.1.1.3776.15
14	IPI00296337	Tax_Id=9606 Gene_Symbol=PRKDC Isoform 1 of DNA-dependent protein kinase catalytic subunit	1315	468788	38	38	31	31	6.75	20496	1	1	1	639.975	1916.9	3	1916.9	0.006	0	72.84	5e-06	R	ATQQQHDFTLTQTADGR	S			Locus:1.1.1.2510.15
14	IPI00296337	Tax_Id=9606 Gene_Symbol=PRKDC Isoform 1 of DNA-dependent protein kinase catalytic subunit	1315	468788	38	38	31	31	6.75	21280	1	1	1	664.011	1989.01	3	1989.01	0.0015	0	71.26	6.5e-06	K	NLDLAVLELMQSSVDNTK	M			Locus:1.1.1.3893.11
14	IPI00296337	Tax_Id=9606 Gene_Symbol=PRKDC Isoform 1 of DNA-dependent protein kinase catalytic subunit	1315	468788	38	38	31	31	6.75	21281	1	1	1	664.011	1989.01	3	1989.01	0.0016	0	51.53	0.00061	K	NLDLAVLELMQSSVDNTK	M			Locus:1.1.1.3891.12
14	IPI00296337	Tax_Id=9606 Gene_Symbol=PRKDC Isoform 1 of DNA-dependent protein kinase catalytic subunit	1315	468788	38	38	31	31	6.75	22240	1	1	1	707.076	2118.21	3	2118.2	0.0009	0	44	0.00052	K	DVLIQGLIDENPGLQLIIR	N			Locus:1.1.1.4076.7
14	IPI00296337	Tax_Id=9606 Gene_Symbol=PRKDC Isoform 1 of DNA-dependent protein kinase catalytic subunit	1315	468788	38	38	31	31	6.75	22373	1	1	1	714.001	2138.98	3	2138.98	0.0034	0	39.37	0.011	R	DPTVHDDVLELEMDELNR	H			Locus:1.1.1.3566.9
14	IPI00296337	Tax_Id=9606 Gene_Symbol=PRKDC Isoform 1 of DNA-dependent protein kinase catalytic subunit	1315	468788	38	38	31	31	6.75	24417	1	1	1	878.117	2631.33	3	2631.33	0.001	1	90.36	9.5e-08	R	KEEENASVIDSAELQAYPALVVEK	M			Locus:1.1.1.3372.12
14	IPI00296337	Tax_Id=9606 Gene_Symbol=PRKDC Isoform 1 of DNA-dependent protein kinase catalytic subunit	1315	468788	38	38	31	31	6.75	24687	1	1	1	929.822	2786.45	3	2786.45	-0.0038	0	38.59	0.01	K	LDQGGVIQDFINALDQLSNPELLFK	D			Locus:1.1.1.4428.3
15	IPI00026781	Tax_Id=9606 Gene_Symbol=FASN Fatty acid synthase	1300	273254	41	41	27	27	6.01	2068	1	1	1	407.747	813.48	2	813.478	0.0013	0	40.3	0.0031	R	VMGLVPAK	G			Locus:1.1.1.2523.4
15	IPI00026781	Tax_Id=9606 Gene_Symbol=FASN Fatty acid synthase	1300	273254	41	41	27	27	6.01	3918	1	1	1	479.286	956.557	2	956.566	-0.0086	0	39.12	0.008	K	GLVQALQTK	V			Locus:1.1.1.2580.8
15	IPI00026781	Tax_Id=9606 Gene_Symbol=FASN Fatty acid synthase	1300	273254	41	41	27	27	6.01	3919	1	1	1	479.287	956.56	2	956.566	-0.0057	0	46.35	0.0015	K	GLVQALQTK	V			Locus:1.1.1.2583.4
15	IPI00026781	Tax_Id=9606 Gene_Symbol=FASN Fatty acid synthase	1300	273254	41	41	27	27	6.01	3977	1	1	1	481.268	960.522	2	960.524	-0.0021	0	67.58	1.4e-05	K	TGTVSLEVR	L			Locus:1.1.1.2494.3
15	IPI00026781	Tax_Id=9606 Gene_Symbol=FASN Fatty acid synthase	1300	273254	41	41	27	27	6.01	4501	1	1	1	498.328	994.641	2	994.643	-0.0021	0	55.79	2.6e-06	R	VLEALLPLK	G			Locus:1.1.1.3313.2
15	IPI00026781	Tax_Id=9606 Gene_Symbol=FASN Fatty acid synthase	1300	273254	41	41	27	27	6.01	4502	1	1	1	498.328	994.641	2	994.643	-0.0021	0	65.19	3e-07	R	VLEALLPLK	G			Locus:1.1.1.3310.2
15	IPI00026781	Tax_Id=9606 Gene_Symbol=FASN Fatty acid synthase	1300	273254	41	41	27	27	6.01	4788	1	1	1	506.823	1011.63	2	1011.63	-0.0012	0	52.58	6.1e-05	R	VAAAVDLIIK	S			Locus:1.1.1.3020.4
15	IPI00026781	Tax_Id=9606 Gene_Symbol=FASN Fatty acid synthase	1300	273254	41	41	27	27	6.01	5235	1	1	1	519.767	1037.52	2	1037.51	0.005	0	53.57	0.00022	K	YSGTLNLDR	V			Locus:1.1.1.2575.12
15	IPI00026781	Tax_Id=9606 Gene_Symbol=FASN Fatty acid synthase	1300	273254	41	41	27	27	6.01	5322	1	1	1	522.296	1042.58	2	1042.58	0.0004	0	46.93	0.00097	K	AQVADVVVSR	W			Locus:1.1.1.2542.7
15	IPI00026781	Tax_Id=9606 Gene_Symbol=FASN Fatty acid synthase	1300	273254	41	41	27	27	6.01	5908	1	1	1	539.77	1077.53	2	1077.53	-0.0032	0	38.04	0.011	R	LSFFFDFR	G			Locus:1.1.1.3758.5
15	IPI00026781	Tax_Id=9606 Gene_Symbol=FASN Fatty acid synthase	1300	273254	41	41	27	27	6.01	6606	1	1	1	558.336	1114.66	2	1114.66	-0.002	0	51.47	0.0002	R	SEGVVAVLLTK	K			Locus:1.1.1.3107.6
15	IPI00026781	Tax_Id=9606 Gene_Symbol=FASN Fatty acid synthase	1300	273254	41	41	27	27	6.01	9314	1	1	1	632.374	1262.73	2	1262.73	-0.0016	0	57.22	4.1e-05	R	LQVVDQPLPVR	G			Locus:1.1.1.2900.12
15	IPI00026781	Tax_Id=9606 Gene_Symbol=FASN Fatty acid synthase	1300	273254	41	41	27	27	6.01	9315	1	1	1	632.374	1262.73	2	1262.73	-0.0016	0	44.32	0.0008	R	LQVVDQPLPVR	G			Locus:1.1.1.2897.15
15	IPI00026781	Tax_Id=9606 Gene_Symbol=FASN Fatty acid synthase	1300	273254	41	41	27	27	6.01	11028	1	1	1	676.353	1350.69	2	1350.69	-0.0016	0	84.8	2.3e-07	R	DNLEFFLAGIGR	L			Locus:1.1.1.3808.10
15	IPI00026781	Tax_Id=9606 Gene_Symbol=FASN Fatty acid synthase	1300	273254	41	41	27	27	6.01	11740	1	1	1	462.92	1385.74	3	1385.74	-0.001	0	51.1	0.00067	K	GVDLVLNSLAEEK	L			Locus:1.1.1.3320.4
15	IPI00026781	Tax_Id=9606 Gene_Symbol=FASN Fatty acid synthase	1300	273254	41	41	27	27	6.01	11741	1	1	1	693.878	1385.74	2	1385.74	0.0012	0	71.27	5.4e-06	K	GVDLVLNSLAEEK	L			Locus:1.1.1.3316.11
15	IPI00026781	Tax_Id=9606 Gene_Symbol=FASN Fatty acid synthase	1300	273254	41	41	27	27	6.01	11742	1	1	1	693.878	1385.74	2	1385.74	0.0012	0	104.16	2.8e-09	K	GVDLVLNSLAEEK	L			Locus:1.1.1.3319.13
15	IPI00026781	Tax_Id=9606 Gene_Symbol=FASN Fatty acid synthase	1300	273254	41	41	27	27	6.01	12128	1	1	1	469.275	1404.8	3	1404.81	-0.0057	0	65.02	7e-06	R	DLVEAVAHILGIR	D			Locus:1.1.1.4204.2
15	IPI00026781	Tax_Id=9606 Gene_Symbol=FASN Fatty acid synthase	1300	273254	41	41	27	27	6.01	12129	1	1	1	469.275	1404.8	3	1404.81	-0.0057	0	65.65	6e-06	R	DLVEAVAHILGIR	D			Locus:1.1.1.4202.2
15	IPI00026781	Tax_Id=9606 Gene_Symbol=FASN Fatty acid synthase	1300	273254	41	41	27	27	6.01	12135	1	1	1	703.412	1404.81	2	1404.81	-0.0004	0	83.84	9.7e-08	R	DLVEAVAHILGIR	D			Locus:1.1.1.4200.2
15	IPI00026781	Tax_Id=9606 Gene_Symbol=FASN Fatty acid synthase	1300	273254	41	41	27	27	6.01	12558	1	1	1	713.889	1425.76	2	1425.77	-0.0007	0	74.14	2e-06	R	SLLVNPEGPTLMR	L			Locus:1.1.1.3125.14
15	IPI00026781	Tax_Id=9606 Gene_Symbol=FASN Fatty acid synthase	1300	273254	41	41	27	27	6.01	13942	1	1	1	499.279	1494.81	3	1494.82	-0.0007	1	46.04	0.0011	R	RQQEQQVPILEK	F			Locus:1.1.1.2456.9
15	IPI00026781	Tax_Id=9606 Gene_Symbol=FASN Fatty acid synthase	1300	273254	41	41	27	27	6.01	14715	1	1	1	512.947	1535.82	3	1535.82	-0.0031	0	53.05	0.00031	K	VVEVLAGHGHLYSR	I			Locus:1.1.1.2529.13
15	IPI00026781	Tax_Id=9606 Gene_Symbol=FASN Fatty acid synthase	1300	273254	41	41	27	27	6.01	16041	1	1	1	807.414	1612.81	2	1612.82	-0.003	0	89.63	8.6e-08	K	EDGLAQQQTQLNLR	S			Locus:1.1.1.2813.16
15	IPI00026781	Tax_Id=9606 Gene_Symbol=FASN Fatty acid synthase	1300	273254	41	41	27	27	6.01	16042	1	1	1	807.414	1612.81	2	1612.82	-0.003	0	69.97	7.9e-06	K	EDGLAQQQTQLNLR	S			Locus:1.1.1.2810.12
15	IPI00026781	Tax_Id=9606 Gene_Symbol=FASN Fatty acid synthase	1300	273254	41	41	27	27	6.01	16244	1	1	1	811.972	1621.93	2	1621.93	-0.0005	0	72.67	1e-06	K	VVVQVLAEEPEAVLK	G			Locus:1.1.1.3272.13
15	IPI00026781	Tax_Id=9606 Gene_Symbol=FASN Fatty acid synthase	1300	273254	41	41	27	27	6.01	16245	1	1	1	541.651	1621.93	3	1621.93	0.0009	0	46.73	0.00043	K	VVVQVLAEEPEAVLK	G			Locus:1.1.1.3271.6
15	IPI00026781	Tax_Id=9606 Gene_Symbol=FASN Fatty acid synthase	1300	273254	41	41	27	27	6.01	16734	1	1	1	550.946	1649.82	3	1649.82	-0.0031	0	59.41	0.00012	K	SNMGHPEPASGLAALAK	V			Locus:1.1.1.2660.10
15	IPI00026781	Tax_Id=9606 Gene_Symbol=FASN Fatty acid synthase	1300	273254	41	41	27	27	6.01	17290	1	1	1	562.632	1684.87	3	1684.88	-0.005	0	45.77	0.0024	K	GILADEDSSRPVWLK	A			Locus:1.1.1.3140.7
15	IPI00026781	Tax_Id=9606 Gene_Symbol=FASN Fatty acid synthase	1300	273254	41	41	27	27	6.01	18612	1	1	1	887.387	1772.76	2	1772.75	0.005	0	93.14	2.1e-08	R	GNAGQSNYGFANSAMER	I			Locus:1.1.1.2666.16
15	IPI00026781	Tax_Id=9606 Gene_Symbol=FASN Fatty acid synthase	1300	273254	41	41	27	27	6.01	18665	1	1	1	593.335	1776.98	3	1776.99	-0.0033	0	61.26	2.3e-05	K	LPEDPLLSGLLDSPALK	A			Locus:1.1.1.3821.9
15	IPI00026781	Tax_Id=9606 Gene_Symbol=FASN Fatty acid synthase	1300	273254	41	41	27	27	6.01	18666	1	1	1	889.501	1776.99	2	1776.99	-0.0003	0	93.04	1.4e-08	K	LPEDPLLSGLLDSPALK	A			Locus:1.1.1.3818.15
15	IPI00026781	Tax_Id=9606 Gene_Symbol=FASN Fatty acid synthase	1300	273254	41	41	27	27	6.01	18667	1	1	1	889.501	1776.99	2	1776.99	0	0	59.68	3.1e-05	K	LPEDPLLSGLLDSPALK	A			Locus:1.1.1.3826.16
15	IPI00026781	Tax_Id=9606 Gene_Symbol=FASN Fatty acid synthase	1300	273254	41	41	27	27	6.01	18668	1	1	1	889.501	1776.99	2	1776.99	0	0	73.59	1.3e-06	K	LPEDPLLSGLLDSPALK	A			Locus:1.1.1.3823.15
15	IPI00026781	Tax_Id=9606 Gene_Symbol=FASN Fatty acid synthase	1300	273254	41	41	27	27	6.01	22217	1	1	1	706.346	2116.02	3	2116.02	-0.0007	0	90.46	1.1e-07	R	GTHTGVWVGVSGSETSEALSR	D			Locus:1.1.1.2802.15
15	IPI00026781	Tax_Id=9606 Gene_Symbol=FASN Fatty acid synthase	1300	273254	41	41	27	27	6.01	22717	1	1	1	730.04	2187.1	3	2187.1	0.001	0	56.91	0.0002	R	RPTPQDSPIFLPVDDTSFR	W			Locus:1.1.1.3307.9
15	IPI00026781	Tax_Id=9606 Gene_Symbol=FASN Fatty acid synthase	1300	273254	41	41	27	27	6.01	22718	1	1	1	730.04	2187.1	3	2187.1	0.0011	0	40.35	0.009	R	RPTPQDSPIFLPVDDTSFR	W			Locus:1.1.1.3304.13
15	IPI00026781	Tax_Id=9606 Gene_Symbol=FASN Fatty acid synthase	1300	273254	41	41	27	27	6.01	23764	1	1	1	594.835	2375.31	4	2375.32	-0.0054	0	48.14	0.00043	R	LQLNGNLQLELAQVLAQERPK	L	Deamidated (NQ)	0.000100000000000000000.0	Locus:1.1.1.3762.4
15	IPI00026781	Tax_Id=9606 Gene_Symbol=FASN Fatty acid synthase	1300	273254	41	41	27	27	6.01	23765	1	1	1	792.778	2375.31	3	2375.32	-0.0053	0	48.68	0.00038	R	LQLNGNLQLELAQVLAQERPK	L	Deamidated (NQ)	0.000000010000000000000.0	Locus:1.1.1.3763.8
15	IPI00026781	Tax_Id=9606 Gene_Symbol=FASN Fatty acid synthase	1300	273254	41	41	27	27	6.01	23903	1	1	1	808.112	2421.31	3	2421.31	0.0029	0	46.24	0.00088	R	TLLEGSGLESIISIIHSSLAEPR	V			Locus:1.1.1.4075.10
15	IPI00026781	Tax_Id=9606 Gene_Symbol=FASN Fatty acid synthase	1300	273254	41	41	27	27	6.01	24030	1	1	1	824.774	2471.3	3	2471.3	0.0028	0	91.55	4.8e-08	R	LHLSGIDANPNALFPPVEFPAPR	G			Locus:1.1.1.3607.12
16	IPI00031370	Tax_Id=9606 Gene_Symbol=TUBB2B Tubulin beta-2B chain	1295	49921	40	37	13	13	4.78	5479	1	1	0	527.308	1052.6	2	1052.6	0.0006	0	67.42	4e-06	R	YLTVAAIFR	G			Locus:1.1.1.3273.5
16	IPI00031370	Tax_Id=9606 Gene_Symbol=TUBB2B Tubulin beta-2B chain	1295	49921	40	37	13	13	4.78	6871	1	0	0	565.801	1129.59	2	1129.59	0.0001	0	75.44	2.6e-06	R	FPGQLNADLR	K			Locus:1.1.1.2834.11
16	IPI00031370	Tax_Id=9606 Gene_Symbol=TUBB2B Tubulin beta-2B chain	1295	49921	40	37	13	13	4.78	6873	1	0	0	565.801	1129.59	2	1129.59	0.0002	0	79.61	9.5e-07	R	FPGQLNADLR	K			Locus:1.1.1.2831.7
16	IPI00031370	Tax_Id=9606 Gene_Symbol=TUBB2B Tubulin beta-2B chain	1295	49921	40	37	13	13	4.78	6874	1	0	0	565.802	1129.59	2	1129.59	0.0004	0	41.9	0.0056	R	FPGQLNADLR	K			Locus:1.1.1.2818.5
16	IPI00031370	Tax_Id=9606 Gene_Symbol=TUBB2B Tubulin beta-2B chain	1295	49921	40	37	13	13	4.78	7098	1	0	0	572.32	1142.63	2	1142.63	-0.0008	0	64.15	2.7e-05	K	LAVNMVPFPR	L			Locus:1.1.1.3144.4
16	IPI00031370	Tax_Id=9606 Gene_Symbol=TUBB2B Tubulin beta-2B chain	1295	49921	40	37	13	13	4.78	8648	1	0	0	615.303	1228.59	2	1228.59	0.0001	0	93.89	2.1e-08	R	ISEQFTAMFR	R			Locus:1.1.1.3165.10
16	IPI00031370	Tax_Id=9606 Gene_Symbol=TUBB2B Tubulin beta-2B chain	1295	49921	40	37	13	13	4.78	8649	1	0	0	615.303	1228.59	2	1228.59	0.0001	0	68.92	6.7e-06	R	ISEQFTAMFR	R			Locus:1.1.1.3162.8
16	IPI00031370	Tax_Id=9606 Gene_Symbol=TUBB2B Tubulin beta-2B chain	1295	49921	40	37	13	13	4.78	8650	1	0	0	410.538	1228.59	3	1228.59	0.0001	0	43.58	0.0023	R	ISEQFTAMFR	R			Locus:1.1.1.3163.2
16	IPI00031370	Tax_Id=9606 Gene_Symbol=TUBB2B Tubulin beta-2B chain	1295	49921	40	37	13	13	4.78	8968	1	0	0	623.3	1244.59	2	1244.59	-0.0004	0	61.33	4.2e-05	R	ISEQFTAMFR	R	Oxidation (M)	0.0000000300.0	Locus:1.1.1.2856.12
16	IPI00031370	Tax_Id=9606 Gene_Symbol=TUBB2B Tubulin beta-2B chain	1295	49921	40	37	13	13	4.78	11027	1	1	0	676.341	1350.67	2	1350.67	-0.0009	0	49.87	0.00099	R	IMNTFSVMPSPK	V			Locus:1.1.1.3001.13
16	IPI00031370	Tax_Id=9606 Gene_Symbol=TUBB2B Tubulin beta-2B chain	1295	49921	40	37	13	13	4.78	11701	1	1	1	693.34	1384.66	2	1384.66	0.0024	0	49.85	0.0007	R	INVYYNEATGNK	Y			Locus:1.1.1.2607.16
16	IPI00031370	Tax_Id=9606 Gene_Symbol=TUBB2B Tubulin beta-2B chain	1295	49921	40	37	13	13	4.78	11702	1	1	1	693.34	1384.66	2	1384.66	0.0024	0	40.47	0.0061	R	INVYYNEATGNK	Y			Locus:1.1.1.2610.15
16	IPI00031370	Tax_Id=9606 Gene_Symbol=TUBB2B Tubulin beta-2B chain	1295	49921	40	37	13	13	4.78	11703	1	1	1	693.34	1384.66	2	1384.66	0.0025	0	83.82	2.8e-07	R	INVYYNEATGNK	Y			Locus:1.1.1.2604.15
16	IPI00031370	Tax_Id=9606 Gene_Symbol=TUBB2B Tubulin beta-2B chain	1295	49921	40	37	13	13	4.78	12948	1	0	0	723.847	1445.68	2	1445.68	-0.0017	0	89.68	6.6e-08	K	EVDEQMLNVQNK	N			Locus:1.1.1.2749.13
16	IPI00031370	Tax_Id=9606 Gene_Symbol=TUBB2B Tubulin beta-2B chain	1295	49921	40	37	13	13	4.78	16103	1	0	0	539.283	1614.83	3	1614.83	-0.0027	0	40.61	0.0083	R	AILVDLEPGTMDSVR	S			Locus:1.1.1.3348.2
16	IPI00031370	Tax_Id=9606 Gene_Symbol=TUBB2B Tubulin beta-2B chain	1295	49921	40	37	13	13	4.78	16104	1	0	0	808.422	1614.83	2	1614.83	0	0	48.12	0.0013	R	AILVDLEPGTMDSVR	S			Locus:1.1.1.3349.15
16	IPI00031370	Tax_Id=9606 Gene_Symbol=TUBB2B Tubulin beta-2B chain	1295	49921	40	37	13	13	4.78	16105	1	0	0	808.422	1614.83	2	1614.83	0	0	45.98	0.0021	R	AILVDLEPGTMDSVR	S			Locus:1.1.1.3350.10
16	IPI00031370	Tax_Id=9606 Gene_Symbol=TUBB2B Tubulin beta-2B chain	1295	49921	40	37	13	13	4.78	16203	1	0	0	540.949	1619.83	3	1619.83	-0.0026	0	52.7	0.00053	R	LHFFMPGFAPLTSR	G			Locus:1.1.1.3418.5
16	IPI00031370	Tax_Id=9606 Gene_Symbol=TUBB2B Tubulin beta-2B chain	1295	49921	40	37	13	13	4.78	16204	1	0	0	540.949	1619.83	3	1619.83	-0.0026	0	67.74	1.7e-05	R	LHFFMPGFAPLTSR	G			Locus:1.1.1.3415.5
16	IPI00031370	Tax_Id=9606 Gene_Symbol=TUBB2B Tubulin beta-2B chain	1295	49921	40	37	13	13	4.78	16396	1	0	0	816.42	1630.83	2	1630.82	0.0014	0	49.68	0.0011	R	AILVDLEPGTMDSVR	S	Oxidation (M)	0.000000000030000.0	Locus:1.1.1.3172.14
16	IPI00031370	Tax_Id=9606 Gene_Symbol=TUBB2B Tubulin beta-2B chain	1295	49921	40	37	13	13	4.78	17463	1	0	0	848.922	1695.83	2	1695.83	0.003	0	82.17	5.9e-07	K	NSSYFVEWIPNNVK	T			Locus:1.1.1.3395.14
16	IPI00031370	Tax_Id=9606 Gene_Symbol=TUBB2B Tubulin beta-2B chain	1295	49921	40	37	13	13	4.78	17481	1	0	0	849.415	1696.82	2	1696.81	0.0055	0	63.85	4e-05	K	NSSYFVEWIPNNVK	T	Deamidated (NQ)	0.00000000001000.0	Locus:1.1.1.3478.14
16	IPI00031370	Tax_Id=9606 Gene_Symbol=TUBB2B Tubulin beta-2B chain	1295	49921	40	37	13	13	4.78	17625	1	1	0	569.958	1706.85	3	1706.85	-0.0035	0	47.68	0.0018	R	ALTVPELTQQMFDSK	N			Locus:1.1.1.3490.7
16	IPI00031370	Tax_Id=9606 Gene_Symbol=TUBB2B Tubulin beta-2B chain	1295	49921	40	37	13	13	4.78	17626	1	1	0	569.959	1706.86	3	1706.85	0.0005	0	53.04	0.00049	R	ALTVPELTQQMFDSK	N			Locus:1.1.1.3503.6
16	IPI00031370	Tax_Id=9606 Gene_Symbol=TUBB2B Tubulin beta-2B chain	1295	49921	40	37	13	13	4.78	17627	1	1	0	569.959	1706.86	3	1706.85	0.0005	0	56.06	0.00025	R	ALTVPELTQQMFDSK	N			Locus:1.1.1.3499.6
16	IPI00031370	Tax_Id=9606 Gene_Symbol=TUBB2B Tubulin beta-2B chain	1295	49921	40	37	13	13	4.78	17628	1	1	0	569.959	1706.86	3	1706.85	0.0011	0	58.92	0.00013	R	ALTVPELTQQMFDSK	N			Locus:1.1.1.3496.5
16	IPI00031370	Tax_Id=9606 Gene_Symbol=TUBB2B Tubulin beta-2B chain	1295	49921	40	37	13	13	4.78	17629	1	0	0	854.436	1706.86	2	1706.85	0.0021	0	71.61	7.1e-06	R	ALTVPELTQQMFDSK	N			Locus:1.1.1.3494.11
16	IPI00031370	Tax_Id=9606 Gene_Symbol=TUBB2B Tubulin beta-2B chain	1295	49921	40	37	13	13	4.78	17631	1	0	0	854.436	1706.86	2	1706.85	0.0028	0	71.03	8.1e-06	R	ALTVPELTQQMFDSK	N			Locus:1.1.1.3498.15
16	IPI00031370	Tax_Id=9606 Gene_Symbol=TUBB2B Tubulin beta-2B chain	1295	49921	40	37	13	13	4.78	17632	1	0	0	854.436	1706.86	2	1706.85	0.0028	0	61.32	7.5e-05	R	ALTVPELTQQMFDSK	N			Locus:1.1.1.3508.14
16	IPI00031370	Tax_Id=9606 Gene_Symbol=TUBB2B Tubulin beta-2B chain	1295	49921	40	37	13	13	4.78	17633	1	1	0	854.436	1706.86	2	1706.85	0.0028	0	38.41	0.015	R	ALTVPELTQQMFDSK	N			Locus:1.1.1.3505.14
16	IPI00031370	Tax_Id=9606 Gene_Symbol=TUBB2B Tubulin beta-2B chain	1295	49921	40	37	13	13	4.78	19795	1	0	0	929.477	1856.94	2	1856.93	0.0052	0	48.44	0.0013	K	MSATFIGNSTAIQELFK	R			Locus:1.1.1.3623.14
16	IPI00031370	Tax_Id=9606 Gene_Symbol=TUBB2B Tubulin beta-2B chain	1295	49921	40	37	13	13	4.78	19796	2	0	0	929.478	1856.94	2	1856.93	0.008	0	77.17	1.8e-06	K	MSATFIGNSTAIQELFK	R			Locus:1.1.1.3601.15
16	IPI00031370	Tax_Id=9606 Gene_Symbol=TUBB2B Tubulin beta-2B chain	1295	49921	40	37	13	13	4.78	19972	1	0	0	625.317	1872.93	3	1872.93	0.0001	0	39.72	0.012	K	MSATFIGNSTAIQELFK	R	Oxidation (M)	0.30000000000000000.0	Locus:1.1.1.3585.7
16	IPI00031370	Tax_Id=9606 Gene_Symbol=TUBB2B Tubulin beta-2B chain	1295	49921	40	37	13	13	4.78	19973	3	0	0	937.475	1872.93	2	1872.93	0.0053	0	39.57	0.012	K	MSATFIGNSTAIQELFK	R	Oxidation (M)	0.30000000000000000.0	Locus:1.1.1.3587.12
16	IPI00031370	Tax_Id=9606 Gene_Symbol=TUBB2B Tubulin beta-2B chain	1295	49921	40	37	13	13	4.78	20950	1	0	0	490.5	1957.97	4	1957.97	-0.0044	0	50.47	0.00089	K	GHYTEGAELVDSVLDVVR	K			Locus:1.1.1.3591.3
16	IPI00031370	Tax_Id=9606 Gene_Symbol=TUBB2B Tubulin beta-2B chain	1295	49921	40	37	13	13	4.78	20951	1	0	0	490.5	1957.97	4	1957.97	-0.0044	0	91.16	7.6e-08	K	GHYTEGAELVDSVLDVVR	K			Locus:1.1.1.3587.2
16	IPI00031370	Tax_Id=9606 Gene_Symbol=TUBB2B Tubulin beta-2B chain	1295	49921	40	37	13	13	4.78	20952	1	0	0	490.5	1957.97	4	1957.97	-0.0044	0	84.77	3.3e-07	K	GHYTEGAELVDSVLDVVR	K			Locus:1.1.1.3588.2
16	IPI00031370	Tax_Id=9606 Gene_Symbol=TUBB2B Tubulin beta-2B chain	1295	49921	40	37	13	13	4.78	20954	1	0	0	653.666	1957.98	3	1957.97	0.0015	0	102.53	5.9e-09	K	GHYTEGAELVDSVLDVVR	K			Locus:1.1.1.3585.11
16	IPI00031370	Tax_Id=9606 Gene_Symbol=TUBB2B Tubulin beta-2B chain	1295	49921	40	37	13	13	4.78	20955	1	0	0	979.996	1957.98	2	1957.97	0.0037	0	104.51	3.6e-09	K	GHYTEGAELVDSVLDVVR	K			Locus:1.1.1.3589.16
16	IPI00031370	Tax_Id=9606 Gene_Symbol=TUBB2B Tubulin beta-2B chain	1295	49921	40	37	13	13	4.78	20956	1	0	0	979.996	1957.98	2	1957.97	0.0038	0	107.33	1.9e-09	K	GHYTEGAELVDSVLDVVR	K			Locus:1.1.1.3586.16
17	IPI00013683	Tax_Id=9606 Gene_Symbol=TUBB3;MC1R Tubulin beta-3 chain	1281	50400	37	36	13	13	4.83	5741	1	1	0	535.306	1068.6	2	1068.6	0.0011	0	59.33	3.5e-05	R	YLTVATVFR	G			Locus:1.1.1.3066.6
17	IPI00013683	Tax_Id=9606 Gene_Symbol=TUBB3;MC1R Tubulin beta-3 chain	1281	50400	37	36	13	13	4.83	6871	1	0	0	565.801	1129.59	2	1129.59	0.0001	0	75.44	2.6e-06	R	FPGQLNADLR	K			Locus:1.1.1.2834.11
17	IPI00013683	Tax_Id=9606 Gene_Symbol=TUBB3;MC1R Tubulin beta-3 chain	1281	50400	37	36	13	13	4.83	6873	1	0	0	565.801	1129.59	2	1129.59	0.0002	0	79.61	9.5e-07	R	FPGQLNADLR	K			Locus:1.1.1.2831.7
17	IPI00013683	Tax_Id=9606 Gene_Symbol=TUBB3;MC1R Tubulin beta-3 chain	1281	50400	37	36	13	13	4.83	6874	1	0	0	565.802	1129.59	2	1129.59	0.0004	0	41.9	0.0056	R	FPGQLNADLR	K			Locus:1.1.1.2818.5
17	IPI00013683	Tax_Id=9606 Gene_Symbol=TUBB3;MC1R Tubulin beta-3 chain	1281	50400	37	36	13	13	4.83	7098	1	0	0	572.32	1142.63	2	1142.63	-0.0008	0	64.15	2.7e-05	K	LAVNMVPFPR	L			Locus:1.1.1.3144.4
17	IPI00013683	Tax_Id=9606 Gene_Symbol=TUBB3;MC1R Tubulin beta-3 chain	1281	50400	37	36	13	13	4.83	8648	1	0	0	615.303	1228.59	2	1228.59	0.0001	0	93.89	2.1e-08	R	ISEQFTAMFR	R			Locus:1.1.1.3165.10
17	IPI00013683	Tax_Id=9606 Gene_Symbol=TUBB3;MC1R Tubulin beta-3 chain	1281	50400	37	36	13	13	4.83	8649	1	0	0	615.303	1228.59	2	1228.59	0.0001	0	68.92	6.7e-06	R	ISEQFTAMFR	R			Locus:1.1.1.3162.8
17	IPI00013683	Tax_Id=9606 Gene_Symbol=TUBB3;MC1R Tubulin beta-3 chain	1281	50400	37	36	13	13	4.83	8650	1	0	0	410.538	1228.59	3	1228.59	0.0001	0	43.58	0.0023	R	ISEQFTAMFR	R			Locus:1.1.1.3163.2
17	IPI00013683	Tax_Id=9606 Gene_Symbol=TUBB3;MC1R Tubulin beta-3 chain	1281	50400	37	36	13	13	4.83	8968	1	0	0	623.3	1244.59	2	1244.59	-0.0004	0	61.33	4.2e-05	R	ISEQFTAMFR	R	Oxidation (M)	0.0000000300.0	Locus:1.1.1.2856.12
17	IPI00013683	Tax_Id=9606 Gene_Symbol=TUBB3;MC1R Tubulin beta-3 chain	1281	50400	37	36	13	13	4.83	10375	1	0	0	440.571	1318.69	3	1318.7	-0.0036	0	58.59	0.00011	R	IMNTFSVVPSPK	V			Locus:1.1.1.2977.4
17	IPI00013683	Tax_Id=9606 Gene_Symbol=TUBB3;MC1R Tubulin beta-3 chain	1281	50400	37	36	13	13	4.83	10376	1	0	0	660.353	1318.69	2	1318.7	-0.0034	0	81.08	6.3e-07	R	IMNTFSVVPSPK	V			Locus:1.1.1.2970.13
17	IPI00013683	Tax_Id=9606 Gene_Symbol=TUBB3;MC1R Tubulin beta-3 chain	1281	50400	37	36	13	13	4.83	10377	1	0	0	660.353	1318.69	2	1318.7	-0.0034	0	90.74	6.9e-08	R	IMNTFSVVPSPK	V			Locus:1.1.1.2980.13
17	IPI00013683	Tax_Id=9606 Gene_Symbol=TUBB3;MC1R Tubulin beta-3 chain	1281	50400	37	36	13	13	4.83	10378	1	0	0	660.353	1318.69	2	1318.7	-0.0033	0	83.34	3.8e-07	R	IMNTFSVVPSPK	V			Locus:1.1.1.2976.11
17	IPI00013683	Tax_Id=9606 Gene_Symbol=TUBB3;MC1R Tubulin beta-3 chain	1281	50400	37	36	13	13	4.83	10379	1	0	0	660.354	1318.69	2	1318.7	-0.003	0	78.6	1.1e-06	R	IMNTFSVVPSPK	V			Locus:1.1.1.2967.13
17	IPI00013683	Tax_Id=9606 Gene_Symbol=TUBB3;MC1R Tubulin beta-3 chain	1281	50400	37	36	13	13	4.83	10715	1	0	0	668.353	1334.69	2	1334.69	0.0009	0	65.07	2.2e-05	R	IMNTFSVVPSPK	V	Oxidation (M)	0.030000000000.0	Locus:1.1.1.2815.10
17	IPI00013683	Tax_Id=9606 Gene_Symbol=TUBB3;MC1R Tubulin beta-3 chain	1281	50400	37	36	13	13	4.83	11817	1	1	0	695.847	1389.68	2	1389.68	-0.0009	0	81.73	6.6e-07	K	EVDEQMLAIQSK	N			Locus:1.1.1.2894.16
17	IPI00013683	Tax_Id=9606 Gene_Symbol=TUBB3;MC1R Tubulin beta-3 chain	1281	50400	37	36	13	13	4.83	11945	1	1	1	466.562	1396.66	3	1396.66	0.0004	0	39.4	0.0078	R	ISVYYNEASSHK	Y			Locus:1.1.1.2402.8
17	IPI00013683	Tax_Id=9606 Gene_Symbol=TUBB3;MC1R Tubulin beta-3 chain	1281	50400	37	36	13	13	4.83	16103	1	0	0	539.283	1614.83	3	1614.83	-0.0027	0	40.61	0.0083	R	AILVDLEPGTMDSVR	S			Locus:1.1.1.3348.2
17	IPI00013683	Tax_Id=9606 Gene_Symbol=TUBB3;MC1R Tubulin beta-3 chain	1281	50400	37	36	13	13	4.83	16104	1	0	0	808.422	1614.83	2	1614.83	0	0	48.12	0.0013	R	AILVDLEPGTMDSVR	S			Locus:1.1.1.3349.15
17	IPI00013683	Tax_Id=9606 Gene_Symbol=TUBB3;MC1R Tubulin beta-3 chain	1281	50400	37	36	13	13	4.83	16105	1	0	0	808.422	1614.83	2	1614.83	0	0	45.98	0.0021	R	AILVDLEPGTMDSVR	S			Locus:1.1.1.3350.10
17	IPI00013683	Tax_Id=9606 Gene_Symbol=TUBB3;MC1R Tubulin beta-3 chain	1281	50400	37	36	13	13	4.83	16396	1	0	0	816.42	1630.83	2	1630.82	0.0014	0	49.68	0.0011	R	AILVDLEPGTMDSVR	S	Oxidation (M)	0.000000000030000.0	Locus:1.1.1.3172.14
17	IPI00013683	Tax_Id=9606 Gene_Symbol=TUBB3;MC1R Tubulin beta-3 chain	1281	50400	37	36	13	13	4.83	17375	1	0	0	564.627	1690.86	3	1690.86	-0.0015	0	43.49	0.0046	R	ALTVPELTQQMFDAK	N			Locus:1.1.1.3513.4
17	IPI00013683	Tax_Id=9606 Gene_Symbol=TUBB3;MC1R Tubulin beta-3 chain	1281	50400	37	36	13	13	4.83	17377	1	0	0	846.437	1690.86	2	1690.86	-0.0001	0	70.53	8.4e-06	R	ALTVPELTQQMFDAK	N			Locus:1.1.1.3508.13
17	IPI00013683	Tax_Id=9606 Gene_Symbol=TUBB3;MC1R Tubulin beta-3 chain	1281	50400	37	36	13	13	4.83	17463	1	0	0	848.922	1695.83	2	1695.83	0.003	0	82.17	5.9e-07	K	NSSYFVEWIPNNVK	V			Locus:1.1.1.3395.14
17	IPI00013683	Tax_Id=9606 Gene_Symbol=TUBB3;MC1R Tubulin beta-3 chain	1281	50400	37	36	13	13	4.83	17481	1	0	0	849.415	1696.82	2	1696.81	0.0055	0	63.85	4e-05	K	NSSYFVEWIPNNVK	V	Deamidated (NQ)	0.00000000001000.0	Locus:1.1.1.3478.14
17	IPI00013683	Tax_Id=9606 Gene_Symbol=TUBB3;MC1R Tubulin beta-3 chain	1281	50400	37	36	13	13	4.83	17629	2	0	0	854.436	1706.86	2	1706.85	0.0021	0	44.97	0.0033	R	ALTVPELTQQMFDAK	N	Oxidation (M)	0.000000000030000.0	Locus:1.1.1.3494.11
17	IPI00013683	Tax_Id=9606 Gene_Symbol=TUBB3;MC1R Tubulin beta-3 chain	1281	50400	37	36	13	13	4.83	17631	2	0	0	854.436	1706.86	2	1706.85	0.0028	0	50.13	0.00099	R	ALTVPELTQQMFDAK	N	Oxidation (M)	0.000000000030000.0	Locus:1.1.1.3498.15
17	IPI00013683	Tax_Id=9606 Gene_Symbol=TUBB3;MC1R Tubulin beta-3 chain	1281	50400	37	36	13	13	4.83	17632	2	0	0	854.436	1706.86	2	1706.85	0.0028	0	41.62	0.007	R	ALTVPELTQQMFDAK	N	Oxidation (M)	0.000000000030000.0	Locus:1.1.1.3508.14
17	IPI00013683	Tax_Id=9606 Gene_Symbol=TUBB3;MC1R Tubulin beta-3 chain	1281	50400	37	36	13	13	4.83	19972	1	0	1	625.317	1872.93	3	1872.93	0.0001	0	39.72	0.012	K	MSSTFIGNSTAIQELFK	R			Locus:1.1.1.3585.7
17	IPI00013683	Tax_Id=9606 Gene_Symbol=TUBB3;MC1R Tubulin beta-3 chain	1281	50400	37	36	13	13	4.83	19973	1	0	1	937.475	1872.93	2	1872.93	0.0053	0	41.57	0.0073	K	MSSTFIGNSTAIQELFK	R			Locus:1.1.1.3587.12
17	IPI00013683	Tax_Id=9606 Gene_Symbol=TUBB3;MC1R Tubulin beta-3 chain	1281	50400	37	36	13	13	4.83	20950	1	0	0	490.5	1957.97	4	1957.97	-0.0044	0	50.47	0.00089	K	GHYTEGAELVDSVLDVVR	K			Locus:1.1.1.3591.3
17	IPI00013683	Tax_Id=9606 Gene_Symbol=TUBB3;MC1R Tubulin beta-3 chain	1281	50400	37	36	13	13	4.83	20951	1	0	0	490.5	1957.97	4	1957.97	-0.0044	0	91.16	7.6e-08	K	GHYTEGAELVDSVLDVVR	K			Locus:1.1.1.3587.2
17	IPI00013683	Tax_Id=9606 Gene_Symbol=TUBB3;MC1R Tubulin beta-3 chain	1281	50400	37	36	13	13	4.83	20952	1	0	0	490.5	1957.97	4	1957.97	-0.0044	0	84.77	3.3e-07	K	GHYTEGAELVDSVLDVVR	K			Locus:1.1.1.3588.2
17	IPI00013683	Tax_Id=9606 Gene_Symbol=TUBB3;MC1R Tubulin beta-3 chain	1281	50400	37	36	13	13	4.83	20954	1	0	0	653.666	1957.98	3	1957.97	0.0015	0	102.53	5.9e-09	K	GHYTEGAELVDSVLDVVR	K			Locus:1.1.1.3585.11
17	IPI00013683	Tax_Id=9606 Gene_Symbol=TUBB3;MC1R Tubulin beta-3 chain	1281	50400	37	36	13	13	4.83	20955	1	0	0	979.996	1957.98	2	1957.97	0.0037	0	104.51	3.6e-09	K	GHYTEGAELVDSVLDVVR	K			Locus:1.1.1.3589.16
17	IPI00013683	Tax_Id=9606 Gene_Symbol=TUBB3;MC1R Tubulin beta-3 chain	1281	50400	37	36	13	13	4.83	20956	1	0	0	979.996	1957.98	2	1957.97	0.0038	0	107.33	1.9e-09	K	GHYTEGAELVDSVLDVVR	K			Locus:1.1.1.3586.16
17	IPI00013683	Tax_Id=9606 Gene_Symbol=TUBB3;MC1R Tubulin beta-3 chain	1281	50400	37	36	13	13	4.83	24360	1	1	1	869.115	2604.32	3	2604.32	0.0019	0	63.59	4.6e-05	K	LATPTYGDLNHLVSATMSGVTTSLR	F			Locus:1.1.1.3787.12
18	IPI00013475	Tax_Id=9606 Gene_Symbol=TUBB2A Tubulin beta-2A chain	1222	49875	38	35	13	13	4.78	5479	1	0	0	527.308	1052.6	2	1052.6	0.0006	0	67.42	4e-06	R	YLTVAAIFR	G			Locus:1.1.1.3273.5
18	IPI00013475	Tax_Id=9606 Gene_Symbol=TUBB2A Tubulin beta-2A chain	1222	49875	38	35	13	13	4.78	6871	1	0	0	565.801	1129.59	2	1129.59	0.0001	0	75.44	2.6e-06	R	FPGQLNADLR	K			Locus:1.1.1.2834.11
18	IPI00013475	Tax_Id=9606 Gene_Symbol=TUBB2A Tubulin beta-2A chain	1222	49875	38	35	13	13	4.78	6873	1	0	0	565.801	1129.59	2	1129.59	0.0002	0	79.61	9.5e-07	R	FPGQLNADLR	K			Locus:1.1.1.2831.7
18	IPI00013475	Tax_Id=9606 Gene_Symbol=TUBB2A Tubulin beta-2A chain	1222	49875	38	35	13	13	4.78	6874	1	0	0	565.802	1129.59	2	1129.59	0.0004	0	41.9	0.0056	R	FPGQLNADLR	K			Locus:1.1.1.2818.5
18	IPI00013475	Tax_Id=9606 Gene_Symbol=TUBB2A Tubulin beta-2A chain	1222	49875	38	35	13	13	4.78	7098	1	0	0	572.32	1142.63	2	1142.63	-0.0008	0	64.15	2.7e-05	K	LAVNMVPFPR	L			Locus:1.1.1.3144.4
18	IPI00013475	Tax_Id=9606 Gene_Symbol=TUBB2A Tubulin beta-2A chain	1222	49875	38	35	13	13	4.78	8648	1	0	0	615.303	1228.59	2	1228.59	0.0001	0	93.89	2.1e-08	R	ISEQFTAMFR	R			Locus:1.1.1.3165.10
18	IPI00013475	Tax_Id=9606 Gene_Symbol=TUBB2A Tubulin beta-2A chain	1222	49875	38	35	13	13	4.78	8649	1	0	0	615.303	1228.59	2	1228.59	0.0001	0	68.92	6.7e-06	R	ISEQFTAMFR	R			Locus:1.1.1.3162.8
18	IPI00013475	Tax_Id=9606 Gene_Symbol=TUBB2A Tubulin beta-2A chain	1222	49875	38	35	13	13	4.78	8650	1	0	0	410.538	1228.59	3	1228.59	0.0001	0	43.58	0.0023	R	ISEQFTAMFR	R			Locus:1.1.1.3163.2
18	IPI00013475	Tax_Id=9606 Gene_Symbol=TUBB2A Tubulin beta-2A chain	1222	49875	38	35	13	13	4.78	8968	1	0	0	623.3	1244.59	2	1244.59	-0.0004	0	61.33	4.2e-05	R	ISEQFTAMFR	R	Oxidation (M)	0.0000000300.0	Locus:1.1.1.2856.12
18	IPI00013475	Tax_Id=9606 Gene_Symbol=TUBB2A Tubulin beta-2A chain	1222	49875	38	35	13	13	4.78	11027	1	0	0	676.341	1350.67	2	1350.67	-0.0009	0	49.87	0.00099	R	IMNTFSVMPSPK	V			Locus:1.1.1.3001.13
18	IPI00013475	Tax_Id=9606 Gene_Symbol=TUBB2A Tubulin beta-2A chain	1222	49875	38	35	13	13	4.78	11109	1	1	1	678.333	1354.65	2	1354.65	-0.0002	0	48.62	0.00086	R	INVYYNEAAGNK	Y			Locus:1.1.1.2578.16
18	IPI00013475	Tax_Id=9606 Gene_Symbol=TUBB2A Tubulin beta-2A chain	1222	49875	38	35	13	13	4.78	12948	1	0	0	723.847	1445.68	2	1445.68	-0.0017	0	89.68	6.6e-08	K	EVDEQMLNVQNK	N			Locus:1.1.1.2749.13
18	IPI00013475	Tax_Id=9606 Gene_Symbol=TUBB2A Tubulin beta-2A chain	1222	49875	38	35	13	13	4.78	16103	1	0	0	539.283	1614.83	3	1614.83	-0.0027	0	40.61	0.0083	R	AILVDLEPGTMDSVR	S			Locus:1.1.1.3348.2
18	IPI00013475	Tax_Id=9606 Gene_Symbol=TUBB2A Tubulin beta-2A chain	1222	49875	38	35	13	13	4.78	16104	1	0	0	808.422	1614.83	2	1614.83	0	0	48.12	0.0013	R	AILVDLEPGTMDSVR	S			Locus:1.1.1.3349.15
18	IPI00013475	Tax_Id=9606 Gene_Symbol=TUBB2A Tubulin beta-2A chain	1222	49875	38	35	13	13	4.78	16105	1	0	0	808.422	1614.83	2	1614.83	0	0	45.98	0.0021	R	AILVDLEPGTMDSVR	S			Locus:1.1.1.3350.10
18	IPI00013475	Tax_Id=9606 Gene_Symbol=TUBB2A Tubulin beta-2A chain	1222	49875	38	35	13	13	4.78	16203	1	0	0	540.949	1619.83	3	1619.83	-0.0026	0	52.7	0.00053	R	LHFFMPGFAPLTSR	G			Locus:1.1.1.3418.5
18	IPI00013475	Tax_Id=9606 Gene_Symbol=TUBB2A Tubulin beta-2A chain	1222	49875	38	35	13	13	4.78	16204	1	0	0	540.949	1619.83	3	1619.83	-0.0026	0	67.74	1.7e-05	R	LHFFMPGFAPLTSR	G			Locus:1.1.1.3415.5
18	IPI00013475	Tax_Id=9606 Gene_Symbol=TUBB2A Tubulin beta-2A chain	1222	49875	38	35	13	13	4.78	16396	1	0	0	816.42	1630.83	2	1630.82	0.0014	0	49.68	0.0011	R	AILVDLEPGTMDSVR	S	Oxidation (M)	0.000000000030000.0	Locus:1.1.1.3172.14
18	IPI00013475	Tax_Id=9606 Gene_Symbol=TUBB2A Tubulin beta-2A chain	1222	49875	38	35	13	13	4.78	17463	1	0	0	848.922	1695.83	2	1695.83	0.003	0	82.17	5.9e-07	K	NSSYFVEWIPNNVK	T			Locus:1.1.1.3395.14
18	IPI00013475	Tax_Id=9606 Gene_Symbol=TUBB2A Tubulin beta-2A chain	1222	49875	38	35	13	13	4.78	17481	1	0	0	849.415	1696.82	2	1696.81	0.0055	0	63.85	4e-05	K	NSSYFVEWIPNNVK	T	Deamidated (NQ)	0.00000000001000.0	Locus:1.1.1.3478.14
18	IPI00013475	Tax_Id=9606 Gene_Symbol=TUBB2A Tubulin beta-2A chain	1222	49875	38	35	13	13	4.78	17625	1	0	0	569.958	1706.85	3	1706.85	-0.0035	0	47.68	0.0018	R	ALTVPELTQQMFDSK	N			Locus:1.1.1.3490.7
18	IPI00013475	Tax_Id=9606 Gene_Symbol=TUBB2A Tubulin beta-2A chain	1222	49875	38	35	13	13	4.78	17626	1	0	0	569.959	1706.86	3	1706.85	0.0005	0	53.04	0.00049	R	ALTVPELTQQMFDSK	N			Locus:1.1.1.3503.6
18	IPI00013475	Tax_Id=9606 Gene_Symbol=TUBB2A Tubulin beta-2A chain	1222	49875	38	35	13	13	4.78	17627	1	0	0	569.959	1706.86	3	1706.85	0.0005	0	56.06	0.00025	R	ALTVPELTQQMFDSK	N			Locus:1.1.1.3499.6
18	IPI00013475	Tax_Id=9606 Gene_Symbol=TUBB2A Tubulin beta-2A chain	1222	49875	38	35	13	13	4.78	17628	1	0	0	569.959	1706.86	3	1706.85	0.0011	0	58.92	0.00013	R	ALTVPELTQQMFDSK	N			Locus:1.1.1.3496.5
18	IPI00013475	Tax_Id=9606 Gene_Symbol=TUBB2A Tubulin beta-2A chain	1222	49875	38	35	13	13	4.78	17629	1	0	0	854.436	1706.86	2	1706.85	0.0021	0	71.61	7.1e-06	R	ALTVPELTQQMFDSK	N			Locus:1.1.1.3494.11
18	IPI00013475	Tax_Id=9606 Gene_Symbol=TUBB2A Tubulin beta-2A chain	1222	49875	38	35	13	13	4.78	17631	1	0	0	854.436	1706.86	2	1706.85	0.0028	0	71.03	8.1e-06	R	ALTVPELTQQMFDSK	N			Locus:1.1.1.3498.15
18	IPI00013475	Tax_Id=9606 Gene_Symbol=TUBB2A Tubulin beta-2A chain	1222	49875	38	35	13	13	4.78	17632	1	0	0	854.436	1706.86	2	1706.85	0.0028	0	61.32	7.5e-05	R	ALTVPELTQQMFDSK	N			Locus:1.1.1.3508.14
18	IPI00013475	Tax_Id=9606 Gene_Symbol=TUBB2A Tubulin beta-2A chain	1222	49875	38	35	13	13	4.78	17633	1	0	0	854.436	1706.86	2	1706.85	0.0028	0	38.41	0.015	R	ALTVPELTQQMFDSK	N			Locus:1.1.1.3505.14
18	IPI00013475	Tax_Id=9606 Gene_Symbol=TUBB2A Tubulin beta-2A chain	1222	49875	38	35	13	13	4.78	19795	1	0	0	929.477	1856.94	2	1856.93	0.0052	0	48.44	0.0013	K	MSATFIGNSTAIQELFK	R			Locus:1.1.1.3623.14
18	IPI00013475	Tax_Id=9606 Gene_Symbol=TUBB2A Tubulin beta-2A chain	1222	49875	38	35	13	13	4.78	19796	2	0	0	929.478	1856.94	2	1856.93	0.008	0	77.17	1.8e-06	K	MSATFIGNSTAIQELFK	R			Locus:1.1.1.3601.15
18	IPI00013475	Tax_Id=9606 Gene_Symbol=TUBB2A Tubulin beta-2A chain	1222	49875	38	35	13	13	4.78	19972	1	0	0	625.317	1872.93	3	1872.93	0.0001	0	39.72	0.012	K	MSATFIGNSTAIQELFK	R	Oxidation (M)	0.30000000000000000.0	Locus:1.1.1.3585.7
18	IPI00013475	Tax_Id=9606 Gene_Symbol=TUBB2A Tubulin beta-2A chain	1222	49875	38	35	13	13	4.78	19973	3	0	0	937.475	1872.93	2	1872.93	0.0053	0	39.57	0.012	K	MSATFIGNSTAIQELFK	R	Oxidation (M)	0.30000000000000000.0	Locus:1.1.1.3587.12
18	IPI00013475	Tax_Id=9606 Gene_Symbol=TUBB2A Tubulin beta-2A chain	1222	49875	38	35	13	13	4.78	20950	1	0	0	490.5	1957.97	4	1957.97	-0.0044	0	50.47	0.00089	K	GHYTEGAELVDSVLDVVR	K			Locus:1.1.1.3591.3
18	IPI00013475	Tax_Id=9606 Gene_Symbol=TUBB2A Tubulin beta-2A chain	1222	49875	38	35	13	13	4.78	20951	1	0	0	490.5	1957.97	4	1957.97	-0.0044	0	91.16	7.6e-08	K	GHYTEGAELVDSVLDVVR	K			Locus:1.1.1.3587.2
18	IPI00013475	Tax_Id=9606 Gene_Symbol=TUBB2A Tubulin beta-2A chain	1222	49875	38	35	13	13	4.78	20952	1	0	0	490.5	1957.97	4	1957.97	-0.0044	0	84.77	3.3e-07	K	GHYTEGAELVDSVLDVVR	K			Locus:1.1.1.3588.2
18	IPI00013475	Tax_Id=9606 Gene_Symbol=TUBB2A Tubulin beta-2A chain	1222	49875	38	35	13	13	4.78	20954	1	0	0	653.666	1957.98	3	1957.97	0.0015	0	102.53	5.9e-09	K	GHYTEGAELVDSVLDVVR	K			Locus:1.1.1.3585.11
18	IPI00013475	Tax_Id=9606 Gene_Symbol=TUBB2A Tubulin beta-2A chain	1222	49875	38	35	13	13	4.78	20955	1	0	0	979.996	1957.98	2	1957.97	0.0037	0	104.51	3.6e-09	K	GHYTEGAELVDSVLDVVR	K			Locus:1.1.1.3589.16
18	IPI00013475	Tax_Id=9606 Gene_Symbol=TUBB2A Tubulin beta-2A chain	1222	49875	38	35	13	13	4.78	20956	1	0	0	979.996	1957.98	2	1957.97	0.0038	0	107.33	1.9e-09	K	GHYTEGAELVDSVLDVVR	K			Locus:1.1.1.3586.16
19	IPI00465248	Tax_Id=9606 Gene_Symbol=ENO1 Isoform alpha-enolase of Alpha-enolase	1108	47139	35	35	14	14	7.01	1955	1	1	1	401.239	800.464	2	800.464	-0.0004	0	69.49	4.8e-06	K	EGLELLK	T			Locus:1.1.1.2879.3
19	IPI00465248	Tax_Id=9606 Gene_Symbol=ENO1 Isoform alpha-enolase of Alpha-enolase	1108	47139	35	35	14	14	7.01	1956	1	1	1	401.239	800.464	2	800.464	-0.0003	0	53.95	0.00017	K	EGLELLK	T			Locus:1.1.1.2876.3
19	IPI00465248	Tax_Id=9606 Gene_Symbol=ENO1 Isoform alpha-enolase of Alpha-enolase	1108	47139	35	35	14	14	7.01	2004	1	1	1	403.729	805.444	2	805.445	-0.0003	0	50.59	0.00041	K	YNQLLR	I			Locus:1.1.1.2407.3
19	IPI00465248	Tax_Id=9606 Gene_Symbol=ENO1 Isoform alpha-enolase of Alpha-enolase	1108	47139	35	35	14	14	7.01	3073	1	1	1	450.282	898.55	2	898.549	0.0012	0	46.14	0.00045	K	TIAPALVSK	K			Locus:1.1.1.2509.9
19	IPI00465248	Tax_Id=9606 Gene_Symbol=ENO1 Isoform alpha-enolase of Alpha-enolase	1108	47139	35	35	14	14	7.01	7093	1	1	1	572.312	1142.61	2	1142.61	0.0012	0	57.96	0.00011	R	IGAEVYHNLK	N			Locus:1.1.1.2448.13
19	IPI00465248	Tax_Id=9606 Gene_Symbol=ENO1 Isoform alpha-enolase of Alpha-enolase	1108	47139	35	35	14	14	7.01	9915	1	1	1	648.794	1295.57	2	1295.57	-0.0001	0	39.17	0.0065	K	LMIEMDGTENK	S	Oxidation (M)	0.03000000000.0	Locus:1.1.1.2707.13
19	IPI00465248	Tax_Id=9606 Gene_Symbol=ENO1 Isoform alpha-enolase of Alpha-enolase	1108	47139	35	35	14	14	7.01	9916	1	1	1	648.794	1295.57	2	1295.57	-0.0001	0	76.64	1.2e-06	K	LMIEMDGTENK	S	Oxidation (M)	0.03000000000.0	Locus:1.1.1.2703.11
19	IPI00465248	Tax_Id=9606 Gene_Symbol=ENO1 Isoform alpha-enolase of Alpha-enolase	1108	47139	35	35	14	14	7.01	9917	1	1	1	648.794	1295.57	2	1295.57	0.0004	0	41.83	0.0035	K	LMIEMDGTENK	S	Oxidation (M)	0.00003000000.0	Locus:1.1.1.2547.14
19	IPI00465248	Tax_Id=9606 Gene_Symbol=ENO1 Isoform alpha-enolase of Alpha-enolase	1108	47139	35	35	14	14	7.01	12143	2	1	1	703.857	1405.7	2	1405.71	-0.0093	0	59.7	0.00011	R	GNPTVEVDLFTSK	G			Locus:1.1.1.2885.16
19	IPI00465248	Tax_Id=9606 Gene_Symbol=ENO1 Isoform alpha-enolase of Alpha-enolase	1108	47139	35	35	14	14	7.01	12145	1	1	1	703.862	1405.71	2	1405.71	0.0008	0	88.89	1.1e-07	R	GNPTVEVDLFTSK	G			Locus:1.1.1.3135.9
19	IPI00465248	Tax_Id=9606 Gene_Symbol=ENO1 Isoform alpha-enolase of Alpha-enolase	1108	47139	35	35	14	14	7.01	12147	1	1	1	469.577	1405.71	3	1405.71	0.0013	0	47.6	0.0015	R	GNPTVEVDLFTSK	G			Locus:1.1.1.3134.4
19	IPI00465248	Tax_Id=9606 Gene_Symbol=ENO1 Isoform alpha-enolase of Alpha-enolase	1108	47139	35	35	14	14	7.01	12529	1	1	1	475.913	1424.72	3	1424.72	-0.001	0	53.71	0.0003	R	YISPDQLADLYK	S			Locus:1.1.1.3352.4
19	IPI00465248	Tax_Id=9606 Gene_Symbol=ENO1 Isoform alpha-enolase of Alpha-enolase	1108	47139	35	35	14	14	7.01	12530	1	1	1	713.367	1424.72	2	1424.72	-0.0001	0	70.75	5.8e-06	R	YISPDQLADLYK	S			Locus:1.1.1.3349.8
19	IPI00465248	Tax_Id=9606 Gene_Symbol=ENO1 Isoform alpha-enolase of Alpha-enolase	1108	47139	35	35	14	14	7.01	12531	1	1	1	713.367	1424.72	2	1424.72	-0.0001	0	91.27	5.2e-08	R	YISPDQLADLYK	S			Locus:1.1.1.3353.7
19	IPI00465248	Tax_Id=9606 Gene_Symbol=ENO1 Isoform alpha-enolase of Alpha-enolase	1108	47139	35	35	14	14	7.01	12532	1	1	1	713.367	1424.72	2	1424.72	-0.0001	0	60.29	6.5e-05	R	YISPDQLADLYK	S			Locus:1.1.1.3356.5
19	IPI00465248	Tax_Id=9606 Gene_Symbol=ENO1 Isoform alpha-enolase of Alpha-enolase	1108	47139	35	35	14	14	7.01	14490	1	1	1	509.261	1524.76	3	1524.76	0.0004	0	66.72	1.5e-05	K	LAQANGWGVMVSHR	S			Locus:1.1.1.2673.6
19	IPI00465248	Tax_Id=9606 Gene_Symbol=ENO1 Isoform alpha-enolase of Alpha-enolase	1108	47139	35	35	14	14	7.01	14511	1	1	1	509.589	1525.75	3	1525.75	-0.0002	0	71.7	4.9e-06	K	LAQANGWGVMVSHR	S	Deamidated (NQ)	0.00001000000000.0	Locus:1.1.1.2840.7
19	IPI00465248	Tax_Id=9606 Gene_Symbol=ENO1 Isoform alpha-enolase of Alpha-enolase	1108	47139	35	35	14	14	7.01	14512	1	1	1	509.589	1525.75	3	1525.75	-0.0001	0	58.8	9.5e-05	K	LAQANGWGVMVSHR	S	Deamidated (NQ)	0.00001000000000.0	Locus:1.1.1.2827.8
19	IPI00465248	Tax_Id=9606 Gene_Symbol=ENO1 Isoform alpha-enolase of Alpha-enolase	1108	47139	35	35	14	14	7.01	14794	1	1	1	770.894	1539.77	2	1539.78	-0.0019	0	80.11	6.5e-07	K	VVIGMDVAASEFFR	S			Locus:1.1.1.3622.15
19	IPI00465248	Tax_Id=9606 Gene_Symbol=ENO1 Isoform alpha-enolase of Alpha-enolase	1108	47139	35	35	14	14	7.01	14795	1	1	1	770.894	1539.77	2	1539.78	-0.0019	0	70.53	5.9e-06	K	VVIGMDVAASEFFR	S			Locus:1.1.1.3625.11
19	IPI00465248	Tax_Id=9606 Gene_Symbol=ENO1 Isoform alpha-enolase of Alpha-enolase	1108	47139	35	35	14	14	7.01	14818	1	1	1	514.592	1540.76	3	1540.76	-0.0012	0	50.69	0.00061	K	LAQANGWGVMVSHR	S	Oxidation (M)	0.00000000030000.0	Locus:1.1.1.2514.6
19	IPI00465248	Tax_Id=9606 Gene_Symbol=ENO1 Isoform alpha-enolase of Alpha-enolase	1108	47139	35	35	14	14	7.01	15088	1	1	1	778.892	1555.77	2	1555.77	-0.0019	0	79.74	7.4e-07	K	VVIGMDVAASEFFR	S	Oxidation (M)	0.00003000000000.0	Locus:1.1.1.3352.12
19	IPI00465248	Tax_Id=9606 Gene_Symbol=ENO1 Isoform alpha-enolase of Alpha-enolase	1108	47139	35	35	14	14	7.01	19118	1	1	0	602.319	1803.94	3	1803.94	-0.0009	0	74.5	3.2e-06	R	AAVPSGASTGIYEALELR	D			Locus:1.1.1.3319.12
19	IPI00465248	Tax_Id=9606 Gene_Symbol=ENO1 Isoform alpha-enolase of Alpha-enolase	1108	47139	35	35	14	14	7.01	20973	1	1	1	654.313	1959.92	3	1959.92	-0.0002	0	49.57	0.00095	K	DATNVGDEGGFAPNILENK	E			Locus:1.1.1.3337.8
19	IPI00465248	Tax_Id=9606 Gene_Symbol=ENO1 Isoform alpha-enolase of Alpha-enolase	1108	47139	35	35	14	14	7.01	21605	1	1	1	678.357	2032.05	3	2032.05	0.0014	0	65.6	2.4e-05	K	FTASAGIQVVGDDLTVTNPK	R			Locus:1.1.1.3283.9
19	IPI00465248	Tax_Id=9606 Gene_Symbol=ENO1 Isoform alpha-enolase of Alpha-enolase	1108	47139	35	35	14	14	7.01	21606	1	1	1	678.357	2032.05	3	2032.05	0.0017	0	57.07	0.00017	K	FTASAGIQVVGDDLTVTNPK	R			Locus:1.1.1.3274.11
19	IPI00465248	Tax_Id=9606 Gene_Symbol=ENO1 Isoform alpha-enolase of Alpha-enolase	1108	47139	35	35	14	14	7.01	21607	1	1	1	1017.03	2032.05	2	2032.05	0.0019	0	91.89	5.6e-08	K	FTASAGIQVVGDDLTVTNPK	R			Locus:1.1.1.3285.15
19	IPI00465248	Tax_Id=9606 Gene_Symbol=ENO1 Isoform alpha-enolase of Alpha-enolase	1108	47139	35	35	14	14	7.01	21608	1	1	1	678.357	2032.05	3	2032.05	0.0019	0	71.33	6.3e-06	K	FTASAGIQVVGDDLTVTNPK	R			Locus:1.1.1.3279.9
19	IPI00465248	Tax_Id=9606 Gene_Symbol=ENO1 Isoform alpha-enolase of Alpha-enolase	1108	47139	35	35	14	14	7.01	21621	1	1	1	1017.53	2033.04	2	2033.03	0.0132	0	51.19	0.00073	K	FTASAGIQVVGDDLTVTNPK	R	Deamidated (NQ)	0.00000001000000000000.0	Locus:1.1.1.3281.16
19	IPI00465248	Tax_Id=9606 Gene_Symbol=ENO1 Isoform alpha-enolase of Alpha-enolase	1108	47139	35	35	14	14	7.01	23429	1	1	0	766.05	2295.13	3	2295.13	-0.0021	0	47.61	0.002	R	SGETEDTFIADLVVGLCTGQIK	T			Locus:1.1.1.4299.2
19	IPI00465248	Tax_Id=9606 Gene_Symbol=ENO1 Isoform alpha-enolase of Alpha-enolase	1108	47139	35	35	14	14	7.01	23607	1	1	0	781.38	2341.12	3	2341.12	0	0	81.3	8.8e-07	R	SGETEDTFIADLVVGLCTGQIK	T	Methylthio (C)	0.0000000000000000200000.0	Locus:1.1.1.4336.2
19	IPI00465248	Tax_Id=9606 Gene_Symbol=ENO1 Isoform alpha-enolase of Alpha-enolase	1108	47139	35	35	14	14	7.01	24896	1	1	1	753.648	3010.56	4	3010.56	0.0017	0	52.68	0.00037	R	HIADLAGNSEVILPVPAFNVINGGSHAGNK	L			Locus:1.1.1.3463.11
19	IPI00465248	Tax_Id=9606 Gene_Symbol=ENO1 Isoform alpha-enolase of Alpha-enolase	1108	47139	35	35	14	14	7.01	24898	1	1	1	603.316	3011.54	5	3011.55	-0.0035	0	42.96	0.0046	R	HIADLAGNSEVILPVPAFNVINGGSHAGNK	L	Deamidated (NQ)	0.000000000000000000000100000000.0	Locus:1.1.1.3554.6
19	IPI00465248	Tax_Id=9606 Gene_Symbol=ENO1 Isoform alpha-enolase of Alpha-enolase	1108	47139	35	35	14	14	7.01	24900	1	1	1	753.894	3011.55	4	3011.55	-0.0007	0	69.95	9.2e-06	R	HIADLAGNSEVILPVPAFNVINGGSHAGNK	L	Deamidated (NQ)	0.000000000000000000000100000000.0	Locus:1.1.1.3552.11
19	IPI00465248	Tax_Id=9606 Gene_Symbol=ENO1 Isoform alpha-enolase of Alpha-enolase	1108	47139	35	35	14	14	7.01	24905	1	1	1	754.145	3012.55	4	3012.53	0.0192	0	50.83	0.0007	R	HIADLAGNSEVILPVPAFNVINGGSHAGNK	L	2 Deamidated (NQ)	0.000000000000000000100100000000.0	Locus:1.1.1.3555.13
20	IPI00216049	Tax_Id=9606 Gene_Symbol=HNRNPK Isoform 1 of Heterogeneous nuclear ribonucleoprotein K	1082	50944	30	30	13	13	5.39	2729	1	1	1	437.255	872.496	2	872.497	-0.0005	0	40.6	0.0052	K	DLAGSIIGK	G			Locus:1.1.1.2941.2
20	IPI00216049	Tax_Id=9606 Gene_Symbol=HNRNPK Isoform 1 of Heterogeneous nuclear ribonucleoprotein K	1082	50944	30	30	13	13	5.39	4526	1	1	1	499.224	996.434	2	996.433	0.001	0	60.71	2.8e-05	R	GGDLMAYDR	R			Locus:1.1.1.2638.10
20	IPI00216049	Tax_Id=9606 Gene_Symbol=HNRNPK Isoform 1 of Heterogeneous nuclear ribonucleoprotein K	1082	50944	30	30	13	13	5.39	5482	1	1	1	351.886	1052.64	3	1052.63	0.0016	0	43.4	0.00048	R	VVLIGGKPDR	V			Locus:1.1.1.2376.3
20	IPI00216049	Tax_Id=9606 Gene_Symbol=HNRNPK Isoform 1 of Heterogeneous nuclear ribonucleoprotein K	1082	50944	30	30	13	13	5.39	5483	1	1	1	351.886	1052.64	3	1052.63	0.0016	0	40.42	0.00096	R	VVLIGGKPDR	V			Locus:1.1.1.2379.3
20	IPI00216049	Tax_Id=9606 Gene_Symbol=HNRNPK Isoform 1 of Heterogeneous nuclear ribonucleoprotein K	1082	50944	30	30	13	13	5.39	6387	1	1	1	553.761	1105.51	2	1105.51	-0.0002	0	73.84	2e-06	R	NTDEMVELR	I			Locus:1.1.1.2657.15
20	IPI00216049	Tax_Id=9606 Gene_Symbol=HNRNPK Isoform 1 of Heterogeneous nuclear ribonucleoprotein K	1082	50944	30	30	13	13	5.39	9221	1	1	1	630.295	1258.57	2	1258.57	0.0071	0	89.59	4.2e-08	K	IDEPLEGSEDR	I			Locus:1.1.1.2603.13
20	IPI00216049	Tax_Id=9606 Gene_Symbol=HNRNPK Isoform 1 of Heterogeneous nuclear ribonucleoprotein K	1082	50944	30	30	13	13	5.39	10841	1	1	1	670.906	1339.8	2	1339.8	0.001	0	69.06	2.4e-06	K	IILDLISESPIK	G			Locus:1.1.1.3596.9
20	IPI00216049	Tax_Id=9606 Gene_Symbol=HNRNPK Isoform 1 of Heterogeneous nuclear ribonucleoprotein K	1082	50944	30	30	13	13	5.39	10842	1	1	1	670.906	1339.8	2	1339.8	0.001	0	79.79	2e-07	K	IILDLISESPIK	G			Locus:1.1.1.3587.5
20	IPI00216049	Tax_Id=9606 Gene_Symbol=HNRNPK Isoform 1 of Heterogeneous nuclear ribonucleoprotein K	1082	50944	30	30	13	13	5.39	10843	1	1	1	670.906	1339.8	2	1339.8	0.001	0	96.91	4e-09	K	IILDLISESPIK	G			Locus:1.1.1.3590.9
20	IPI00216049	Tax_Id=9606 Gene_Symbol=HNRNPK Isoform 1 of Heterogeneous nuclear ribonucleoprotein K	1082	50944	30	30	13	13	5.39	10844	1	1	1	670.906	1339.8	2	1339.8	0.001	0	91.24	1.5e-08	K	IILDLISESPIK	G			Locus:1.1.1.3593.7
20	IPI00216049	Tax_Id=9606 Gene_Symbol=HNRNPK Isoform 1 of Heterogeneous nuclear ribonucleoprotein K	1082	50944	30	30	13	13	5.39	14370	1	1	1	506.983	1517.93	3	1517.93	-0.0025	0	48.58	4.3e-05	R	LLIHQSLAGGIIGVK	G			Locus:1.1.1.3002.5
20	IPI00216049	Tax_Id=9606 Gene_Symbol=HNRNPK Isoform 1 of Heterogeneous nuclear ribonucleoprotein K	1082	50944	30	30	13	13	5.39	14371	1	1	1	759.971	1517.93	2	1517.93	-0.0019	0	96.47	7e-10	R	LLIHQSLAGGIIGVK	G			Locus:1.1.1.3001.16
20	IPI00216049	Tax_Id=9606 Gene_Symbol=HNRNPK Isoform 1 of Heterogeneous nuclear ribonucleoprotein K	1082	50944	30	30	13	13	5.39	15481	1	1	1	527.24	1578.7	3	1578.7	0.0008	0	60.02	5e-05	K	RPAEDMEEEQAFK	R			Locus:1.1.1.2493.10
20	IPI00216049	Tax_Id=9606 Gene_Symbol=HNRNPK Isoform 1 of Heterogeneous nuclear ribonucleoprotein K	1082	50944	30	30	13	13	5.39	17747	1	1	1	572.331	1713.97	3	1713.98	-0.0056	0	68.81	3.3e-06	R	ILSISADIETIGEILK	K			Locus:1.1.1.3953.5
20	IPI00216049	Tax_Id=9606 Gene_Symbol=HNRNPK Isoform 1 of Heterogeneous nuclear ribonucleoprotein K	1082	50944	30	30	13	13	5.39	17748	1	1	1	572.331	1713.97	3	1713.98	-0.0055	0	46.21	0.00059	R	ILSISADIETIGEILK	K			Locus:1.1.1.3947.7
20	IPI00216049	Tax_Id=9606 Gene_Symbol=HNRNPK Isoform 1 of Heterogeneous nuclear ribonucleoprotein K	1082	50944	30	30	13	13	5.39	17751	1	1	1	857.995	1713.98	2	1713.98	-0.0011	0	88.82	3.1e-08	R	ILSISADIETIGEILK	K			Locus:1.1.1.3954.14
20	IPI00216049	Tax_Id=9606 Gene_Symbol=HNRNPK Isoform 1 of Heterogeneous nuclear ribonucleoprotein K	1082	50944	30	30	13	13	5.39	17752	1	1	1	857.995	1713.98	2	1713.98	-0.0011	0	96.71	5e-09	R	ILSISADIETIGEILK	K			Locus:1.1.1.3949.14
20	IPI00216049	Tax_Id=9606 Gene_Symbol=HNRNPK Isoform 1 of Heterogeneous nuclear ribonucleoprotein K	1082	50944	30	30	13	13	5.39	17753	1	1	1	857.995	1713.98	2	1713.98	-0.0002	0	74.96	7.4e-07	R	ILSISADIETIGEILK	K			Locus:1.1.1.3945.14
20	IPI00216049	Tax_Id=9606 Gene_Symbol=HNRNPK Isoform 1 of Heterogeneous nuclear ribonucleoprotein K	1082	50944	30	30	13	13	5.39	17754	1	1	1	857.995	1713.98	2	1713.98	-0.0002	0	88.95	2.9e-08	R	ILSISADIETIGEILK	K			Locus:1.1.1.3941.5
20	IPI00216049	Tax_Id=9606 Gene_Symbol=HNRNPK Isoform 1 of Heterogeneous nuclear ribonucleoprotein K	1082	50944	30	30	13	13	5.39	18039	1	1	1	434.707	1734.8	4	1734.8	-0.0003	1	45.3	0.0024	K	RPAEDMEEEQAFKR	S			Locus:1.1.1.2418.7
20	IPI00216049	Tax_Id=9606 Gene_Symbol=HNRNPK Isoform 1 of Heterogeneous nuclear ribonucleoprotein K	1082	50944	30	30	13	13	5.39	18718	1	1	1	594.269	1779.79	3	1779.79	-0.0043	0	38.31	0.0091	R	TDYNASVSVPDSSGPER	I			Locus:1.1.1.2732.9
20	IPI00216049	Tax_Id=9606 Gene_Symbol=HNRNPK Isoform 1 of Heterogeneous nuclear ribonucleoprotein K	1082	50944	30	30	13	13	5.39	20489	1	1	1	639.682	1916.02	3	1916.03	-0.0028	0	56.26	0.00015	R	GSYGDLGGPIITTQVTIPK	D			Locus:1.1.1.3339.8
20	IPI00216049	Tax_Id=9606 Gene_Symbol=HNRNPK Isoform 1 of Heterogeneous nuclear ribonucleoprotein K	1082	50944	30	30	13	13	5.39	20490	1	1	1	639.682	1916.02	3	1916.03	-0.0028	0	70.03	6.1e-06	R	GSYGDLGGPIITTQVTIPK	D			Locus:1.1.1.3340.8
20	IPI00216049	Tax_Id=9606 Gene_Symbol=HNRNPK Isoform 1 of Heterogeneous nuclear ribonucleoprotein K	1082	50944	30	30	13	13	5.39	20491	1	1	1	639.682	1916.02	3	1916.03	-0.0028	0	42.94	0.0031	R	GSYGDLGGPIITTQVTIPK	D			Locus:1.1.1.3335.11
20	IPI00216049	Tax_Id=9606 Gene_Symbol=HNRNPK Isoform 1 of Heterogeneous nuclear ribonucleoprotein K	1082	50944	30	30	13	13	5.39	20492	1	1	1	959.02	1916.03	2	1916.03	-0.0004	0	71.43	3.8e-06	R	GSYGDLGGPIITTQVTIPK	D			Locus:1.1.1.3337.16
20	IPI00216049	Tax_Id=9606 Gene_Symbol=HNRNPK Isoform 1 of Heterogeneous nuclear ribonucleoprotein K	1082	50944	30	30	13	13	5.39	20493	1	1	1	959.02	1916.03	2	1916.03	-0.0004	0	71.89	3.4e-06	R	GSYGDLGGPIITTQVTIPK	D			Locus:1.1.1.3334.16
20	IPI00216049	Tax_Id=9606 Gene_Symbol=HNRNPK Isoform 1 of Heterogeneous nuclear ribonucleoprotein K	1082	50944	30	30	13	13	5.39	20494	1	1	1	959.02	1916.03	2	1916.03	-0.0003	0	47.96	0.00084	R	GSYGDLGGPIITTQVTIPK	D			Locus:1.1.1.3341.14
20	IPI00216049	Tax_Id=9606 Gene_Symbol=HNRNPK Isoform 1 of Heterogeneous nuclear ribonucleoprotein K	1082	50944	30	30	13	13	5.39	24314	1	1	1	648.104	2588.39	4	2588.38	0.004	0	51.34	0.00032	R	IITITGTQDQIQNAQYLLQNSVK	Q			Locus:1.1.1.3603.9
20	IPI00216049	Tax_Id=9606 Gene_Symbol=HNRNPK Isoform 1 of Heterogeneous nuclear ribonucleoprotein K	1082	50944	30	30	13	13	5.39	24315	1	1	1	863.803	2588.39	3	2588.38	0.0061	0	45.63	0.0011	R	IITITGTQDQIQNAQYLLQNSVK	Q			Locus:1.1.1.3600.15
20	IPI00216049	Tax_Id=9606 Gene_Symbol=HNRNPK Isoform 1 of Heterogeneous nuclear ribonucleoprotein K	1082	50944	30	30	13	13	5.39	24316	1	1	1	863.803	2588.39	3	2588.38	0.0061	0	69.73	4.3e-06	R	IITITGTQDQIQNAQYLLQNSVK	Q			Locus:1.1.1.3602.15
21	IPI00220327	Tax_Id=9606 Gene_Symbol=KRT1 Keratin, type II cytoskeletal 1	1071	65999	37	37	24	24	8.15	2261	1	1	1	416.748	831.482	2	831.481	0.0005	0	48.67	0.0006	K	SISISVAR	G			Locus:1.1.1.2512.5
21	IPI00220327	Tax_Id=9606 Gene_Symbol=KRT1 Keratin, type II cytoskeletal 1	1071	65999	37	37	24	24	8.15	2262	1	1	1	416.748	831.482	2	831.481	0.0005	0	49.12	0.00054	K	SISISVAR	G			Locus:1.1.1.2515.6
21	IPI00220327	Tax_Id=9606 Gene_Symbol=KRT1 Keratin, type II cytoskeletal 1	1071	65999	37	37	24	24	8.15	2748	1	1	1	437.754	873.493	2	873.492	0.001	0	52.28	0.00042	R	SLVNLGGSK	S			Locus:1.1.1.2514.2
21	IPI00220327	Tax_Id=9606 Gene_Symbol=KRT1 Keratin, type II cytoskeletal 1	1071	65999	37	37	24	24	8.15	4138	1	1	0	487.27	972.526	2	972.524	0.0016	0	44.97	0.003	K	IEISELNR	V			Locus:1.1.1.2702.8
21	IPI00220327	Tax_Id=9606 Gene_Symbol=KRT1 Keratin, type II cytoskeletal 1	1071	65999	37	37	24	24	8.15	5136	1	1	1	517.261	1032.51	2	1032.51	-0.0007	0	51.49	0.00047	R	TLLEGEESR	M			Locus:1.1.1.2473.12
21	IPI00220327	Tax_Id=9606 Gene_Symbol=KRT1 Keratin, type II cytoskeletal 1	1071	65999	37	37	24	24	8.15	6770	1	1	1	563.275	1124.54	2	1124.53	0.0003	0	50.05	0.00047	K	AEAESLYQSK	Y			Locus:1.1.1.2415.16
21	IPI00220327	Tax_Id=9606 Gene_Symbol=KRT1 Keratin, type II cytoskeletal 1	1071	65999	37	37	24	24	8.15	7053	1	1	1	571.264	1140.51	2	1140.51	0.0002	0	42.76	0.0022	R	DYQELMNTK	L			Locus:1.1.1.2791.11
21	IPI00220327	Tax_Id=9606 Gene_Symbol=KRT1 Keratin, type II cytoskeletal 1	1071	65999	37	37	24	24	8.15	7054	1	1	1	571.264	1140.51	2	1140.51	0.0002	0	48.91	0.00054	R	DYQELMNTK	L			Locus:1.1.1.2794.12
21	IPI00220327	Tax_Id=9606 Gene_Symbol=KRT1 Keratin, type II cytoskeletal 1	1071	65999	37	37	24	24	8.15	7721	1	1	0	393.871	1178.59	3	1178.59	-0.0032	0	41.91	0.0053	K	YEELQITAGR	H			Locus:1.1.1.2730.3
21	IPI00220327	Tax_Id=9606 Gene_Symbol=KRT1 Keratin, type II cytoskeletal 1	1071	65999	37	37	24	24	8.15	7722	1	1	0	590.303	1178.59	2	1178.59	-0.0011	0	61.9	4.4e-05	K	YEELQITAGR	H			Locus:1.1.1.2726.9
21	IPI00220327	Tax_Id=9606 Gene_Symbol=KRT1 Keratin, type II cytoskeletal 1	1071	65999	37	37	24	24	8.15	9354	1	1	1	633.323	1264.63	2	1264.63	0.0011	0	94.76	2.7e-08	R	TNAENEFVTIK	K			Locus:1.1.1.2702.16
21	IPI00220327	Tax_Id=9606 Gene_Symbol=KRT1 Keratin, type II cytoskeletal 1	1071	65999	37	37	24	24	8.15	9585	1	1	1	639.358	1276.7	2	1276.7	-0.0004	0	49.05	0.00056	K	LALDLEIATYR	T			Locus:1.1.1.3392.8
21	IPI00220327	Tax_Id=9606 Gene_Symbol=KRT1 Keratin, type II cytoskeletal 1	1071	65999	37	37	24	24	8.15	9993	1	1	1	650.768	1299.52	2	1299.52	-0.0007	0	63.47	7.8e-06	K	NMQDMVEDYR	N			Locus:1.1.1.2940.12
21	IPI00220327	Tax_Id=9606 Gene_Symbol=KRT1 Keratin, type II cytoskeletal 1	1071	65999	37	37	24	24	8.15	9994	1	1	1	650.768	1299.52	2	1299.52	-0.0007	0	64.48	6.2e-06	K	NMQDMVEDYR	N			Locus:1.1.1.2943.12
21	IPI00220327	Tax_Id=9606 Gene_Symbol=KRT1 Keratin, type II cytoskeletal 1	1071	65999	37	37	24	24	8.15	10044	1	1	1	434.909	1301.7	3	1301.71	-0.0037	0	47.44	0.0013	R	SLDLDSIIAEVK	A			Locus:1.1.1.3703.3
21	IPI00220327	Tax_Id=9606 Gene_Symbol=KRT1 Keratin, type II cytoskeletal 1	1071	65999	37	37	24	24	8.15	10047	1	1	1	434.909	1301.7	3	1301.71	-0.0037	0	48.73	0.00096	R	SLDLDSIIAEVK	A			Locus:1.1.1.3704.2
21	IPI00220327	Tax_Id=9606 Gene_Symbol=KRT1 Keratin, type II cytoskeletal 1	1071	65999	37	37	24	24	8.15	10049	1	1	1	434.909	1301.7	3	1301.71	-0.0037	0	50.33	0.00066	R	SLDLDSIIAEVK	A			Locus:1.1.1.3707.2
21	IPI00220327	Tax_Id=9606 Gene_Symbol=KRT1 Keratin, type II cytoskeletal 1	1071	65999	37	37	24	24	8.15	10051	1	1	1	651.861	1301.71	2	1301.71	-0.0012	0	104.94	2.5e-09	R	SLDLDSIIAEVK	A			Locus:1.1.1.3708.8
21	IPI00220327	Tax_Id=9606 Gene_Symbol=KRT1 Keratin, type II cytoskeletal 1	1071	65999	37	37	24	24	8.15	10052	1	1	1	651.861	1301.71	2	1301.71	-0.0012	0	101.64	5.4e-09	R	SLDLDSIIAEVK	A			Locus:1.1.1.3705.5
21	IPI00220327	Tax_Id=9606 Gene_Symbol=KRT1 Keratin, type II cytoskeletal 1	1071	65999	37	37	24	24	8.15	10053	1	1	1	651.861	1301.71	2	1301.71	-0.0012	0	88.65	1.1e-07	R	SLDLDSIIAEVK	A			Locus:1.1.1.3702.5
21	IPI00220327	Tax_Id=9606 Gene_Symbol=KRT1 Keratin, type II cytoskeletal 1	1071	65999	37	37	24	24	8.15	11145	1	1	1	679.351	1356.69	2	1356.69	-0.0021	0	91.06	5.8e-08	K	LNDLEDALQQAK	E			Locus:1.1.1.3051.11
21	IPI00220327	Tax_Id=9606 Gene_Symbol=KRT1 Keratin, type II cytoskeletal 1	1071	65999	37	37	24	24	8.15	11146	1	1	1	679.351	1356.69	2	1356.69	-0.0021	0	98.28	1.1e-08	K	LNDLEDALQQAK	E			Locus:1.1.1.3047.9
21	IPI00220327	Tax_Id=9606 Gene_Symbol=KRT1 Keratin, type II cytoskeletal 1	1071	65999	37	37	24	24	8.15	11148	1	1	1	453.237	1356.69	3	1356.69	-0.0003	0	43.92	0.0031	K	LNDLEDALQQAK	E			Locus:1.1.1.3049.2
21	IPI00220327	Tax_Id=9606 Gene_Symbol=KRT1 Keratin, type II cytoskeletal 1	1071	65999	37	37	24	24	8.15	11672	1	1	1	692.349	1382.68	2	1382.68	-0.0002	0	86.75	1.6e-07	K	SLNNQFASFIDK	V			Locus:1.1.1.3156.12
21	IPI00220327	Tax_Id=9606 Gene_Symbol=KRT1 Keratin, type II cytoskeletal 1	1071	65999	37	37	24	24	8.15	11673	1	1	1	692.349	1382.68	2	1382.68	-0.0002	0	89.24	9.2e-08	K	SLNNQFASFIDK	V			Locus:1.1.1.3153.7
21	IPI00220327	Tax_Id=9606 Gene_Symbol=KRT1 Keratin, type II cytoskeletal 1	1071	65999	37	37	24	24	8.15	11893	1	1	1	465.249	1392.72	3	1392.72	0	1	54.76	0.00022	R	TNAENEFVTIKK	D			Locus:1.1.1.2470.8
21	IPI00220327	Tax_Id=9606 Gene_Symbol=KRT1 Keratin, type II cytoskeletal 1	1071	65999	37	37	24	24	8.15	13542	1	1	1	492.588	1474.74	3	1474.74	-0.0003	0	40.81	0.0068	K	WELLQQVDTSTR	T			Locus:1.1.1.3241.2
21	IPI00220327	Tax_Id=9606 Gene_Symbol=KRT1 Keratin, type II cytoskeletal 1	1071	65999	37	37	24	24	8.15	13547	1	1	0	738.395	1474.78	2	1474.78	-0.0024	0	77.04	1.7e-06	R	FLEQQNQVLQTK	W			Locus:1.1.1.2748.14
21	IPI00220327	Tax_Id=9606 Gene_Symbol=KRT1 Keratin, type II cytoskeletal 1	1071	65999	37	37	24	24	8.15	13548	1	1	0	738.395	1474.78	2	1474.78	-0.0024	0	76.41	1.9e-06	R	FLEQQNQVLQTK	W			Locus:1.1.1.2745.11
21	IPI00220327	Tax_Id=9606 Gene_Symbol=KRT1 Keratin, type II cytoskeletal 1	1071	65999	37	37	24	24	8.15	14464	1	1	1	508.6	1522.78	3	1522.78	-0.0031	1	39.1	0.0091	R	LLRDYQELMNTK	L			Locus:1.1.1.2885.7
21	IPI00220327	Tax_Id=9606 Gene_Symbol=KRT1 Keratin, type II cytoskeletal 1	1071	65999	37	37	24	24	8.15	16530	1	1	1	546.957	1637.85	3	1637.85	-0.0034	1	46.48	0.0017	K	SLNNQFASFIDKVR	F			Locus:1.1.1.3199.10
21	IPI00220327	Tax_Id=9606 Gene_Symbol=KRT1 Keratin, type II cytoskeletal 1	1071	65999	37	37	24	24	8.15	17768	1	1	1	572.955	1715.84	3	1715.84	-0.0007	0	73.14	4.6e-06	K	QISNLQQSISDAEQR	G			Locus:1.1.1.2839.8
21	IPI00220327	Tax_Id=9606 Gene_Symbol=KRT1 Keratin, type II cytoskeletal 1	1071	65999	37	37	24	24	8.15	18326	1	1	1	877.854	1753.69	2	1753.69	-0.0009	0	45.35	0.00052	R	FSSCGGGGGSFGAGGGFGSR	S	Methylthio (C)	0.00020000000000000000.0	Locus:1.1.1.2976.16
21	IPI00220327	Tax_Id=9606 Gene_Symbol=KRT1 Keratin, type II cytoskeletal 1	1071	65999	37	37	24	24	8.15	19641	1	1	1	615.655	1843.94	3	1843.94	0.0037	1	51.86	0.00059	K	KQISNLQQSISDAEQR	G			Locus:1.1.1.2617.14
21	IPI00220327	Tax_Id=9606 Gene_Symbol=KRT1 Keratin, type II cytoskeletal 1	1071	65999	37	37	24	24	8.15	21301	1	1	1	665.331	1992.97	3	1992.97	0.0025	0	59.29	0.00014	R	THNLEPYFESFINNLR	R			Locus:1.1.1.3599.7
21	IPI00220327	Tax_Id=9606 Gene_Symbol=KRT1 Keratin, type II cytoskeletal 1	1071	65999	37	37	24	24	8.15	22697	1	1	1	728.714	2183.12	3	2183.12	0.0011	2	48.5	0.0013	K	NKLNDLEDALQQAKEDLAR	L			Locus:1.1.1.3498.11
21	IPI00220327	Tax_Id=9606 Gene_Symbol=KRT1 Keratin, type II cytoskeletal 1	1071	65999	37	37	24	24	8.15	25267	1	1	1	1132.81	4527.22	4	4527.18	0.0431	0	47.04	0.002	K	LDNLQQEIDFLTALYQAELSQMQTQISETNVILSMDNNR	S	Deamidated (NQ)	0.000000000000000000000000000001000000000.0	Locus:1.1.1.4359.4
22	IPI00009865	Tax_Id=9606 Gene_Symbol=KRT10 Keratin, type I cytoskeletal 10	1067	58792	36	35	19	19	5.13	2008	1	1	0	404.204	806.394	2	806.392	0.0014	0	47.37	0.001	R	LAADDFR	L			Locus:1.1.1.2575.5
22	IPI00009865	Tax_Id=9606 Gene_Symbol=KRT10 Keratin, type I cytoskeletal 10	1067	58792	36	35	19	19	5.13	2415	1	1	1	424.229	846.444	2	846.445	-0.0003	0	49.15	0.00083	K	SEITELR	R			Locus:1.1.1.2462.4
22	IPI00009865	Tax_Id=9606 Gene_Symbol=KRT10 Keratin, type I cytoskeletal 10	1067	58792	36	35	19	19	5.13	5113	1	1	1	516.302	1030.59	2	1030.59	-0.0007	0	53.97	0.00015	R	VLDELTLTK	A			Locus:1.1.1.2966.4
22	IPI00009865	Tax_Id=9606 Gene_Symbol=KRT10 Keratin, type I cytoskeletal 10	1067	58792	36	35	19	19	5.13	5672	1	1	0	532.807	1063.6	2	1063.6	-0.0029	1	52.43	0.00021	R	LASYLDKVR	A			Locus:1.1.1.2519.8
22	IPI00009865	Tax_Id=9606 Gene_Symbol=KRT10 Keratin, type I cytoskeletal 10	1067	58792	36	35	19	19	5.13	5673	1	1	0	355.541	1063.6	3	1063.6	0	1	49.85	0.00027	R	LASYLDKVR	A			Locus:1.1.1.2521.3
22	IPI00009865	Tax_Id=9606 Gene_Symbol=KRT10 Keratin, type I cytoskeletal 10	1067	58792	36	35	19	19	5.13	5674	1	1	0	355.541	1063.6	3	1063.6	0	1	48.11	0.0004	R	LASYLDKVR	A			Locus:1.1.1.2518.3
22	IPI00009865	Tax_Id=9606 Gene_Symbol=KRT10 Keratin, type I cytoskeletal 10	1067	58792	36	35	19	19	5.13	8119	1	1	0	601.805	1201.6	2	1201.59	0.0023	0	69.23	7.7e-06	R	QSVEADINGLR	R	Deamidated (NQ)	0.00000001000.0	Locus:1.1.1.2670.13
22	IPI00009865	Tax_Id=9606 Gene_Symbol=KRT10 Keratin, type I cytoskeletal 10	1067	58792	36	35	19	19	5.13	8756	1	1	1	412.231	1233.67	3	1233.67	-0.0005	1	43.06	0.003	R	LKYENEVALR	Q			Locus:1.1.1.2503.3
22	IPI00009865	Tax_Id=9606 Gene_Symbol=KRT10 Keratin, type I cytoskeletal 10	1067	58792	36	35	19	19	5.13	9284	1	1	1	631.803	1261.59	2	1261.59	0.0022	0	76.01	1.6e-06	R	SLLEGEGSSGGGGR	G			Locus:1.1.1.2450.14
22	IPI00009865	Tax_Id=9606 Gene_Symbol=KRT10 Keratin, type I cytoskeletal 10	1067	58792	36	35	19	19	5.13	11304	1	1	1	683.322	1364.63	2	1364.63	-0.0017	0	67.95	1.2e-05	R	SQYEQLAEQNR	K			Locus:1.1.1.2485.16
22	IPI00009865	Tax_Id=9606 Gene_Symbol=KRT10 Keratin, type I cytoskeletal 10	1067	58792	36	35	19	19	5.13	11305	1	1	1	455.885	1364.63	3	1364.63	0.0015	0	47.32	0.0013	R	SQYEQLAEQNR	K			Locus:1.1.1.2483.7
22	IPI00009865	Tax_Id=9606 Gene_Symbol=KRT10 Keratin, type I cytoskeletal 10	1067	58792	36	35	19	19	5.13	11629	1	1	1	691.328	1380.64	2	1380.64	0.0013	0	57.02	0.00012	R	ALEESNYELEGK	I			Locus:1.1.1.2653.15
22	IPI00009865	Tax_Id=9606 Gene_Symbol=KRT10 Keratin, type I cytoskeletal 10	1067	58792	36	35	19	19	5.13	11816	1	1	1	695.844	1389.67	2	1389.67	-0.0001	0	70.05	8.2e-06	K	QSLEASLAETEGR	Y			Locus:1.1.1.2776.14
22	IPI00009865	Tax_Id=9606 Gene_Symbol=KRT10 Keratin, type I cytoskeletal 10	1067	58792	36	35	19	19	5.13	17618	1	1	1	569.928	1706.76	3	1706.76	-0.0013	0	74.87	2.4e-06	K	GSLGGGFSSGGFSGGSFSR	G			Locus:1.1.1.3018.3
22	IPI00009865	Tax_Id=9606 Gene_Symbol=KRT10 Keratin, type I cytoskeletal 10	1067	58792	36	35	19	19	5.13	17619	1	1	1	854.39	1706.76	2	1706.76	-0.0002	0	95	2.2e-08	K	GSLGGGFSSGGFSGGSFSR	G			Locus:1.1.1.3019.16
22	IPI00009865	Tax_Id=9606 Gene_Symbol=KRT10 Keratin, type I cytoskeletal 10	1067	58792	36	35	19	19	5.13	18992	1	1	1	599.675	1796	3	1796	-0.0025	0	48.88	0.00038	R	NVQALEIELQSQLALK	Q			Locus:1.1.1.3554.5
22	IPI00009865	Tax_Id=9606 Gene_Symbol=KRT10 Keratin, type I cytoskeletal 10	1067	58792	36	35	19	19	5.13	18993	1	1	1	599.675	1796	3	1796	-0.0024	0	48.51	0.00041	R	NVQALEIELQSQLALK	Q			Locus:1.1.1.3558.4
22	IPI00009865	Tax_Id=9606 Gene_Symbol=KRT10 Keratin, type I cytoskeletal 10	1067	58792	36	35	19	19	5.13	18995	1	1	1	599.675	1796	3	1796	-0.0013	0	61.11	2.3e-05	R	NVQALEIELQSQLALK	Q			Locus:1.1.1.3576.4
22	IPI00009865	Tax_Id=9606 Gene_Symbol=KRT10 Keratin, type I cytoskeletal 10	1067	58792	36	35	19	19	5.13	18996	1	1	1	899.01	1796	2	1796	0.0002	0	85.31	8e-08	R	NVQALEIELQSQLALK	Q			Locus:1.1.1.3555.15
22	IPI00009865	Tax_Id=9606 Gene_Symbol=KRT10 Keratin, type I cytoskeletal 10	1067	58792	36	35	19	19	5.13	21319	1	1	1	666.328	1995.96	3	1995.96	-0.0004	0	46.3	0.0025	K	ELTTEIDNNIEQISSYK	S			Locus:1.1.1.3437.7
22	IPI00009865	Tax_Id=9606 Gene_Symbol=KRT10 Keratin, type I cytoskeletal 10	1067	58792	36	35	19	19	5.13	21326	1	1	1	999.48	1996.94	2	1996.95	-0.0027	0	61.82	7e-05	K	ELTTEIDNNIEQISSYK	S	Deamidated (NQ)	0.00000001000000000.0	Locus:1.1.1.3492.13
22	IPI00009865	Tax_Id=9606 Gene_Symbol=KRT10 Keratin, type I cytoskeletal 10	1067	58792	36	35	19	19	5.13	21328	1	1	1	666.659	1996.95	3	1996.95	0.0069	0	38.08	0.017	K	ELTTEIDNNIEQISSYK	S	Deamidated (NQ)	0.00000000000100000.0	Locus:1.1.1.3440.10
22	IPI00009865	Tax_Id=9606 Gene_Symbol=KRT10 Keratin, type I cytoskeletal 10	1067	58792	36	35	19	19	5.13	21886	1	1	1	691.315	2070.92	3	2070.92	-0.0019	0	52.94	0.00037	R	AETECQNTEYQQLLDIK	I	Methylthio (C)	0.00002000000000000.0	Locus:1.1.1.3365.13
22	IPI00009865	Tax_Id=9606 Gene_Symbol=KRT10 Keratin, type I cytoskeletal 10	1067	58792	36	35	19	19	5.13	21887	1	1	1	1036.47	2070.92	2	2070.92	-0.0001	0	74.57	2.5e-06	R	AETECQNTEYQQLLDIK	I	Methylthio (C)	0.00002000000000000.0	Locus:1.1.1.3366.16
22	IPI00009865	Tax_Id=9606 Gene_Symbol=KRT10 Keratin, type I cytoskeletal 10	1067	58792	36	35	19	19	5.13	21888	1	1	1	1036.47	2070.92	2	2070.92	-0.0001	0	86.24	1.7e-07	R	AETECQNTEYQQLLDIK	I	Methylthio (C)	0.00002000000000000.0	Locus:1.1.1.3363.16
22	IPI00009865	Tax_Id=9606 Gene_Symbol=KRT10 Keratin, type I cytoskeletal 10	1067	58792	36	35	19	19	5.13	22858	1	1	1	1106.55	2211.09	2	2211.09	0.0002	1	55.94	0.00028	K	SKELTTEIDNNIEQISSYK	S			Locus:1.1.1.3205.16
22	IPI00009865	Tax_Id=9606 Gene_Symbol=KRT10 Keratin, type I cytoskeletal 10	1067	58792	36	35	19	19	5.13	22859	1	1	1	738.038	2211.09	3	2211.09	0.002	1	74.49	4.1e-06	K	SKELTTEIDNNIEQISSYK	S			Locus:1.1.1.3206.14
22	IPI00009865	Tax_Id=9606 Gene_Symbol=KRT10 Keratin, type I cytoskeletal 10	1067	58792	36	35	19	19	5.13	22860	1	1	1	738.038	2211.09	3	2211.09	0.002	1	76.65	2.5e-06	K	SKELTTEIDNNIEQISSYK	S			Locus:1.1.1.3207.11
22	IPI00009865	Tax_Id=9606 Gene_Symbol=KRT10 Keratin, type I cytoskeletal 10	1067	58792	36	35	19	19	5.13	23721	1	1	1	789.76	2366.26	3	2366.26	0.0021	0	62.28	3.5e-05	K	NQILNLTTDNANILLQIDNAR	L			Locus:1.1.1.3717.14
22	IPI00009865	Tax_Id=9606 Gene_Symbol=KRT10 Keratin, type I cytoskeletal 10	1067	58792	36	35	19	19	5.13	23722	1	1	1	789.76	2366.26	3	2366.26	0.0021	0	69.92	6.1e-06	K	NQILNLTTDNANILLQIDNAR	L			Locus:1.1.1.3714.14
22	IPI00009865	Tax_Id=9606 Gene_Symbol=KRT10 Keratin, type I cytoskeletal 10	1067	58792	36	35	19	19	5.13	23723	1	1	1	592.572	2366.26	4	2366.26	0.004	0	46.7	0.0012	K	NQILNLTTDNANILLQIDNAR	L			Locus:1.1.1.3716.5
22	IPI00009865	Tax_Id=9606 Gene_Symbol=KRT10 Keratin, type I cytoskeletal 10	1067	58792	36	35	19	19	5.13	23724	1	1	1	1184.14	2366.26	2	2366.26	0.0064	0	101.25	4.2e-09	K	NQILNLTTDNANILLQIDNAR	L			Locus:1.1.1.3715.16
22	IPI00009865	Tax_Id=9606 Gene_Symbol=KRT10 Keratin, type I cytoskeletal 10	1067	58792	36	35	19	19	5.13	24585	1	1	1	684.6	2734.37	4	2734.38	-0.0058	0	57.2	0.00021	R	YCVQLSQIQAQISALEEQLQQIR	A	Methylthio (C)	0.02000000000000000000000.0	Locus:1.1.1.4109.5
22	IPI00009865	Tax_Id=9606 Gene_Symbol=KRT10 Keratin, type I cytoskeletal 10	1067	58792	36	35	19	19	5.13	24773	1	1	1	958.138	2871.39	3	2871.39	0.0062	0	46.48	0.0026	R	NVSTGDVNVEMNAAPGVDLTQLLNNMR	S			Locus:1.1.1.3893.16
22	IPI00009865	Tax_Id=9606 Gene_Symbol=KRT10 Keratin, type I cytoskeletal 10	1067	58792	36	35	19	19	5.13	24803	1	1	1	968.8	2903.38	3	2903.38	0.0042	0	42.99	0.0066	R	NVSTGDVNVEMNAAPGVDLTQLLNNMR	S	2 Oxidation (M)	0.000000000030000000000000030.0	Locus:1.1.1.3584.14
22	IPI00009865	Tax_Id=9606 Gene_Symbol=KRT10 Keratin, type I cytoskeletal 10	1067	58792	36	35	19	19	5.13	24936	1	1	1	763.912	3051.62	4	3051.62	-0.0024	1	54.59	0.00017	K	TIDDLKNQILNLTTDNANILLQIDNAR	L			Locus:1.1.1.4085.3
23	IPI00479186	Tax_Id=9606 Gene_Symbol=PKM2 Isoform M2 of Pyruvate kinase isozymes M1/M2	1053	57900	33	33	15	15	7.96	2340	1	1	1	420.769	839.524	2	839.523	0.0007	0	54.32	2.9e-05	R	APIIAVTR	N			Locus:1.1.1.2509.5
23	IPI00479186	Tax_Id=9606 Gene_Symbol=PKM2 Isoform M2 of Pyruvate kinase isozymes M1/M2	1053	57900	33	33	15	15	7.96	2341	1	1	1	420.769	839.524	2	839.523	0.0007	0	54.84	2.6e-05	R	APIIAVTR	N			Locus:1.1.1.2515.7
23	IPI00479186	Tax_Id=9606 Gene_Symbol=PKM2 Isoform M2 of Pyruvate kinase isozymes M1/M2	1053	57900	33	33	15	15	7.96	2342	1	1	1	420.769	839.524	2	839.523	0.0007	0	55.21	2.4e-05	R	APIIAVTR	N			Locus:1.1.1.2512.6
23	IPI00479186	Tax_Id=9606 Gene_Symbol=PKM2 Isoform M2 of Pyruvate kinase isozymes M1/M2	1053	57900	33	33	15	15	7.96	4220	1	1	1	490.256	978.498	2	978.496	0.0024	0	47.59	0.00093	R	VNFAMNVGK	A			Locus:1.1.1.2667.7
23	IPI00479186	Tax_Id=9606 Gene_Symbol=PKM2 Isoform M2 of Pyruvate kinase isozymes M1/M2	1053	57900	33	33	15	15	7.96	4402	1	1	1	495.76	989.504	2	989.503	0.0014	0	77.46	1.5e-06	K	GSGTAEVELK	K			Locus:1.1.1.2361.9
23	IPI00479186	Tax_Id=9606 Gene_Symbol=PKM2 Isoform M2 of Pyruvate kinase isozymes M1/M2	1053	57900	33	33	15	15	7.96	4882	1	1	1	510.261	1018.51	2	1018.51	-0.0003	0	47.95	0.0011	K	GDYPLEAVR	M			Locus:1.1.1.2737.6
23	IPI00479186	Tax_Id=9606 Gene_Symbol=PKM2 Isoform M2 of Pyruvate kinase isozymes M1/M2	1053	57900	33	33	15	15	7.96	6652	1	1	1	373.541	1117.6	3	1117.6	0.0025	1	39.75	0.0067	K	GSGTAEVELKK	G			Locus:1.1.1.2292.7
23	IPI00479186	Tax_Id=9606 Gene_Symbol=PKM2 Isoform M2 of Pyruvate kinase isozymes M1/M2	1053	57900	33	33	15	15	7.96	8040	1	1	1	599.293	1196.57	2	1196.57	-0.0027	0	60.9	5e-05	K	ITLDNAYMEK	C			Locus:1.1.1.2811.11
23	IPI00479186	Tax_Id=9606 Gene_Symbol=PKM2 Isoform M2 of Pyruvate kinase isozymes M1/M2	1053	57900	33	33	15	15	7.96	8041	1	1	1	599.293	1196.57	2	1196.57	-0.0027	0	45.05	0.0019	K	ITLDNAYMEK	C			Locus:1.1.1.2814.12
23	IPI00479186	Tax_Id=9606 Gene_Symbol=PKM2 Isoform M2 of Pyruvate kinase isozymes M1/M2	1053	57900	33	33	15	15	7.96	16500	1	1	1	546.301	1635.88	3	1635.88	-0.0034	0	59.87	6.2e-05	K	GVNLPGAAVDLPAVSEK	D			Locus:1.1.1.3212.6
23	IPI00479186	Tax_Id=9606 Gene_Symbol=PKM2 Isoform M2 of Pyruvate kinase isozymes M1/M2	1053	57900	33	33	15	15	7.96	16501	1	1	1	546.301	1635.88	3	1635.88	-0.0027	0	57.75	0.0001	K	GVNLPGAAVDLPAVSEK	D			Locus:1.1.1.3215.7
23	IPI00479186	Tax_Id=9606 Gene_Symbol=PKM2 Isoform M2 of Pyruvate kinase isozymes M1/M2	1053	57900	33	33	15	15	7.96	16502	1	1	1	818.949	1635.88	2	1635.88	0.0009	0	42.14	0.0034	K	GVNLPGAAVDLPAVSEK	D			Locus:1.1.1.3216.10
23	IPI00479186	Tax_Id=9606 Gene_Symbol=PKM2 Isoform M2 of Pyruvate kinase isozymes M1/M2	1053	57900	33	33	15	15	7.96	16503	1	1	1	818.949	1635.88	2	1635.88	0.0009	0	40.44	0.005	K	GVNLPGAAVDLPAVSEK	D			Locus:1.1.1.3211.15
23	IPI00479186	Tax_Id=9606 Gene_Symbol=PKM2 Isoform M2 of Pyruvate kinase isozymes M1/M2	1053	57900	33	33	15	15	7.96	16593	1	1	1	821.891	1641.77	2	1641.76	0.0046	0	94.56	2.5e-08	K	DPVQEAWAEDVDLR	V			Locus:1.1.1.3428.11
23	IPI00479186	Tax_Id=9606 Gene_Symbol=PKM2 Isoform M2 of Pyruvate kinase isozymes M1/M2	1053	57900	33	33	15	15	7.96	16594	1	1	1	821.891	1641.77	2	1641.76	0.0046	0	80.5	6.3e-07	K	DPVQEAWAEDVDLR	V			Locus:1.1.1.3431.9
23	IPI00479186	Tax_Id=9606 Gene_Symbol=PKM2 Isoform M2 of Pyruvate kinase isozymes M1/M2	1053	57900	33	33	15	15	7.96	16959	1	1	1	833.415	1664.82	2	1664.81	0.0071	0	84.69	3.1e-07	R	FDEILEASDGIMVAR	G			Locus:1.1.1.3465.14
23	IPI00479186	Tax_Id=9606 Gene_Symbol=PKM2 Isoform M2 of Pyruvate kinase isozymes M1/M2	1053	57900	33	33	15	15	7.96	18499	1	1	1	882.994	1763.97	2	1763.98	-0.0041	1	69.85	3.6e-06	K	KGVNLPGAAVDLPAVSEK	D			Locus:1.1.1.2973.14
23	IPI00479186	Tax_Id=9606 Gene_Symbol=PKM2 Isoform M2 of Pyruvate kinase isozymes M1/M2	1053	57900	33	33	15	15	7.96	18500	1	1	1	882.994	1763.97	2	1763.98	-0.0038	1	71.29	2.6e-06	K	KGVNLPGAAVDLPAVSEK	D			Locus:1.1.1.2977.14
23	IPI00479186	Tax_Id=9606 Gene_Symbol=PKM2 Isoform M2 of Pyruvate kinase isozymes M1/M2	1053	57900	33	33	15	15	7.96	18501	1	1	1	588.999	1763.98	3	1763.98	-0.0021	1	74.15	1.3e-06	K	KGVNLPGAAVDLPAVSEK	D			Locus:1.1.1.2974.9
23	IPI00479186	Tax_Id=9606 Gene_Symbol=PKM2 Isoform M2 of Pyruvate kinase isozymes M1/M2	1053	57900	33	33	15	15	7.96	18698	1	1	1	593.963	1778.87	3	1778.87	-0.0025	0	42.05	0.0063	K	GADFLVTEVENGGSLGSK	K			Locus:1.1.1.3385.9
23	IPI00479186	Tax_Id=9606 Gene_Symbol=PKM2 Isoform M2 of Pyruvate kinase isozymes M1/M2	1053	57900	33	33	15	15	7.96	18699	1	1	1	890.441	1778.87	2	1778.87	-0.001	0	63.2	5e-05	K	GADFLVTEVENGGSLGSK	K			Locus:1.1.1.3381.16
23	IPI00479186	Tax_Id=9606 Gene_Symbol=PKM2 Isoform M2 of Pyruvate kinase isozymes M1/M2	1053	57900	33	33	15	15	7.96	18700	1	1	1	890.441	1778.87	2	1778.87	-0.0008	0	70.19	1e-05	K	GADFLVTEVENGGSLGSK	K			Locus:1.1.1.3386.15
23	IPI00479186	Tax_Id=9606 Gene_Symbol=PKM2 Isoform M2 of Pyruvate kinase isozymes M1/M2	1053	57900	33	33	15	15	7.96	18727	1	1	1	594.291	1779.85	3	1779.85	-0.0016	0	59.88	0.0001	K	GADFLVTEVENGGSLGSK	K	Deamidated (NQ)	0.000000000010000000.0	Locus:1.1.1.3335.5
23	IPI00479186	Tax_Id=9606 Gene_Symbol=PKM2 Isoform M2 of Pyruvate kinase isozymes M1/M2	1053	57900	33	33	15	15	7.96	18728	1	1	1	594.291	1779.85	3	1779.85	-0.0016	0	55.91	0.00025	K	GADFLVTEVENGGSLGSK	K	Deamidated (NQ)	0.000000000010000000.0	Locus:1.1.1.3332.6
23	IPI00479186	Tax_Id=9606 Gene_Symbol=PKM2 Isoform M2 of Pyruvate kinase isozymes M1/M2	1053	57900	33	33	15	15	7.96	18729	1	1	1	890.934	1779.85	2	1779.85	0.0001	0	68.86	1.2e-05	K	GADFLVTEVENGGSLGSK	K	Deamidated (NQ)	0.000000000010000000.0	Locus:1.1.1.3331.15
23	IPI00479186	Tax_Id=9606 Gene_Symbol=PKM2 Isoform M2 of Pyruvate kinase isozymes M1/M2	1053	57900	33	33	15	15	7.96	18730	1	1	1	890.934	1779.85	2	1779.85	0.0003	0	82.18	5.7e-07	K	GADFLVTEVENGGSLGSK	K	Deamidated (NQ)	0.000000000010000000.0	Locus:1.1.1.3334.15
23	IPI00479186	Tax_Id=9606 Gene_Symbol=PKM2 Isoform M2 of Pyruvate kinase isozymes M1/M2	1053	57900	33	33	15	15	7.96	19329	1	1	1	607.977	1820.91	3	1820.91	0.0004	1	64.32	3.9e-05	R	RFDEILEASDGIMVAR	G			Locus:1.1.1.3411.9
23	IPI00479186	Tax_Id=9606 Gene_Symbol=PKM2 Isoform M2 of Pyruvate kinase isozymes M1/M2	1053	57900	33	33	15	15	7.96	20070	1	1	1	471.732	1882.9	4	1882.9	0.0025	0	42.86	0.0052	R	LNFSHGTHEYHAETIK	N			Locus:1.1.1.2369.9
23	IPI00479186	Tax_Id=9606 Gene_Symbol=PKM2 Isoform M2 of Pyruvate kinase isozymes M1/M2	1053	57900	33	33	15	15	7.96	20649	1	1	1	966.499	1930.98	2	1930.98	0.0037	0	64.53	3.7e-05	R	EAEAAIYHLQLFEELR	R			Locus:1.1.1.3551.14
23	IPI00479186	Tax_Id=9606 Gene_Symbol=PKM2 Isoform M2 of Pyruvate kinase isozymes M1/M2	1053	57900	33	33	15	15	7.96	22621	1	1	1	725.711	2174.11	3	2174.11	-0.0005	0	56.1	0.00024	R	LAPITSDPTEATAVGAVEASFK	C			Locus:1.1.1.3539.11
23	IPI00479186	Tax_Id=9606 Gene_Symbol=PKM2 Isoform M2 of Pyruvate kinase isozymes M1/M2	1053	57900	33	33	15	15	7.96	22622	1	1	1	725.711	2174.11	3	2174.11	-0.0004	0	59.08	0.00012	R	LAPITSDPTEATAVGAVEASFK	C			Locus:1.1.1.3533.7
23	IPI00479186	Tax_Id=9606 Gene_Symbol=PKM2 Isoform M2 of Pyruvate kinase isozymes M1/M2	1053	57900	33	33	15	15	7.96	22623	1	1	1	725.711	2174.11	3	2174.11	-0.0004	0	49.25	0.0012	R	LAPITSDPTEATAVGAVEASFK	C			Locus:1.1.1.3536.9
23	IPI00479186	Tax_Id=9606 Gene_Symbol=PKM2 Isoform M2 of Pyruvate kinase isozymes M1/M2	1053	57900	33	33	15	15	7.96	22624	1	1	1	725.711	2174.11	3	2174.11	-0.0004	0	68.62	1.4e-05	R	LAPITSDPTEATAVGAVEASFK	C			Locus:1.1.1.3530.9
24	IPI00397526	Tax_Id=9606 Gene_Symbol=MYH10 Isoform 1 of Myosin-10	1028	228858	29	29	23	23	5.44	4352	1	1	1	493.779	985.544	2	985.544	-0.0002	0	43.43	0.0025	K	LQELEGAVK	S			Locus:1.1.1.2488.7
24	IPI00397526	Tax_Id=9606 Gene_Symbol=MYH10 Isoform 1 of Myosin-10	1028	228858	29	29	23	23	5.44	5486	1	1	0	351.896	1052.67	3	1052.67	-0.0036	0	39.01	0.00079	K	VKPLLQVTR	Q			Locus:1.1.1.2409.2
24	IPI00397526	Tax_Id=9606 Gene_Symbol=MYH10 Isoform 1 of Myosin-10	1028	228858	29	29	23	23	5.44	7151	1	1	1	573.799	1145.58	2	1145.58	0.0025	0	47.61	0.0013	R	DLSEELEALK	T			Locus:1.1.1.3415.7
24	IPI00397526	Tax_Id=9606 Gene_Symbol=MYH10 Isoform 1 of Myosin-10	1028	228858	29	29	23	23	5.44	8152	1	1	0	602.322	1202.63	2	1202.63	-0.0011	0	64.52	2.8e-05	R	ALELDPNLYR	I			Locus:1.1.1.3124.11
24	IPI00397526	Tax_Id=9606 Gene_Symbol=MYH10 Isoform 1 of Myosin-10	1028	228858	29	29	23	23	5.44	8489	1	1	1	610.781	1219.55	2	1219.54	0.0092	0	54.21	0.00018	K	VEGELEEMER	K			Locus:1.1.1.2657.16
24	IPI00397526	Tax_Id=9606 Gene_Symbol=MYH10 Isoform 1 of Myosin-10	1028	228858	29	29	23	23	5.44	8500	1	0	0	610.828	1219.64	2	1219.64	-0.0041	1	69.64	8.5e-06	K	KFDQLLAEEK	S			Locus:1.1.1.2641.11
24	IPI00397526	Tax_Id=9606 Gene_Symbol=MYH10 Isoform 1 of Myosin-10	1028	228858	29	29	23	23	5.44	8550	1	0	0	612.323	1222.63	2	1222.63	0.0019	0	63.26	2.9e-05	R	AGVLAHLEEER	D			Locus:1.1.1.2580.13
24	IPI00397526	Tax_Id=9606 Gene_Symbol=MYH10 Isoform 1 of Myosin-10	1028	228858	29	29	23	23	5.44	8696	1	1	1	616.785	1231.55	2	1231.56	-0.0021	0	70.45	3.3e-06	R	ELEAELEDER	K			Locus:1.1.1.2744.9
24	IPI00397526	Tax_Id=9606 Gene_Symbol=MYH10 Isoform 1 of Myosin-10	1028	228858	29	29	23	23	5.44	8699	1	1	1	616.801	1231.59	2	1231.59	0.0016	0	63.91	2.5e-05	R	ALEQQVEEMR	T			Locus:1.1.1.2654.14
24	IPI00397526	Tax_Id=9606 Gene_Symbol=MYH10 Isoform 1 of Myosin-10	1028	228858	29	29	23	23	5.44	10080	1	1	1	652.804	1303.59	2	1303.59	0.0035	0	45.8	0.0012	R	QLEEAEEEATR	A			Locus:1.1.1.2447.12
24	IPI00397526	Tax_Id=9606 Gene_Symbol=MYH10 Isoform 1 of Myosin-10	1028	228858	29	29	23	23	5.44	10366	1	0	0	659.877	1317.74	2	1317.74	-0.0003	0	59.57	4e-05	K	LDPHLVLDQLR	C			Locus:1.1.1.3236.11
24	IPI00397526	Tax_Id=9606 Gene_Symbol=MYH10 Isoform 1 of Myosin-10	1028	228858	29	29	23	23	5.44	10983	1	1	1	674.825	1347.63	2	1347.63	0.0008	0	38.18	0.011	K	QEVMISDLEER	L			Locus:1.1.1.2937.13
24	IPI00397526	Tax_Id=9606 Gene_Symbol=MYH10 Isoform 1 of Myosin-10	1028	228858	29	29	23	23	5.44	14266	1	1	1	757.889	1513.76	2	1513.76	0	0	91.84	4.6e-08	K	IGQLEEQLEQEAK	E			Locus:1.1.1.2901.13
24	IPI00397526	Tax_Id=9606 Gene_Symbol=MYH10 Isoform 1 of Myosin-10	1028	228858	29	29	23	23	5.44	16702	1	1	1	824.918	1647.82	2	1647.83	-0.0038	0	85.72	2.8e-07	R	AVIYNPATQADWTAK	K			Locus:1.1.1.3018.13
24	IPI00397526	Tax_Id=9606 Gene_Symbol=MYH10 Isoform 1 of Myosin-10	1028	228858	29	29	23	23	5.44	18197	1	1	1	872.956	1743.9	2	1743.9	-0.0024	0	55.11	0.00027	K	TTLQVDTLNAELAAER	S			Locus:1.1.1.3171.15
24	IPI00397526	Tax_Id=9606 Gene_Symbol=MYH10 Isoform 1 of Myosin-10	1028	228858	29	29	23	23	5.44	18985	1	1	1	599.639	1795.9	3	1795.9	0	0	67.17	1.8e-05	R	HATALEELSEQLEQAK	R			Locus:1.1.1.3277.7
24	IPI00397526	Tax_Id=9606 Gene_Symbol=MYH10 Isoform 1 of Myosin-10	1028	228858	29	29	23	23	5.44	20709	1	1	1	646.655	1936.94	3	1936.95	-0.0042	0	77.94	1.6e-06	R	LQQELDDLTVDLDHQR	Q			Locus:1.1.1.3201.9
24	IPI00397526	Tax_Id=9606 Gene_Symbol=MYH10 Isoform 1 of Myosin-10	1028	228858	29	29	23	23	5.44	20794	1	1	1	648.997	1943.97	3	1943.97	0.0013	0	57.05	0.0002	K	LQNELDNVSTLLEEAEK	K			Locus:1.1.1.3644.13
24	IPI00397526	Tax_Id=9606 Gene_Symbol=MYH10 Isoform 1 of Myosin-10	1028	228858	29	29	23	23	5.44	20795	1	1	1	648.997	1943.97	3	1943.97	0.0013	0	53.15	0.0005	K	LQNELDNVSTLLEEAEK	K			Locus:1.1.1.3641.6
24	IPI00397526	Tax_Id=9606 Gene_Symbol=MYH10 Isoform 1 of Myosin-10	1028	228858	29	29	23	23	5.44	20796	1	1	1	972.994	1943.97	2	1943.97	0.0049	0	91.36	7.7e-08	K	LQNELDNVSTLLEEAEK	K			Locus:1.1.1.3639.15
24	IPI00397526	Tax_Id=9606 Gene_Symbol=MYH10 Isoform 1 of Myosin-10	1028	228858	29	29	23	23	5.44	20986	1	0	0	654.644	1960.91	3	1960.91	-0.0001	0	85.37	2.4e-07	R	TQLEELEDELQATEDAK	L			Locus:1.1.1.3578.8
24	IPI00397526	Tax_Id=9606 Gene_Symbol=MYH10 Isoform 1 of Myosin-10	1028	228858	29	29	23	23	5.44	20987	1	0	0	981.465	1960.91	2	1960.91	0.0031	0	141.1	7.1e-13	R	TQLEELEDELQATEDAK	L			Locus:1.1.1.3574.16
24	IPI00397526	Tax_Id=9606 Gene_Symbol=MYH10 Isoform 1 of Myosin-10	1028	228858	29	29	23	23	5.44	20988	1	0	0	981.465	1960.91	2	1960.91	0.0031	0	87.48	1.6e-07	R	TQLEELEDELQATEDAK	L			Locus:1.1.1.3579.15
24	IPI00397526	Tax_Id=9606 Gene_Symbol=MYH10 Isoform 1 of Myosin-10	1028	228858	29	29	23	23	5.44	21399	1	1	1	1003.98	2005.95	2	2005.95	0.0053	0	40.08	0.011	R	ELQAQIAELQEDFESEK	A			Locus:1.1.1.3617.16
24	IPI00397526	Tax_Id=9606 Gene_Symbol=MYH10 Isoform 1 of Myosin-10	1028	228858	29	29	23	23	5.44	21400	1	1	1	1003.98	2005.95	2	2005.95	0.0053	0	59.01	0.00014	R	ELQAQIAELQEDFESEK	A			Locus:1.1.1.3616.16
24	IPI00397526	Tax_Id=9606 Gene_Symbol=MYH10 Isoform 1 of Myosin-10	1028	228858	29	29	23	23	5.44	21991	1	1	1	696.682	2087.02	3	2087.02	-0.0008	0	76.86	2.4e-06	R	IVGLDQVTGMTETAFGSAYK	T			Locus:1.1.1.3728.10
24	IPI00397526	Tax_Id=9606 Gene_Symbol=MYH10 Isoform 1 of Myosin-10	1028	228858	29	29	23	23	5.44	23083	1	1	1	747.674	2240	3	2240	-0.0005	0	49.57	0.00093	K	MQAHIQDLEEQLDEEEGAR	Q			Locus:1.1.1.3132.12
24	IPI00397526	Tax_Id=9606 Gene_Symbol=MYH10 Isoform 1 of Myosin-10	1028	228858	29	29	23	23	5.44	23831	1	1	1	802.053	2403.14	3	2403.14	-0.0024	0	60.49	0.0001	K	DAASLESQLQDTQELLQEETR	Q			Locus:1.1.1.3769.13
24	IPI00397526	Tax_Id=9606 Gene_Symbol=MYH10 Isoform 1 of Myosin-10	1028	228858	29	29	23	23	5.44	23832	1	1	1	802.053	2403.14	3	2403.14	-0.0023	0	73.71	4.9e-06	K	DAASLESQLQDTQELLQEETR	Q			Locus:1.1.1.3771.12
25	IPI00023598	Tax_Id=9606 Gene_Symbol=TUBB4 Tubulin beta-4 chain	1012	49554	28	28	10	10	4.78	5251	1	0	0	520.3	1038.59	2	1038.59	0.0001	0	74.9	7.3e-07	R	YLTVAAVFR	G			Locus:1.1.1.3110.7
25	IPI00023598	Tax_Id=9606 Gene_Symbol=TUBB4 Tubulin beta-4 chain	1012	49554	28	28	10	10	4.78	5252	1	0	0	520.3	1038.59	2	1038.59	0.0001	0	63.03	1.1e-05	R	YLTVAAVFR	G			Locus:1.1.1.3107.5
25	IPI00023598	Tax_Id=9606 Gene_Symbol=TUBB4 Tubulin beta-4 chain	1012	49554	28	28	10	10	4.78	6871	1	0	0	565.801	1129.59	2	1129.59	0.0001	0	75.44	2.6e-06	R	FPGQLNADLR	K			Locus:1.1.1.2834.11
25	IPI00023598	Tax_Id=9606 Gene_Symbol=TUBB4 Tubulin beta-4 chain	1012	49554	28	28	10	10	4.78	6873	1	0	0	565.801	1129.59	2	1129.59	0.0002	0	79.61	9.5e-07	R	FPGQLNADLR	K			Locus:1.1.1.2831.7
25	IPI00023598	Tax_Id=9606 Gene_Symbol=TUBB4 Tubulin beta-4 chain	1012	49554	28	28	10	10	4.78	6874	1	0	0	565.802	1129.59	2	1129.59	0.0004	0	41.9	0.0056	R	FPGQLNADLR	K			Locus:1.1.1.2818.5
25	IPI00023598	Tax_Id=9606 Gene_Symbol=TUBB4 Tubulin beta-4 chain	1012	49554	28	28	10	10	4.78	7098	1	0	0	572.32	1142.63	2	1142.63	-0.0008	0	64.15	2.7e-05	K	LAVNMVPFPR	L			Locus:1.1.1.3144.4
25	IPI00023598	Tax_Id=9606 Gene_Symbol=TUBB4 Tubulin beta-4 chain	1012	49554	28	28	10	10	4.78	8648	1	0	0	615.303	1228.59	2	1228.59	0.0001	0	93.89	2.1e-08	R	ISEQFTAMFR	R			Locus:1.1.1.3165.10
25	IPI00023598	Tax_Id=9606 Gene_Symbol=TUBB4 Tubulin beta-4 chain	1012	49554	28	28	10	10	4.78	8649	1	0	0	615.303	1228.59	2	1228.59	0.0001	0	68.92	6.7e-06	R	ISEQFTAMFR	R			Locus:1.1.1.3162.8
25	IPI00023598	Tax_Id=9606 Gene_Symbol=TUBB4 Tubulin beta-4 chain	1012	49554	28	28	10	10	4.78	8650	1	0	0	410.538	1228.59	3	1228.59	0.0001	0	43.58	0.0023	R	ISEQFTAMFR	R			Locus:1.1.1.3163.2
25	IPI00023598	Tax_Id=9606 Gene_Symbol=TUBB4 Tubulin beta-4 chain	1012	49554	28	28	10	10	4.78	8968	1	0	0	623.3	1244.59	2	1244.59	-0.0004	0	61.33	4.2e-05	R	ISEQFTAMFR	R	Oxidation (M)	0.0000000300.0	Locus:1.1.1.2856.12
25	IPI00023598	Tax_Id=9606 Gene_Symbol=TUBB4 Tubulin beta-4 chain	1012	49554	28	28	10	10	4.78	10375	1	0	0	440.571	1318.69	3	1318.7	-0.0036	0	58.59	0.00011	R	IMNTFSVVPSPK	V			Locus:1.1.1.2977.4
25	IPI00023598	Tax_Id=9606 Gene_Symbol=TUBB4 Tubulin beta-4 chain	1012	49554	28	28	10	10	4.78	10376	1	0	0	660.353	1318.69	2	1318.7	-0.0034	0	81.08	6.3e-07	R	IMNTFSVVPSPK	V			Locus:1.1.1.2970.13
25	IPI00023598	Tax_Id=9606 Gene_Symbol=TUBB4 Tubulin beta-4 chain	1012	49554	28	28	10	10	4.78	10377	1	0	0	660.353	1318.69	2	1318.7	-0.0034	0	90.74	6.9e-08	R	IMNTFSVVPSPK	V			Locus:1.1.1.2980.13
25	IPI00023598	Tax_Id=9606 Gene_Symbol=TUBB4 Tubulin beta-4 chain	1012	49554	28	28	10	10	4.78	10378	1	0	0	660.353	1318.69	2	1318.7	-0.0033	0	83.34	3.8e-07	R	IMNTFSVVPSPK	V			Locus:1.1.1.2976.11
25	IPI00023598	Tax_Id=9606 Gene_Symbol=TUBB4 Tubulin beta-4 chain	1012	49554	28	28	10	10	4.78	10379	1	0	0	660.354	1318.69	2	1318.7	-0.003	0	78.6	1.1e-06	R	IMNTFSVVPSPK	V			Locus:1.1.1.2967.13
25	IPI00023598	Tax_Id=9606 Gene_Symbol=TUBB4 Tubulin beta-4 chain	1012	49554	28	28	10	10	4.78	10715	1	0	0	668.353	1334.69	2	1334.69	0.0009	0	65.07	2.2e-05	R	IMNTFSVVPSPK	V	Oxidation (M)	0.030000000000.0	Locus:1.1.1.2815.10
25	IPI00023598	Tax_Id=9606 Gene_Symbol=TUBB4 Tubulin beta-4 chain	1012	49554	28	28	10	10	4.78	16203	1	0	0	540.949	1619.83	3	1619.83	-0.0026	0	52.7	0.00053	R	LHFFMPGFAPLTSR	G			Locus:1.1.1.3418.5
25	IPI00023598	Tax_Id=9606 Gene_Symbol=TUBB4 Tubulin beta-4 chain	1012	49554	28	28	10	10	4.78	16204	1	0	0	540.949	1619.83	3	1619.83	-0.0026	0	67.74	1.7e-05	R	LHFFMPGFAPLTSR	G			Locus:1.1.1.3415.5
25	IPI00023598	Tax_Id=9606 Gene_Symbol=TUBB4 Tubulin beta-4 chain	1012	49554	28	28	10	10	4.78	17375	1	0	0	564.627	1690.86	3	1690.86	-0.0015	0	43.49	0.0046	R	ALTVPELTQQMFDAK	N			Locus:1.1.1.3513.4
25	IPI00023598	Tax_Id=9606 Gene_Symbol=TUBB4 Tubulin beta-4 chain	1012	49554	28	28	10	10	4.78	17377	1	0	0	846.437	1690.86	2	1690.86	-0.0001	0	70.53	8.4e-06	R	ALTVPELTQQMFDAK	N			Locus:1.1.1.3508.13
25	IPI00023598	Tax_Id=9606 Gene_Symbol=TUBB4 Tubulin beta-4 chain	1012	49554	28	28	10	10	4.78	17463	1	0	0	848.922	1695.83	2	1695.83	0.003	0	82.17	5.9e-07	K	NSSYFVEWIPNNVK	T			Locus:1.1.1.3395.14
25	IPI00023598	Tax_Id=9606 Gene_Symbol=TUBB4 Tubulin beta-4 chain	1012	49554	28	28	10	10	4.78	17481	1	0	0	849.415	1696.82	2	1696.81	0.0055	0	63.85	4e-05	K	NSSYFVEWIPNNVK	T	Deamidated (NQ)	0.00000000001000.0	Locus:1.1.1.3478.14
25	IPI00023598	Tax_Id=9606 Gene_Symbol=TUBB4 Tubulin beta-4 chain	1012	49554	28	28	10	10	4.78	17629	2	0	0	854.436	1706.86	2	1706.85	0.0021	0	44.97	0.0033	R	ALTVPELTQQMFDAK	N	Oxidation (M)	0.000000000030000.0	Locus:1.1.1.3494.11
25	IPI00023598	Tax_Id=9606 Gene_Symbol=TUBB4 Tubulin beta-4 chain	1012	49554	28	28	10	10	4.78	17631	2	0	0	854.436	1706.86	2	1706.85	0.0028	0	50.13	0.00099	R	ALTVPELTQQMFDAK	N	Oxidation (M)	0.000000000030000.0	Locus:1.1.1.3498.15
25	IPI00023598	Tax_Id=9606 Gene_Symbol=TUBB4 Tubulin beta-4 chain	1012	49554	28	28	10	10	4.78	17632	2	0	0	854.436	1706.86	2	1706.85	0.0028	0	41.62	0.007	R	ALTVPELTQQMFDAK	N	Oxidation (M)	0.000000000030000.0	Locus:1.1.1.3508.14
25	IPI00023598	Tax_Id=9606 Gene_Symbol=TUBB4 Tubulin beta-4 chain	1012	49554	28	28	10	10	4.78	19795	3	0	1	929.477	1856.94	2	1856.93	0.0052	0	46.58	0.002	K	MAATFIGNSTAIQELFK	R	Oxidation (M)	0.30000000000000000.0	Locus:1.1.1.3623.14
25	IPI00023598	Tax_Id=9606 Gene_Symbol=TUBB4 Tubulin beta-4 chain	1012	49554	28	28	10	10	4.78	19796	3	0	1	929.478	1856.94	2	1856.93	0.008	0	74.89	3e-06	K	MAATFIGNSTAIQELFK	R	Oxidation (M)	0.30000000000000000.0	Locus:1.1.1.3601.15
25	IPI00023598	Tax_Id=9606 Gene_Symbol=TUBB4 Tubulin beta-4 chain	1012	49554	28	28	10	10	4.78	20767	1	1	0	648.333	1941.98	3	1941.98	-0.002	0	73.2	4.5e-06	K	GHYTEGAELVDAVLDVVR	K			Locus:1.1.1.3738.8
26	IPI00002966	Tax_Id=9606 Gene_Symbol=HSPA4 Heat shock 70 kDa protein 4	998	94271	28	28	14	14	5.11	2295	1	1	1	418.232	834.45	2	834.449	0.0009	0	39.35	0.0043	K	LFEELGK	Q			Locus:1.1.1.2863.2
26	IPI00002966	Tax_Id=9606 Gene_Symbol=HSPA4 Heat shock 70 kDa protein 4	998	94271	28	28	14	14	5.11	2296	1	1	1	418.232	834.45	2	834.449	0.0009	0	42.28	0.0022	K	LFEELGK	Q			Locus:1.1.1.2866.2
26	IPI00002966	Tax_Id=9606 Gene_Symbol=HSPA4 Heat shock 70 kDa protein 4	998	94271	28	28	14	14	5.11	6633	1	1	1	559.301	1116.59	2	1116.58	0.0017	0	57.34	0.00016	K	QSLTMDPVVK	S			Locus:1.1.1.2683.12
26	IPI00002966	Tax_Id=9606 Gene_Symbol=HSPA4 Heat shock 70 kDa protein 4	998	94271	28	28	14	14	5.11	8843	1	1	1	620.298	1238.58	2	1238.58	-0.0001	0	43.03	0.0028	R	AFSDPFVEAEK	S			Locus:1.1.1.3049.13
26	IPI00002966	Tax_Id=9606 Gene_Symbol=HSPA4 Heat shock 70 kDa protein 4	998	94271	28	28	14	14	5.11	8844	1	1	1	620.298	1238.58	2	1238.58	-0.0001	0	61.17	4.3e-05	R	AFSDPFVEAEK	S			Locus:1.1.1.3044.12
26	IPI00002966	Tax_Id=9606 Gene_Symbol=HSPA4 Heat shock 70 kDa protein 4	998	94271	28	28	14	14	5.11	10436	1	1	1	661.359	1320.7	2	1320.7	-0.0003	0	64.63	2.2e-05	K	VLATAFDTTLGGR	K			Locus:1.1.1.3060.7
26	IPI00002966	Tax_Id=9606 Gene_Symbol=HSPA4 Heat shock 70 kDa protein 4	998	94271	28	28	14	14	5.11	10437	1	1	1	661.359	1320.7	2	1320.7	-0.0003	0	87.04	1.3e-07	K	VLATAFDTTLGGR	K			Locus:1.1.1.3063.10
26	IPI00002966	Tax_Id=9606 Gene_Symbol=HSPA4 Heat shock 70 kDa protein 4	998	94271	28	28	14	14	5.11	11399	1	1	1	685.816	1369.62	2	1369.62	-0.0023	0	47.09	0.0009	K	FLEMCNDLLAR	V	Methylthio (C)	0.00002000000.0	Locus:1.1.1.3823.5
26	IPI00002966	Tax_Id=9606 Gene_Symbol=HSPA4 Heat shock 70 kDa protein 4	998	94271	28	28	14	14	5.11	11400	1	1	1	685.816	1369.62	2	1369.62	-0.0022	0	51.18	0.00035	K	FLEMCNDLLAR	V	Methylthio (C)	0.00002000000.0	Locus:1.1.1.3817.7
26	IPI00002966	Tax_Id=9606 Gene_Symbol=HSPA4 Heat shock 70 kDa protein 4	998	94271	28	28	14	14	5.11	11401	1	1	1	685.816	1369.62	2	1369.62	-0.0022	0	71.19	3.5e-06	K	FLEMCNDLLAR	V	Methylthio (C)	0.00002000000.0	Locus:1.1.1.3820.5
26	IPI00002966	Tax_Id=9606 Gene_Symbol=HSPA4 Heat shock 70 kDa protein 4	998	94271	28	28	14	14	5.11	13074	1	1	1	726.856	1451.7	2	1451.7	0.0017	0	44.03	0.003	R	EMLNLYIENEGK	M			Locus:1.1.1.3184.11
26	IPI00002966	Tax_Id=9606 Gene_Symbol=HSPA4 Heat shock 70 kDa protein 4	998	94271	28	28	14	14	5.11	13093	1	1	1	727.807	1453.6	2	1453.6	0.0026	0	67.02	4.3e-06	K	STNEAMEWMNNK	L			Locus:1.1.1.2831.14
26	IPI00002966	Tax_Id=9606 Gene_Symbol=HSPA4 Heat shock 70 kDa protein 4	998	94271	28	28	14	14	5.11	13094	1	1	1	727.807	1453.6	2	1453.6	0.0027	0	38.06	0.0034	K	STNEAMEWMNNK	L			Locus:1.1.1.2834.16
26	IPI00002966	Tax_Id=9606 Gene_Symbol=HSPA4 Heat shock 70 kDa protein 4	998	94271	28	28	14	14	5.11	13887	1	1	1	746.885	1491.76	2	1491.76	-0.0004	0	68.76	1.2e-05	K	EDIYAVEIVGGATR	I			Locus:1.1.1.3277.12
26	IPI00002966	Tax_Id=9606 Gene_Symbol=HSPA4 Heat shock 70 kDa protein 4	998	94271	28	28	14	14	5.11	13888	1	1	1	746.886	1491.76	2	1491.76	-0.0003	0	78.28	1.4e-06	K	EDIYAVEIVGGATR	I			Locus:1.1.1.3274.13
26	IPI00002966	Tax_Id=9606 Gene_Symbol=HSPA4 Heat shock 70 kDa protein 4	998	94271	28	28	14	14	5.11	13927	1	1	1	748.353	1494.69	2	1494.69	-0.0027	0	63.65	3.3e-05	R	AGGIETIANEYSDR	C			Locus:1.1.1.2939.16
26	IPI00002966	Tax_Id=9606 Gene_Symbol=HSPA4 Heat shock 70 kDa protein 4	998	94271	28	28	14	14	5.11	14382	1	1	1	760.381	1518.75	2	1518.75	-0.0051	0	72.5	5e-06	K	ELSTTLNADEAVTR	G			Locus:1.1.1.2817.15
26	IPI00002966	Tax_Id=9606 Gene_Symbol=HSPA4 Heat shock 70 kDa protein 4	998	94271	28	28	14	14	5.11	14383	1	1	1	760.381	1518.75	2	1518.75	-0.005	0	94	3.5e-08	K	ELSTTLNADEAVTR	G			Locus:1.1.1.2820.14
26	IPI00002966	Tax_Id=9606 Gene_Symbol=HSPA4 Heat shock 70 kDa protein 4	998	94271	28	28	14	14	5.11	15539	1	1	1	791.911	1581.81	2	1581.81	0.0003	0	85.51	2.2e-07	R	NFTTEQVTAMLLSK	L			Locus:1.1.1.3483.6
26	IPI00002966	Tax_Id=9606 Gene_Symbol=HSPA4 Heat shock 70 kDa protein 4	998	94271	28	28	14	14	5.11	15540	1	1	1	791.911	1581.81	2	1581.81	0.0004	0	126.23	1.8e-11	R	NFTTEQVTAMLLSK	L			Locus:1.1.1.3476.14
26	IPI00002966	Tax_Id=9606 Gene_Symbol=HSPA4 Heat shock 70 kDa protein 4	998	94271	28	28	14	14	5.11	15541	1	1	1	791.911	1581.81	2	1581.81	0.0004	0	91.46	5.5e-08	R	NFTTEQVTAMLLSK	L			Locus:1.1.1.3479.12
26	IPI00002966	Tax_Id=9606 Gene_Symbol=HSPA4 Heat shock 70 kDa protein 4	998	94271	28	28	14	14	5.11	18046	1	1	1	868.466	1734.92	2	1734.92	-0.0014	0	55.58	0.0002	R	EFSITDVVPYPISLR	W			Locus:1.1.1.3870.15
26	IPI00002966	Tax_Id=9606 Gene_Symbol=HSPA4 Heat shock 70 kDa protein 4	998	94271	28	28	14	14	5.11	18047	1	1	1	868.466	1734.92	2	1734.92	-0.001	0	55.52	0.0002	R	EFSITDVVPYPISLR	W			Locus:1.1.1.3873.11
26	IPI00002966	Tax_Id=9606 Gene_Symbol=HSPA4 Heat shock 70 kDa protein 4	998	94271	28	28	14	14	5.11	20300	1	1	1	635.023	1902.05	3	1902.05	0.002	0	47.7	0.00057	K	SNLAYDIVQLPTGLTGIK	V			Locus:1.1.1.3659.5
26	IPI00002966	Tax_Id=9606 Gene_Symbol=HSPA4 Heat shock 70 kDa protein 4	998	94271	28	28	14	14	5.11	20301	1	1	1	635.023	1902.05	3	1902.05	0.002	0	68.96	4.3e-06	K	SNLAYDIVQLPTGLTGIK	V			Locus:1.1.1.3655.7
26	IPI00002966	Tax_Id=9606 Gene_Symbol=HSPA4 Heat shock 70 kDa protein 4	998	94271	28	28	14	14	5.11	20302	1	1	1	952.032	1902.05	2	1902.05	0.0036	0	52.29	0.0002	K	SNLAYDIVQLPTGLTGIK	V			Locus:1.1.1.3657.16
26	IPI00002966	Tax_Id=9606 Gene_Symbol=HSPA4 Heat shock 70 kDa protein 4	998	94271	28	28	14	14	5.11	22388	1	1	1	714.379	2140.12	3	2140.12	-0.0013	0	76.19	1.9e-06	K	TSTVDLPIENQLLWQIDR	E			Locus:1.1.1.3763.6
26	IPI00002966	Tax_Id=9606 Gene_Symbol=HSPA4 Heat shock 70 kDa protein 4	998	94271	28	28	14	14	5.11	22389	1	1	1	714.379	2140.12	3	2140.12	-0.0013	0	76.57	1.8e-06	K	TSTVDLPIENQLLWQIDR	E			Locus:1.1.1.3766.8
27	IPI00289334	Tax_Id=9606 Gene_Symbol=FLNB Isoform 1 of Filamin-B	957	277990	30	30	19	19	5.47	5329	1	0	0	522.754	1043.49	2	1043.49	0.0004	0	44.14	0.0013	K	DLAEDAPWK	K			Locus:1.1.1.3028.6
27	IPI00289334	Tax_Id=9606 Gene_Symbol=FLNB Isoform 1 of Filamin-B	957	277990	30	30	19	19	5.47	6694	1	1	1	560.787	1119.56	2	1119.56	-0.0007	0	97.81	1.2e-08	K	AAGSGELGVTMK	G			Locus:1.1.1.2497.6
27	IPI00289334	Tax_Id=9606 Gene_Symbol=FLNB Isoform 1 of Filamin-B	957	277990	30	30	19	19	5.47	7389	1	1	1	580.315	1158.62	2	1158.61	0.002	0	47.5	0.0017	K	NTVELLVEDK	G			Locus:1.1.1.2884.11
27	IPI00289334	Tax_Id=9606 Gene_Symbol=FLNB Isoform 1 of Filamin-B	957	277990	30	30	19	19	5.47	8282	1	1	1	605.819	1209.62	2	1209.62	-0.0005	0	82.12	3.6e-07	R	VLQSFTVDSSK	A			Locus:1.1.1.2673.11
27	IPI00289334	Tax_Id=9606 Gene_Symbol=FLNB Isoform 1 of Filamin-B	957	277990	30	30	19	19	5.47	8604	1	0	0	613.889	1225.76	2	1225.76	-0.0015	0	47.23	7.9e-05	R	LIALLEVLSQK	R			Locus:1.1.1.3676.8
27	IPI00289334	Tax_Id=9606 Gene_Symbol=FLNB Isoform 1 of Filamin-B	957	277990	30	30	19	19	5.47	8605	1	0	0	613.889	1225.76	2	1225.76	-0.0013	0	93.74	1.8e-09	R	LIALLEVLSQK	R			Locus:1.1.1.3673.8
27	IPI00289334	Tax_Id=9606 Gene_Symbol=FLNB Isoform 1 of Filamin-B	957	277990	30	30	19	19	5.47	12295	1	1	1	707.381	1412.75	2	1412.75	-0.0031	0	69.29	6.9e-06	R	AGPGTLSVTIEGPSK	V			Locus:1.1.1.2815.13
27	IPI00289334	Tax_Id=9606 Gene_Symbol=FLNB Isoform 1 of Filamin-B	957	277990	30	30	19	19	5.47	12296	1	1	1	707.381	1412.75	2	1412.75	-0.0031	0	64.86	1.9e-05	R	AGPGTLSVTIEGPSK	V			Locus:1.1.1.2812.12
27	IPI00289334	Tax_Id=9606 Gene_Symbol=FLNB Isoform 1 of Filamin-B	957	277990	30	30	19	19	5.47	12858	1	1	0	721.878	1441.74	2	1441.74	-0.0007	0	81.7	4.4e-07	R	EAGAGGLSIAVEGPSK	A			Locus:1.1.1.2848.13
27	IPI00289334	Tax_Id=9606 Gene_Symbol=FLNB Isoform 1 of Filamin-B	957	277990	30	30	19	19	5.47	13234	1	1	1	730.84	1459.67	2	1459.67	0	0	61.38	4e-05	R	TFEMSDFIVDTR	D			Locus:1.1.1.3536.11
27	IPI00289334	Tax_Id=9606 Gene_Symbol=FLNB Isoform 1 of Filamin-B	957	277990	30	30	19	19	5.47	13235	1	1	1	730.84	1459.67	2	1459.67	0.0001	0	40.98	0.0044	R	TFEMSDFIVDTR	D			Locus:1.1.1.3536.12
27	IPI00289334	Tax_Id=9606 Gene_Symbol=FLNB Isoform 1 of Filamin-B	957	277990	30	30	19	19	5.47	14380	1	1	1	760.38	1518.74	2	1518.75	-0.0018	0	50.04	0.00089	R	GEAGVPAEFSIWTR	E			Locus:1.1.1.3391.15
27	IPI00289334	Tax_Id=9606 Gene_Symbol=FLNB Isoform 1 of Filamin-B	957	277990	30	30	19	19	5.47	15171	1	1	1	781.423	1560.83	2	1560.83	0.0016	0	76.63	1.7e-06	K	VLFASQEIPASPFR	V			Locus:1.1.1.3358.16
27	IPI00289334	Tax_Id=9606 Gene_Symbol=FLNB Isoform 1 of Filamin-B	957	277990	30	30	19	19	5.47	15172	1	1	1	781.423	1560.83	2	1560.83	0.0016	0	73.41	3.7e-06	K	VLFASQEIPASPFR	V			Locus:1.1.1.3360.12
27	IPI00289334	Tax_Id=9606 Gene_Symbol=FLNB Isoform 1 of Filamin-B	957	277990	30	30	19	19	5.47	15173	1	1	1	781.423	1560.83	2	1560.83	0.0022	0	46.86	0.0016	K	VLFASQEIPASPFR	V			Locus:1.1.1.3355.13
27	IPI00289334	Tax_Id=9606 Gene_Symbol=FLNB Isoform 1 of Filamin-B	957	277990	30	30	19	19	5.47	16233	1	1	1	541.606	1621.8	3	1621.79	0.0014	1	40.35	0.0088	R	VEVGKDQEFTVDTR	G			Locus:1.1.1.2661.9
27	IPI00289334	Tax_Id=9606 Gene_Symbol=FLNB Isoform 1 of Filamin-B	957	277990	30	30	19	19	5.47	16333	1	1	1	814.928	1627.84	2	1627.84	-0.0001	0	42.68	0.004	R	GAGIGGLGITVEGPSESK	I			Locus:1.1.1.3103.16
27	IPI00289334	Tax_Id=9606 Gene_Symbol=FLNB Isoform 1 of Filamin-B	957	277990	30	30	19	19	5.47	16334	1	1	1	814.928	1627.84	2	1627.84	0	0	51.51	0.00053	R	GAGIGGLGITVEGPSESK	I			Locus:1.1.1.3097.9
27	IPI00289334	Tax_Id=9606 Gene_Symbol=FLNB Isoform 1 of Filamin-B	957	277990	30	30	19	19	5.47	16335	1	1	1	814.928	1627.84	2	1627.84	0	0	65.42	2.1e-05	R	GAGIGGLGITVEGPSESK	I			Locus:1.1.1.3104.14
27	IPI00289334	Tax_Id=9606 Gene_Symbol=FLNB Isoform 1 of Filamin-B	957	277990	30	30	19	19	5.47	16336	1	1	1	814.928	1627.84	2	1627.84	0	0	80.99	5.9e-07	R	GAGIGGLGITVEGPSESK	I			Locus:1.1.1.3100.15
27	IPI00289334	Tax_Id=9606 Gene_Symbol=FLNB Isoform 1 of Filamin-B	957	277990	30	30	19	19	5.47	20178	1	0	0	631.323	1890.95	3	1890.95	-0.0026	0	71.3	7.4e-06	R	QMQLENVSVALEFLDR	E			Locus:1.1.1.3788.9
27	IPI00289334	Tax_Id=9606 Gene_Symbol=FLNB Isoform 1 of Filamin-B	957	277990	30	30	19	19	5.47	21067	1	1	1	657.013	1968.02	3	1968.02	0.0004	0	44.31	0.0031	R	DAGEGLLAVQITDQEGKPK	R			Locus:1.1.1.3106.9
27	IPI00289334	Tax_Id=9606 Gene_Symbol=FLNB Isoform 1 of Filamin-B	957	277990	30	30	19	19	5.47	21232	1	1	1	662.318	1983.93	3	1983.93	-0.0006	0	54.8	0.00032	K	IPEINSSDMSAHVTSPSGR	V			Locus:1.1.1.2787.12
27	IPI00289334	Tax_Id=9606 Gene_Symbol=FLNB Isoform 1 of Filamin-B	957	277990	30	30	19	19	5.47	21233	1	1	1	662.318	1983.93	3	1983.93	-0.0006	0	43.17	0.0047	K	IPEINSSDMSAHVTSPSGR	V			Locus:1.1.1.2784.12
27	IPI00289334	Tax_Id=9606 Gene_Symbol=FLNB Isoform 1 of Filamin-B	957	277990	30	30	19	19	5.47	21477	1	1	1	1008.99	2015.97	2	2015.97	-0.0009	0	46.49	0.002	R	YMIGVTYGGDDIPLSPYR	I			Locus:1.1.1.3524.15
27	IPI00289334	Tax_Id=9606 Gene_Symbol=FLNB Isoform 1 of Filamin-B	957	277990	30	30	19	19	5.47	21725	1	1	1	1023.54	2045.06	2	2045.06	-0.0039	0	95.16	2.7e-08	R	LVSPGSANETSSILVESVTR	S			Locus:1.1.1.3210.16
27	IPI00289334	Tax_Id=9606 Gene_Symbol=FLNB Isoform 1 of Filamin-B	957	277990	30	30	19	19	5.47	21726	1	1	1	682.694	2045.06	3	2045.06	-0.0036	0	60.88	7.2e-05	R	LVSPGSANETSSILVESVTR	S			Locus:1.1.1.3208.7
27	IPI00289334	Tax_Id=9606 Gene_Symbol=FLNB Isoform 1 of Filamin-B	957	277990	30	30	19	19	5.47	22743	1	1	1	549.29	2193.13	4	2193.14	-0.0103	0	41.42	0.0063	K	AHGPGLEGGLVGKPAEFTIDTK	G			Locus:1.1.1.2937.6
27	IPI00289334	Tax_Id=9606 Gene_Symbol=FLNB Isoform 1 of Filamin-B	957	277990	30	30	19	19	5.47	23807	1	1	1	799.059	2394.16	3	2394.16	-0.0043	0	52.71	0.00066	K	NGNHVANSPVSIMVVQSEIGDAR	R	Deamidated (NQ)	0.00000010000000000000000.0	Locus:1.1.1.3315.15
27	IPI00289334	Tax_Id=9606 Gene_Symbol=FLNB Isoform 1 of Filamin-B	957	277990	30	30	19	19	5.47	23808	1	1	1	799.059	2394.16	3	2394.16	-0.0043	0	88.55	1.7e-07	K	NGNHVANSPVSIMVVQSEIGDAR	R	Deamidated (NQ)	0.00000010000000000000000.0	Locus:1.1.1.3312.12
28	IPI00396485	Tax_Id=9606 Gene_Symbol=EEF1A1 Elongation factor 1-alpha 1	940	50109	32	32	13	13	9.1	1820	1	1	1	393.721	785.428	2	785.428	0.0002	1	38.65	0.0028	K	KLEDGPK	F			Locus:1.1.1.1698.2
28	IPI00396485	Tax_Id=9606 Gene_Symbol=EEF1A1 Elongation factor 1-alpha 1	940	50109	32	32	13	13	9.1	2692	1	1	1	435.775	869.535	2	869.533	0.0016	0	54.27	5.1e-05	K	QLIVGVNK	M			Locus:1.1.1.2488.2
28	IPI00396485	Tax_Id=9606 Gene_Symbol=EEF1A1 Elongation factor 1-alpha 1	940	50109	32	32	13	13	9.1	2693	1	1	1	435.775	869.535	2	869.533	0.0016	0	48.13	0.00021	K	QLIVGVNK	M			Locus:1.1.1.2485.5
28	IPI00396485	Tax_Id=9606 Gene_Symbol=EEF1A1 Elongation factor 1-alpha 1	940	50109	32	32	13	13	9.1	3294	1	1	1	457.788	913.56	2	913.56	0.0007	0	76.34	4.3e-07	R	QTVAVGVIK	A			Locus:1.1.1.2473.8
28	IPI00396485	Tax_Id=9606 Gene_Symbol=EEF1A1 Elongation factor 1-alpha 1	940	50109	32	32	13	13	9.1	3295	1	1	1	457.788	913.56	2	913.56	0.0007	0	49.62	0.0002	R	QTVAVGVIK	A			Locus:1.1.1.2470.6
28	IPI00396485	Tax_Id=9606 Gene_Symbol=EEF1A1 Elongation factor 1-alpha 1	940	50109	32	32	13	13	9.1	3607	1	1	1	468.761	935.508	2	935.508	0.0003	1	40.74	0.0031	K	RYEEIVK	E			Locus:1.1.1.2314.8
28	IPI00396485	Tax_Id=9606 Gene_Symbol=EEF1A1 Elongation factor 1-alpha 1	940	50109	32	32	13	13	9.1	5000	1	1	1	513.31	1024.6	2	1024.6	0.0019	0	68	2.4e-06	K	IGGIGTVPVGR	V			Locus:1.1.1.2684.7
28	IPI00396485	Tax_Id=9606 Gene_Symbol=EEF1A1 Elongation factor 1-alpha 1	940	50109	32	32	13	13	9.1	5001	1	1	1	513.31	1024.6	2	1024.6	0.0019	0	72.42	8.6e-07	K	IGGIGTVPVGR	V			Locus:1.1.1.2687.9
28	IPI00396485	Tax_Id=9606 Gene_Symbol=EEF1A1 Elongation factor 1-alpha 1	940	50109	32	32	13	13	9.1	5002	1	1	1	513.31	1024.6	2	1024.6	0.0019	0	58.3	2.2e-05	K	IGGIGTVPVGR	V			Locus:1.1.1.2681.6
28	IPI00396485	Tax_Id=9606 Gene_Symbol=EEF1A1 Elongation factor 1-alpha 1	940	50109	32	32	13	13	9.1	6704	1	1	1	560.806	1119.6	2	1119.59	0.004	0	81.14	5.2e-07	K	STTTGHLIYK	C			Locus:1.1.1.2307.14
28	IPI00396485	Tax_Id=9606 Gene_Symbol=EEF1A1 Elongation factor 1-alpha 1	940	50109	32	32	13	13	9.1	7140	1	1	1	573.332	1144.65	2	1144.65	-0.0003	0	39.9	0.0044	R	GITIDISLWK	F			Locus:1.1.1.3548.3
28	IPI00396485	Tax_Id=9606 Gene_Symbol=EEF1A1 Elongation factor 1-alpha 1	940	50109	32	32	13	13	9.1	9660	1	1	1	641.784	1281.55	2	1281.55	-0.0004	0	51.74	0.00023	K	MDSTEPPYSQK	R			Locus:1.1.1.2427.16
28	IPI00396485	Tax_Id=9606 Gene_Symbol=EEF1A1 Elongation factor 1-alpha 1	940	50109	32	32	13	13	9.1	10288	1	1	1	657.874	1313.73	2	1313.73	-0.0011	0	89.91	5.7e-08	R	EHALLAYTLGVK	Q			Locus:1.1.1.2962.14
28	IPI00396485	Tax_Id=9606 Gene_Symbol=EEF1A1 Elongation factor 1-alpha 1	940	50109	32	32	13	13	9.1	10289	1	1	1	657.874	1313.73	2	1313.73	-0.0011	0	69.82	5.9e-06	R	EHALLAYTLGVK	Q			Locus:1.1.1.2965.11
28	IPI00396485	Tax_Id=9606 Gene_Symbol=EEF1A1 Elongation factor 1-alpha 1	940	50109	32	32	13	13	9.1	10290	1	1	1	657.874	1313.73	2	1313.73	-0.0011	0	48.2	0.00085	R	EHALLAYTLGVK	Q			Locus:1.1.1.2959.12
28	IPI00396485	Tax_Id=9606 Gene_Symbol=EEF1A1 Elongation factor 1-alpha 1	940	50109	32	32	13	13	9.1	10291	1	1	1	438.919	1313.73	3	1313.73	-0.0003	0	71.16	3.9e-06	R	EHALLAYTLGVK	Q			Locus:1.1.1.2963.3
28	IPI00396485	Tax_Id=9606 Gene_Symbol=EEF1A1 Elongation factor 1-alpha 1	940	50109	32	32	13	13	9.1	10292	1	1	1	438.919	1313.73	3	1313.73	-0.0003	0	69.39	5.8e-06	R	EHALLAYTLGVK	Q			Locus:1.1.1.2966.2
28	IPI00396485	Tax_Id=9606 Gene_Symbol=EEF1A1 Elongation factor 1-alpha 1	940	50109	32	32	13	13	9.1	10293	1	1	1	438.919	1313.73	3	1313.73	-0.0003	0	69.46	5.7e-06	R	EHALLAYTLGVK	Q			Locus:1.1.1.2960.3
28	IPI00396485	Tax_Id=9606 Gene_Symbol=EEF1A1 Elongation factor 1-alpha 1	940	50109	32	32	13	13	9.1	12101	1	1	1	468.914	1403.72	3	1403.72	-0.0008	0	57.99	0.00014	K	YYVTIIDAPGHR	D			Locus:1.1.1.2790.2
28	IPI00396485	Tax_Id=9606 Gene_Symbol=EEF1A1 Elongation factor 1-alpha 1	940	50109	32	32	13	13	9.1	12102	1	1	1	468.914	1403.72	3	1403.72	-0.0008	0	64.65	3e-05	K	YYVTIIDAPGHR	D			Locus:1.1.1.2793.3
28	IPI00396485	Tax_Id=9606 Gene_Symbol=EEF1A1 Elongation factor 1-alpha 1	940	50109	32	32	13	13	9.1	12103	1	1	1	468.914	1403.72	3	1403.72	-0.0008	0	54.72	0.00029	K	YYVTIIDAPGHR	D			Locus:1.1.1.2796.3
28	IPI00396485	Tax_Id=9606 Gene_Symbol=EEF1A1 Elongation factor 1-alpha 1	940	50109	32	32	13	13	9.1	12104	1	1	1	702.867	1403.72	2	1403.72	-0.0007	0	73.7	3.7e-06	K	YYVTIIDAPGHR	D			Locus:1.1.1.2794.14
28	IPI00396485	Tax_Id=9606 Gene_Symbol=EEF1A1 Elongation factor 1-alpha 1	940	50109	32	32	13	13	9.1	12105	1	1	1	702.867	1403.72	2	1403.72	-0.0006	0	67.87	1.4e-05	K	YYVTIIDAPGHR	D			Locus:1.1.1.2791.15
28	IPI00396485	Tax_Id=9606 Gene_Symbol=EEF1A1 Elongation factor 1-alpha 1	940	50109	32	32	13	13	9.1	15621	1	1	1	397.975	1587.87	4	1587.87	-0.001	0	65.38	1.4e-05	K	THINIVVIGHVDSGK	S			Locus:1.1.1.2654.3
28	IPI00396485	Tax_Id=9606 Gene_Symbol=EEF1A1 Elongation factor 1-alpha 1	940	50109	32	32	13	13	9.1	15622	1	1	1	397.975	1587.87	4	1587.87	-0.001	0	54.53	0.00018	K	THINIVVIGHVDSGK	S			Locus:1.1.1.2657.3
28	IPI00396485	Tax_Id=9606 Gene_Symbol=EEF1A1 Elongation factor 1-alpha 1	940	50109	32	32	13	13	9.1	15624	1	1	1	794.945	1587.87	2	1587.87	0.0014	0	77.7	8.8e-07	K	THINIVVIGHVDSGK	S			Locus:1.1.1.2652.15
28	IPI00396485	Tax_Id=9606 Gene_Symbol=EEF1A1 Elongation factor 1-alpha 1	940	50109	32	32	13	13	9.1	24145	1	1	1	839.133	2514.38	3	2514.38	0.001	0	60.01	2.6e-05	R	VETGVLKPGMVVTFAPVNVTTEVK	S			Locus:1.1.1.3381.15
28	IPI00396485	Tax_Id=9606 Gene_Symbol=EEF1A1 Elongation factor 1-alpha 1	940	50109	32	32	13	13	9.1	24146	1	1	1	839.133	2514.38	3	2514.38	0.001	0	47.78	0.00044	R	VETGVLKPGMVVTFAPVNVTTEVK	S			Locus:1.1.1.3384.10
28	IPI00396485	Tax_Id=9606 Gene_Symbol=EEF1A1 Elongation factor 1-alpha 1	940	50109	32	32	13	13	9.1	24147	1	1	1	839.133	2514.38	3	2514.38	0.001	0	54.65	9.1e-05	R	VETGVLKPGMVVTFAPVNVTTEVK	S			Locus:1.1.1.3387.13
28	IPI00396485	Tax_Id=9606 Gene_Symbol=EEF1A1 Elongation factor 1-alpha 1	940	50109	32	32	13	13	9.1	24151	1	1	1	839.466	2515.38	3	2515.36	0.017	0	39.61	0.0031	R	VETGVLKPGMVVTFAPVNVTTEVK	S	Deamidated (NQ)	0.000000000000000001000000.0	Locus:1.1.1.3384.11
28	IPI00396485	Tax_Id=9606 Gene_Symbol=EEF1A1 Elongation factor 1-alpha 1	940	50109	32	32	13	13	9.1	24180	1	1	1	844.463	2530.37	3	2530.37	-0.0041	0	39.38	0.0042	R	VETGVLKPGMVVTFAPVNVTTEVK	S	Oxidation (M)	0.000000000300000000000000.0	Locus:1.1.1.3256.15
28	IPI00396485	Tax_Id=9606 Gene_Symbol=EEF1A1 Elongation factor 1-alpha 1	940	50109	32	32	13	13	9.1	24798	1	1	1	966.801	2897.38	3	2897.4	-0.0153	0	59.6	0.00014	K	NMITGTSQADCAVLIVAAGVGEFEAGISK	N	Methylthio (C)	0.00000000002000000000000000000.0	Locus:1.1.1.4237.6
29	IPI00007765	Tax_Id=9606 Gene_Symbol=HSPA9 Stress-70 protein, mitochondrial	935	73635	21	21	10	10	5.87	9817	1	1	1	430.898	1289.67	3	1289.67	-0.0014	0	58.88	0.00012	K	VQQTVQDLFGR	A			Locus:1.1.1.2972.2
29	IPI00007765	Tax_Id=9606 Gene_Symbol=HSPA9 Stress-70 protein, mitochondrial	935	73635	21	21	10	10	5.87	9818	1	1	1	645.844	1289.67	2	1289.67	0	0	79.67	1e-06	K	VQQTVQDLFGR	A			Locus:1.1.1.2967.12
29	IPI00007765	Tax_Id=9606 Gene_Symbol=HSPA9 Stress-70 protein, mitochondrial	935	73635	21	21	10	10	5.87	11250	1	1	1	454.584	1360.73	3	1360.74	-0.0034	0	56.79	0.00013	R	AQFEGIVTDLIR	R			Locus:1.1.1.3467.2
29	IPI00007765	Tax_Id=9606 Gene_Symbol=HSPA9 Stress-70 protein, mitochondrial	935	73635	21	21	10	10	5.87	11251	1	1	1	681.375	1360.74	2	1360.74	0.0004	0	76.65	1.3e-06	R	AQFEGIVTDLIR	R			Locus:1.1.1.3469.11
29	IPI00007765	Tax_Id=9606 Gene_Symbol=HSPA9 Stress-70 protein, mitochondrial	935	73635	21	21	10	10	5.87	12959	1	1	1	482.925	1445.75	3	1445.75	-0.003	0	41.86	0.0063	K	SDIGEVILVGGMTR	M			Locus:1.1.1.3392.2
29	IPI00007765	Tax_Id=9606 Gene_Symbol=HSPA9 Stress-70 protein, mitochondrial	935	73635	21	21	10	10	5.87	12960	1	1	1	723.885	1445.75	2	1445.75	-0.0001	0	44.66	0.0032	K	SDIGEVILVGGMTR	M			Locus:1.1.1.3393.14
29	IPI00007765	Tax_Id=9606 Gene_Symbol=HSPA9 Stress-70 protein, mitochondrial	935	73635	21	21	10	10	5.87	12961	1	1	1	723.885	1445.75	2	1445.75	-0.0001	0	86.05	2.3e-07	K	SDIGEVILVGGMTR	M			Locus:1.1.1.3394.9
29	IPI00007765	Tax_Id=9606 Gene_Symbol=HSPA9 Stress-70 protein, mitochondrial	935	73635	21	21	10	10	5.87	13036	1	1	1	725.863	1449.71	2	1449.71	0.0009	0	87.89	1.4e-07	R	TTPSVVAFTADGER	L			Locus:1.1.1.2871.15
29	IPI00007765	Tax_Id=9606 Gene_Symbol=HSPA9 Stress-70 protein, mitochondrial	935	73635	21	21	10	10	5.87	13512	1	1	1	737.399	1472.78	2	1472.78	0.0004	0	43.72	0.0029	R	EQQIVIQSSGGLSK	D			Locus:1.1.1.2664.16
29	IPI00007765	Tax_Id=9606 Gene_Symbol=HSPA9 Stress-70 protein, mitochondrial	935	73635	21	21	10	10	5.87	13513	1	1	1	737.399	1472.78	2	1472.78	0.0004	0	80.57	6.1e-07	R	EQQIVIQSSGGLSK	D			Locus:1.1.1.2659.16
29	IPI00007765	Tax_Id=9606 Gene_Symbol=HSPA9 Stress-70 protein, mitochondrial	935	73635	21	21	10	10	5.87	15041	1	1	1	777.424	1552.83	2	1552.83	0.0011	0	77.45	9.7e-07	K	LYSPSQIGAFVLMK	M			Locus:1.1.1.3505.12
29	IPI00007765	Tax_Id=9606 Gene_Symbol=HSPA9 Stress-70 protein, mitochondrial	935	73635	21	21	10	10	5.87	16640	1	1	1	823.444	1644.87	2	1644.87	0.0006	0	101.95	5.2e-09	R	VINEPTAAALAYGLDK	S			Locus:1.1.1.3182.13
29	IPI00007765	Tax_Id=9606 Gene_Symbol=HSPA9 Stress-70 protein, mitochondrial	935	73635	21	21	10	10	5.87	16641	1	1	1	823.444	1644.87	2	1644.87	0.0007	0	51.79	0.00054	R	VINEPTAAALAYGLDK	S			Locus:1.1.1.3185.10
29	IPI00007765	Tax_Id=9606 Gene_Symbol=HSPA9 Stress-70 protein, mitochondrial	935	73635	21	21	10	10	5.87	19155	1	1	1	904.954	1807.89	2	1807.9	-0.0013	0	121.67	7.3e-11	K	SQVFSTAADGQTQVEIK	V			Locus:1.1.1.2839.16
29	IPI00007765	Tax_Id=9606 Gene_Symbol=HSPA9 Stress-70 protein, mitochondrial	935	73635	21	21	10	10	5.87	19156	1	1	1	904.954	1807.89	2	1807.9	-0.0013	0	154.66	3.7e-14	K	SQVFSTAADGQTQVEIK	V			Locus:1.1.1.2836.16
29	IPI00007765	Tax_Id=9606 Gene_Symbol=HSPA9 Stress-70 protein, mitochondrial	935	73635	21	21	10	10	5.87	21787	1	1	1	685.991	2054.95	3	2054.95	-0.0026	0	67.34	1.7e-05	K	STNGDTFLGGEDFDQALLR	H			Locus:1.1.1.3585.14
29	IPI00007765	Tax_Id=9606 Gene_Symbol=HSPA9 Stress-70 protein, mitochondrial	935	73635	21	21	10	10	5.87	21788	1	1	1	1028.49	2054.96	2	2054.95	0.0026	0	118.41	1.4e-10	K	STNGDTFLGGEDFDQALLR	H			Locus:1.1.1.3583.16
29	IPI00007765	Tax_Id=9606 Gene_Symbol=HSPA9 Stress-70 protein, mitochondrial	935	73635	21	21	10	10	5.87	21792	1	1	1	686.321	2055.94	3	2055.94	0.0016	0	53.22	0.00041	K	STNGDTFLGGEDFDQALLR	H	Deamidated (NQ)	0.0000000000000010000.0	Locus:1.1.1.3742.8
29	IPI00007765	Tax_Id=9606 Gene_Symbol=HSPA9 Stress-70 protein, mitochondrial	935	73635	21	21	10	10	5.87	21793	1	1	1	1028.99	2055.96	2	2055.94	0.0184	0	73.3	4.3e-06	K	STNGDTFLGGEDFDQALLR	H	Deamidated (NQ)	0.0010000000000000000.0	Locus:1.1.1.3744.16
29	IPI00007765	Tax_Id=9606 Gene_Symbol=HSPA9 Stress-70 protein, mitochondrial	935	73635	21	21	10	10	5.87	22394	1	1	1	536.267	2141.04	4	2141.04	-0.0019	1	41.81	0.0075	K	ERVEAVNMAEGIIHDTETK	M			Locus:1.1.1.3138.4
29	IPI00007765	Tax_Id=9606 Gene_Symbol=HSPA9 Stress-70 protein, mitochondrial	935	73635	21	21	10	10	5.87	22395	1	1	1	536.267	2141.04	4	2141.04	-0.0019	1	43.76	0.0048	K	ERVEAVNMAEGIIHDTETK	M			Locus:1.1.1.3135.2
30	IPI00218343	Tax_Id=9606 Gene_Symbol=TUBA1C Tubulin alpha-1C chain	926	49863	32	32	11	11	4.96	1764	1	1	0	391.209	780.403	2	780.402	0.001	0	48.96	0.00051	R	LSVDYGK	K			Locus:1.1.1.2446.5
30	IPI00218343	Tax_Id=9606 Gene_Symbol=TUBA1C Tubulin alpha-1C chain	926	49863	32	32	11	11	4.96	3171	1	1	0	453.717	905.419	2	905.416	0.0026	0	57.09	0.00012	R	EDMAALEK	D			Locus:1.1.1.2480.14
30	IPI00218343	Tax_Id=9606 Gene_Symbol=TUBA1C Tubulin alpha-1C chain	926	49863	32	32	11	11	4.96	6026	1	1	0	543.314	1084.61	2	1084.61	0.0002	0	64.28	1.6e-05	K	EIIDLVLDR	I			Locus:1.1.1.3531.4
30	IPI00218343	Tax_Id=9606 Gene_Symbol=TUBA1C Tubulin alpha-1C chain	926	49863	32	32	11	11	4.96	6027	1	1	0	543.314	1084.61	2	1084.61	0.0002	0	64.35	1.6e-05	K	EIIDLVLDR	I			Locus:1.1.1.3528.6
30	IPI00218343	Tax_Id=9606 Gene_Symbol=TUBA1C Tubulin alpha-1C chain	926	49863	32	32	11	11	4.96	6028	1	1	0	543.314	1084.61	2	1084.61	0.0003	0	56.82	8.9e-05	K	EIIDLVLDR	I			Locus:1.1.1.3525.6
30	IPI00218343	Tax_Id=9606 Gene_Symbol=TUBA1C Tubulin alpha-1C chain	926	49863	32	32	11	11	4.96	12225	1	1	0	705.89	1409.77	2	1409.77	-0.0007	0	42.76	0.0024	R	QLFHPEQLITGK	E			Locus:1.1.1.3015.12
30	IPI00218343	Tax_Id=9606 Gene_Symbol=TUBA1C Tubulin alpha-1C chain	926	49863	32	32	11	11	4.96	13805	1	1	0	496.631	1486.87	3	1486.87	-0.0018	0	73.12	9.7e-07	R	LISQIVSSITASLR	F			Locus:1.1.1.3697.4
30	IPI00218343	Tax_Id=9606 Gene_Symbol=TUBA1C Tubulin alpha-1C chain	926	49863	32	32	11	11	4.96	13806	1	1	0	496.631	1486.87	3	1486.87	-0.0018	0	80.39	1.8e-07	R	LISQIVSSITASLR	F			Locus:1.1.1.3689.4
30	IPI00218343	Tax_Id=9606 Gene_Symbol=TUBA1C Tubulin alpha-1C chain	926	49863	32	32	11	11	4.96	13807	1	1	0	496.631	1486.87	3	1486.87	-0.0018	0	80.26	1.9e-07	R	LISQIVSSITASLR	F			Locus:1.1.1.3696.3
30	IPI00218343	Tax_Id=9606 Gene_Symbol=TUBA1C Tubulin alpha-1C chain	926	49863	32	32	11	11	4.96	13808	1	1	0	496.631	1486.87	3	1486.87	-0.0018	0	64.58	6.9e-06	R	LISQIVSSITASLR	F			Locus:1.1.1.3693.3
30	IPI00218343	Tax_Id=9606 Gene_Symbol=TUBA1C Tubulin alpha-1C chain	926	49863	32	32	11	11	4.96	13809	1	1	0	496.631	1486.87	3	1486.87	-0.0018	0	51.71	0.00013	R	LISQIVSSITASLR	F			Locus:1.1.1.3692.3
30	IPI00218343	Tax_Id=9606 Gene_Symbol=TUBA1C Tubulin alpha-1C chain	926	49863	32	32	11	11	4.96	13811	1	1	0	744.444	1486.87	2	1486.87	0.0019	0	96.52	4.9e-09	R	LISQIVSSITASLR	F			Locus:1.1.1.3694.12
30	IPI00218343	Tax_Id=9606 Gene_Symbol=TUBA1C Tubulin alpha-1C chain	926	49863	32	32	11	11	4.96	13812	1	1	0	744.444	1486.87	2	1486.87	0.002	0	84.93	7.1e-08	R	LISQIVSSITASLR	F			Locus:1.1.1.3690.12
30	IPI00218343	Tax_Id=9606 Gene_Symbol=TUBA1C Tubulin alpha-1C chain	926	49863	32	32	11	11	4.96	13813	1	1	0	744.444	1486.87	2	1486.87	0.0026	0	71.33	1.6e-06	R	LISQIVSSITASLR	F			Locus:1.1.1.3686.13
30	IPI00218343	Tax_Id=9606 Gene_Symbol=TUBA1C Tubulin alpha-1C chain	926	49863	32	32	11	11	4.96	17543	1	1	0	567.973	1700.9	3	1700.9	-0.0016	0	57.67	0.00015	R	AVFVDLEPTVIDEVR	T			Locus:1.1.1.3565.6
30	IPI00218343	Tax_Id=9606 Gene_Symbol=TUBA1C Tubulin alpha-1C chain	926	49863	32	32	11	11	4.96	17544	1	1	0	567.973	1700.9	3	1700.9	-0.0016	0	57.62	0.00015	R	AVFVDLEPTVIDEVR	T			Locus:1.1.1.3562.3
30	IPI00218343	Tax_Id=9606 Gene_Symbol=TUBA1C Tubulin alpha-1C chain	926	49863	32	32	11	11	4.96	17545	1	1	0	851.457	1700.9	2	1700.9	0.0017	0	43.52	0.0038	R	AVFVDLEPTVIDEVR	T			Locus:1.1.1.3566.13
30	IPI00218343	Tax_Id=9606 Gene_Symbol=TUBA1C Tubulin alpha-1C chain	926	49863	32	32	11	11	4.96	17798	1	1	0	859.943	1717.87	2	1717.87	-0.0026	0	57.11	0.0002	R	NLDIERPTYTNLNR	L			Locus:1.1.1.2806.15
30	IPI00218343	Tax_Id=9606 Gene_Symbol=TUBA1C Tubulin alpha-1C chain	926	49863	32	32	11	11	4.96	17799	1	1	0	859.943	1717.87	2	1717.87	-0.0026	0	73.54	4.5e-06	R	NLDIERPTYTNLNR	L			Locus:1.1.1.2807.16
30	IPI00218343	Tax_Id=9606 Gene_Symbol=TUBA1C Tubulin alpha-1C chain	926	49863	32	32	11	11	4.96	17800	1	1	0	573.632	1717.87	3	1717.87	-0.0012	0	60	0.0001	R	NLDIERPTYTNLNR	L			Locus:1.1.1.2802.10
30	IPI00218343	Tax_Id=9606 Gene_Symbol=TUBA1C Tubulin alpha-1C chain	926	49863	32	32	11	11	4.96	17801	1	1	0	573.632	1717.87	3	1717.87	-0.0012	0	48.82	0.0013	R	NLDIERPTYTNLNR	L			Locus:1.1.1.2808.9
30	IPI00218343	Tax_Id=9606 Gene_Symbol=TUBA1C Tubulin alpha-1C chain	926	49863	32	32	11	11	4.96	17802	1	1	0	573.632	1717.87	3	1717.87	-0.0012	0	49.03	0.0013	R	NLDIERPTYTNLNR	L			Locus:1.1.1.2805.8
30	IPI00218343	Tax_Id=9606 Gene_Symbol=TUBA1C Tubulin alpha-1C chain	926	49863	32	32	11	11	4.96	18369	1	1	0	586.325	1755.95	3	1755.96	-0.0027	0	43.52	0.0023	R	IHFPLATYAPVISAEK	A			Locus:1.1.1.3215.10
30	IPI00218343	Tax_Id=9606 Gene_Symbol=TUBA1C Tubulin alpha-1C chain	926	49863	32	32	11	11	4.96	18370	1	1	0	586.325	1755.95	3	1755.96	-0.0027	0	74.59	1.8e-06	R	IHFPLATYAPVISAEK	A			Locus:1.1.1.3222.7
30	IPI00218343	Tax_Id=9606 Gene_Symbol=TUBA1C Tubulin alpha-1C chain	926	49863	32	32	11	11	4.96	18371	1	1	0	586.325	1755.95	3	1755.96	-0.0023	0	69.49	5.7e-06	R	IHFPLATYAPVISAEK	A			Locus:1.1.1.3227.5
30	IPI00218343	Tax_Id=9606 Gene_Symbol=TUBA1C Tubulin alpha-1C chain	926	49863	32	32	11	11	4.96	18372	1	1	0	586.325	1755.95	3	1755.96	-0.0016	0	50.94	0.00038	R	IHFPLATYAPVISAEK	A			Locus:1.1.1.3240.6
30	IPI00218343	Tax_Id=9606 Gene_Symbol=TUBA1C Tubulin alpha-1C chain	926	49863	32	32	11	11	4.96	18373	1	1	0	586.325	1755.95	3	1755.96	-0.0015	0	42.96	0.0024	R	IHFPLATYAPVISAEK	A			Locus:1.1.1.3234.4
30	IPI00218343	Tax_Id=9606 Gene_Symbol=TUBA1C Tubulin alpha-1C chain	926	49863	32	32	11	11	4.96	18374	1	1	0	586.325	1755.95	3	1755.96	-0.0015	0	59.32	5.5e-05	R	IHFPLATYAPVISAEK	A			Locus:1.1.1.3230.6
30	IPI00218343	Tax_Id=9606 Gene_Symbol=TUBA1C Tubulin alpha-1C chain	926	49863	32	32	11	11	4.96	18375	1	1	0	586.326	1755.95	3	1755.96	-0.0013	0	42.23	0.0028	R	IHFPLATYAPVISAEK	A			Locus:1.1.1.3251.7
30	IPI00218343	Tax_Id=9606 Gene_Symbol=TUBA1C Tubulin alpha-1C chain	926	49863	32	32	11	11	4.96	21408	1	1	0	669.97	2006.89	3	2006.89	0.0025	0	55.51	0.00016	K	TIGGGDDSFNTFFSETGAGK	H			Locus:1.1.1.3475.9
30	IPI00218343	Tax_Id=9606 Gene_Symbol=TUBA1C Tubulin alpha-1C chain	926	49863	32	32	11	11	4.96	23574	1	1	0	777.345	2329.01	3	2329.01	0.0013	0	69.12	7.3e-06	R	AFVHWYVGEGMEEGEFSEAR	E			Locus:1.1.1.3343.15
30	IPI00218343	Tax_Id=9606 Gene_Symbol=TUBA1C Tubulin alpha-1C chain	926	49863	32	32	11	11	4.96	23854	1	1	0	803.742	2408.2	3	2408.2	0.0034	0	42.96	0.005	R	FDGALNVDLTEFQTNLVPYPR	I			Locus:1.1.1.3890.14
31	IPI00453473	Tax_Id=9606 Gene_Symbol=HIST2H4B;HIST1H4C;HIST1H4J;HIST1H4D;HIST1H4A;HIST2H4A;HIST1H4I;HIST1H4K;HIST1H4E;HIST1H4L;HIST1H4F;HIST1H4H;HIST4H4;HIST1H4B Histone H4	922	11360	27	27	6	6	11.36	4393	1	1	1	495.293	988.571	2	988.571	0.0007	0	58.12	4e-05	K	VFLENVIR	D			Locus:1.1.1.3065.4
31	IPI00453473	Tax_Id=9606 Gene_Symbol=HIST2H4B;HIST1H4C;HIST1H4J;HIST1H4D;HIST1H4A;HIST2H4A;HIST1H4I;HIST1H4K;HIST1H4E;HIST1H4L;HIST1H4F;HIST1H4H;HIST4H4;HIST1H4B Histone H4	922	11360	27	27	6	6	11.36	4394	1	1	1	495.293	988.571	2	988.571	0.0007	0	56.03	6.4e-05	K	VFLENVIR	D			Locus:1.1.1.3059.4
31	IPI00453473	Tax_Id=9606 Gene_Symbol=HIST2H4B;HIST1H4C;HIST1H4J;HIST1H4D;HIST1H4A;HIST2H4A;HIST1H4I;HIST1H4K;HIST1H4E;HIST1H4L;HIST1H4F;HIST1H4H;HIST4H4;HIST1H4B Histone H4	922	11360	27	27	6	6	11.36	4395	1	1	1	495.293	988.571	2	988.571	0.0007	0	56.92	5.2e-05	K	VFLENVIR	D			Locus:1.1.1.3062.3
31	IPI00453473	Tax_Id=9606 Gene_Symbol=HIST2H4B;HIST1H4C;HIST1H4J;HIST1H4D;HIST1H4A;HIST2H4A;HIST1H4I;HIST1H4K;HIST1H4E;HIST1H4L;HIST1H4F;HIST1H4H;HIST4H4;HIST1H4B Histone H4	922	11360	27	27	6	6	11.36	4417	1	1	1	495.784	989.553	2	989.555	-0.0012	0	43.6	0.0021	K	VFLENVIR	D	Deamidated (NQ)	0.00001000.0	Locus:1.1.1.3256.5
31	IPI00453473	Tax_Id=9606 Gene_Symbol=HIST2H4B;HIST1H4C;HIST1H4J;HIST1H4D;HIST1H4A;HIST2H4A;HIST1H4I;HIST1H4K;HIST1H4E;HIST1H4L;HIST1H4F;HIST1H4H;HIST4H4;HIST1H4B Histone H4	922	11360	27	27	6	6	11.36	4421	1	1	1	495.784	989.554	2	989.555	-0.0008	0	42.93	0.0024	K	VFLENVIR	D	Deamidated (NQ)	0.00001000.0	Locus:1.1.1.3249.2
31	IPI00453473	Tax_Id=9606 Gene_Symbol=HIST2H4B;HIST1H4C;HIST1H4J;HIST1H4D;HIST1H4A;HIST2H4A;HIST1H4I;HIST1H4K;HIST1H4E;HIST1H4L;HIST1H4F;HIST1H4H;HIST4H4;HIST1H4B Histone H4	922	11360	27	27	6	6	11.36	7741	1	1	1	394.211	1179.61	3	1179.61	-0.0019	0	50.19	0.00053	R	ISGLIYEETR	G			Locus:1.1.1.2791.3
31	IPI00453473	Tax_Id=9606 Gene_Symbol=HIST2H4B;HIST1H4C;HIST1H4J;HIST1H4D;HIST1H4A;HIST2H4A;HIST1H4I;HIST1H4K;HIST1H4E;HIST1H4L;HIST1H4F;HIST1H4H;HIST4H4;HIST1H4B Histone H4	922	11360	27	27	6	6	11.36	7742	1	1	1	394.211	1179.61	3	1179.61	-0.0019	0	53.71	0.00024	R	ISGLIYEETR	G			Locus:1.1.1.2794.2
31	IPI00453473	Tax_Id=9606 Gene_Symbol=HIST2H4B;HIST1H4C;HIST1H4J;HIST1H4D;HIST1H4A;HIST2H4A;HIST1H4I;HIST1H4K;HIST1H4E;HIST1H4L;HIST1H4F;HIST1H4H;HIST4H4;HIST1H4B Histone H4	922	11360	27	27	6	6	11.36	7744	1	1	1	590.814	1179.61	2	1179.61	-0.0004	0	77.16	1.3e-06	R	ISGLIYEETR	G			Locus:1.1.1.2790.8
31	IPI00453473	Tax_Id=9606 Gene_Symbol=HIST2H4B;HIST1H4C;HIST1H4J;HIST1H4D;HIST1H4A;HIST2H4A;HIST1H4I;HIST1H4K;HIST1H4E;HIST1H4L;HIST1H4F;HIST1H4H;HIST4H4;HIST1H4B Histone H4	922	11360	27	27	6	6	11.36	7745	1	1	1	590.814	1179.61	2	1179.61	-0.0004	0	79.56	7.2e-07	R	ISGLIYEETR	G			Locus:1.1.1.2793.5
31	IPI00453473	Tax_Id=9606 Gene_Symbol=HIST2H4B;HIST1H4C;HIST1H4J;HIST1H4D;HIST1H4A;HIST2H4A;HIST1H4I;HIST1H4K;HIST1H4E;HIST1H4L;HIST1H4F;HIST1H4H;HIST4H4;HIST1H4B Histone H4	922	11360	27	27	6	6	11.36	7746	1	1	1	590.814	1179.61	2	1179.61	-0.0004	0	77.55	1.1e-06	R	ISGLIYEETR	G			Locus:1.1.1.2796.8
31	IPI00453473	Tax_Id=9606 Gene_Symbol=HIST2H4B;HIST1H4C;HIST1H4J;HIST1H4D;HIST1H4A;HIST2H4A;HIST1H4I;HIST1H4K;HIST1H4E;HIST1H4L;HIST1H4F;HIST1H4H;HIST4H4;HIST1H4B Histone H4	922	11360	27	27	6	6	11.36	10206	1	1	1	437.572	1309.69	3	1309.7	-0.0015	0	61.13	4.5e-05	K	TVTAMDVVYALK	R			Locus:1.1.1.3394.2
31	IPI00453473	Tax_Id=9606 Gene_Symbol=HIST2H4B;HIST1H4C;HIST1H4J;HIST1H4D;HIST1H4A;HIST2H4A;HIST1H4I;HIST1H4K;HIST1H4E;HIST1H4L;HIST1H4F;HIST1H4H;HIST4H4;HIST1H4B Histone H4	922	11360	27	27	6	6	11.36	10207	1	1	1	437.572	1309.69	3	1309.7	-0.0015	0	65.79	1.5e-05	K	TVTAMDVVYALK	R			Locus:1.1.1.3403.2
31	IPI00453473	Tax_Id=9606 Gene_Symbol=HIST2H4B;HIST1H4C;HIST1H4J;HIST1H4D;HIST1H4A;HIST2H4A;HIST1H4I;HIST1H4K;HIST1H4E;HIST1H4L;HIST1H4F;HIST1H4H;HIST4H4;HIST1H4B Histone H4	922	11360	27	27	6	6	11.36	10208	1	1	1	437.572	1309.69	3	1309.7	-0.0015	0	58.22	8.8e-05	K	TVTAMDVVYALK	R			Locus:1.1.1.3397.2
31	IPI00453473	Tax_Id=9606 Gene_Symbol=HIST2H4B;HIST1H4C;HIST1H4J;HIST1H4D;HIST1H4A;HIST2H4A;HIST1H4I;HIST1H4K;HIST1H4E;HIST1H4L;HIST1H4F;HIST1H4H;HIST4H4;HIST1H4B Histone H4	922	11360	27	27	6	6	11.36	10209	1	1	1	437.572	1309.69	3	1309.7	-0.0015	0	56.16	0.00014	K	TVTAMDVVYALK	R			Locus:1.1.1.3400.2
31	IPI00453473	Tax_Id=9606 Gene_Symbol=HIST2H4B;HIST1H4C;HIST1H4J;HIST1H4D;HIST1H4A;HIST2H4A;HIST1H4I;HIST1H4K;HIST1H4E;HIST1H4L;HIST1H4F;HIST1H4H;HIST4H4;HIST1H4B Histone H4	922	11360	27	27	6	6	11.36	10210	1	1	1	655.855	1309.69	2	1309.7	-0.0002	0	72.76	2.8e-06	K	TVTAMDVVYALK	R			Locus:1.1.1.3399.7
31	IPI00453473	Tax_Id=9606 Gene_Symbol=HIST2H4B;HIST1H4C;HIST1H4J;HIST1H4D;HIST1H4A;HIST2H4A;HIST1H4I;HIST1H4K;HIST1H4E;HIST1H4L;HIST1H4F;HIST1H4H;HIST4H4;HIST1H4B Histone H4	922	11360	27	27	6	6	11.36	10211	1	1	1	655.855	1309.69	2	1309.7	-0.0002	0	87.57	9.1e-08	K	TVTAMDVVYALK	R			Locus:1.1.1.3396.10
31	IPI00453473	Tax_Id=9606 Gene_Symbol=HIST2H4B;HIST1H4C;HIST1H4J;HIST1H4D;HIST1H4A;HIST2H4A;HIST1H4I;HIST1H4K;HIST1H4E;HIST1H4L;HIST1H4F;HIST1H4H;HIST4H4;HIST1H4B Histone H4	922	11360	27	27	6	6	11.36	10212	1	1	1	655.855	1309.69	2	1309.7	-0.0002	0	80.23	4.9e-07	K	TVTAMDVVYALK	R			Locus:1.1.1.3395.9
31	IPI00453473	Tax_Id=9606 Gene_Symbol=HIST2H4B;HIST1H4C;HIST1H4J;HIST1H4D;HIST1H4A;HIST2H4A;HIST1H4I;HIST1H4K;HIST1H4E;HIST1H4L;HIST1H4F;HIST1H4H;HIST4H4;HIST1H4B Histone H4	922	11360	27	27	6	6	11.36	10213	1	1	1	655.855	1309.69	2	1309.7	-0.0002	0	83.87	2.1e-07	K	TVTAMDVVYALK	R			Locus:1.1.1.3402.9
31	IPI00453473	Tax_Id=9606 Gene_Symbol=HIST2H4B;HIST1H4C;HIST1H4J;HIST1H4D;HIST1H4A;HIST2H4A;HIST1H4I;HIST1H4K;HIST1H4E;HIST1H4L;HIST1H4F;HIST1H4H;HIST4H4;HIST1H4B Histone H4	922	11360	27	27	6	6	11.36	10513	1	1	1	663.381	1324.75	2	1324.75	0.0005	0	43.95	0.0013	R	DNIQGITKPAIR	R			Locus:1.1.1.2550.11
31	IPI00453473	Tax_Id=9606 Gene_Symbol=HIST2H4B;HIST1H4C;HIST1H4J;HIST1H4D;HIST1H4A;HIST2H4A;HIST1H4I;HIST1H4K;HIST1H4E;HIST1H4L;HIST1H4F;HIST1H4H;HIST4H4;HIST1H4B Histone H4	922	11360	27	27	6	6	11.36	10515	1	1	1	442.59	1324.75	3	1324.75	0.0032	0	53.97	0.00012	R	DNIQGITKPAIR	R			Locus:1.1.1.2548.5
31	IPI00453473	Tax_Id=9606 Gene_Symbol=HIST2H4B;HIST1H4C;HIST1H4J;HIST1H4D;HIST1H4A;HIST2H4A;HIST1H4I;HIST1H4K;HIST1H4E;HIST1H4L;HIST1H4F;HIST1H4H;HIST4H4;HIST1H4B Histone H4	922	11360	27	27	6	6	11.36	10517	1	1	1	442.59	1324.75	3	1324.75	0.0032	0	45.09	0.00096	R	DNIQGITKPAIR	R			Locus:1.1.1.2551.9
31	IPI00453473	Tax_Id=9606 Gene_Symbol=HIST2H4B;HIST1H4C;HIST1H4J;HIST1H4D;HIST1H4A;HIST2H4A;HIST1H4I;HIST1H4K;HIST1H4E;HIST1H4L;HIST1H4F;HIST1H4H;HIST4H4;HIST1H4B Histone H4	922	11360	27	27	6	6	11.36	10529	1	1	1	663.851	1325.69	2	1325.69	-0.0025	0	44.56	0.0019	K	TVTAMDVVYALK	R	Oxidation (M)	0.000030000000.0	Locus:1.1.1.3119.12
31	IPI00453473	Tax_Id=9606 Gene_Symbol=HIST2H4B;HIST1H4C;HIST1H4J;HIST1H4D;HIST1H4A;HIST2H4A;HIST1H4I;HIST1H4K;HIST1H4E;HIST1H4L;HIST1H4F;HIST1H4H;HIST4H4;HIST1H4B Histone H4	922	11360	27	27	6	6	11.36	10530	1	1	1	663.851	1325.69	2	1325.69	-0.0025	0	97.84	8.8e-09	K	TVTAMDVVYALK	R	Oxidation (M)	0.000030000000.0	Locus:1.1.1.3122.11
31	IPI00453473	Tax_Id=9606 Gene_Symbol=HIST2H4B;HIST1H4C;HIST1H4J;HIST1H4D;HIST1H4A;HIST2H4A;HIST1H4I;HIST1H4K;HIST1H4E;HIST1H4L;HIST1H4F;HIST1H4H;HIST4H4;HIST1H4B Histone H4	922	11360	27	27	6	6	11.36	10531	1	1	1	663.853	1325.69	2	1325.69	0.0009	0	52.37	0.0003	K	TVTAMDVVYALK	R	Oxidation (M)	0.000030000000.0	Locus:1.1.1.3096.7
31	IPI00453473	Tax_Id=9606 Gene_Symbol=HIST2H4B;HIST1H4C;HIST1H4J;HIST1H4D;HIST1H4A;HIST2H4A;HIST1H4I;HIST1H4K;HIST1H4E;HIST1H4L;HIST1H4F;HIST1H4H;HIST4H4;HIST1H4B Histone H4	922	11360	27	27	6	6	11.36	12791	1	1	1	480.27	1437.79	3	1437.79	-0.0012	1	57.75	6.7e-05	R	KTVTAMDVVYALK	R			Locus:1.1.1.3125.2
31	IPI00453473	Tax_Id=9606 Gene_Symbol=HIST2H4B;HIST1H4C;HIST1H4J;HIST1H4D;HIST1H4A;HIST2H4A;HIST1H4I;HIST1H4K;HIST1H4E;HIST1H4L;HIST1H4F;HIST1H4H;HIST4H4;HIST1H4B Histone H4	922	11360	27	27	6	6	11.36	12792	1	1	1	719.902	1437.79	2	1437.79	-0.0011	1	128.59	5.5e-12	R	KTVTAMDVVYALK	R			Locus:1.1.1.3122.15
31	IPI00453473	Tax_Id=9606 Gene_Symbol=HIST2H4B;HIST1H4C;HIST1H4J;HIST1H4D;HIST1H4A;HIST2H4A;HIST1H4I;HIST1H4K;HIST1H4E;HIST1H4L;HIST1H4F;HIST1H4H;HIST4H4;HIST1H4B Histone H4	922	11360	27	27	6	6	11.36	13371	1	1	1	489.606	1465.8	3	1465.8	0.0014	1	51.03	0.00033	K	TVTAMDVVYALKR	Q			Locus:1.1.1.3235.3
32	IPI00303476	Tax_Id=9606 Gene_Symbol=ATP5B ATP synthase subunit beta, mitochondrial	914	56525	26	26	16	16	5.26	3065	1	1	1	450.263	898.511	2	898.512	-0.0013	0	39.24	0.0028	K	VLDSGAPIK	I			Locus:1.1.1.2447.5
32	IPI00303476	Tax_Id=9606 Gene_Symbol=ATP5B ATP synthase subunit beta, mitochondrial	914	56525	26	26	16	16	5.26	4173	1	1	1	488.282	974.55	2	974.555	-0.0048	0	41.26	0.0034	K	IGLFGGAGVGK	T			Locus:1.1.1.2894.7
32	IPI00303476	Tax_Id=9606 Gene_Symbol=ATP5B ATP synthase subunit beta, mitochondrial	914	56525	26	26	16	16	5.26	5240	1	1	1	519.801	1037.59	2	1037.59	0.0003	0	59.99	1.9e-05	K	IPVGPETLGR	I			Locus:1.1.1.2711.8
32	IPI00303476	Tax_Id=9606 Gene_Symbol=ATP5B ATP synthase subunit beta, mitochondrial	914	56525	26	26	16	16	5.26	5241	1	1	1	519.801	1037.59	2	1037.59	0.0003	0	57.38	3.5e-05	K	IPVGPETLGR	I			Locus:1.1.1.2714.10
32	IPI00303476	Tax_Id=9606 Gene_Symbol=ATP5B ATP synthase subunit beta, mitochondrial	914	56525	26	26	16	16	5.26	6089	1	1	1	544.821	1087.63	2	1087.63	-0.001	0	57.76	6.2e-05	K	VVDLLAPYAK	G			Locus:1.1.1.3117.9
32	IPI00303476	Tax_Id=9606 Gene_Symbol=ATP5B ATP synthase subunit beta, mitochondrial	914	56525	26	26	16	16	5.26	6090	1	1	1	544.821	1087.63	2	1087.63	-0.001	0	53.96	0.00015	K	VVDLLAPYAK	G			Locus:1.1.1.3114.5
32	IPI00303476	Tax_Id=9606 Gene_Symbol=ATP5B ATP synthase subunit beta, mitochondrial	914	56525	26	26	16	16	5.26	9292	1	1	1	631.824	1261.63	2	1261.63	-0.0007	0	92.87	4.9e-08	R	TIAMDGTEGLVR	G			Locus:1.1.1.2878.9
32	IPI00303476	Tax_Id=9606 Gene_Symbol=ATP5B ATP synthase subunit beta, mitochondrial	914	56525	26	26	16	16	5.26	11708	1	1	1	693.358	1384.7	2	1384.7	-0.0007	0	42.35	0.0038	R	IMNVIGEPIDER	G			Locus:1.1.1.3031.12
32	IPI00303476	Tax_Id=9606 Gene_Symbol=ATP5B ATP synthase subunit beta, mitochondrial	914	56525	26	26	16	16	5.26	11710	1	1	1	462.575	1384.7	3	1384.7	-0.0001	0	65.76	1.7e-05	R	IMNVIGEPIDER	G			Locus:1.1.1.3032.5
32	IPI00303476	Tax_Id=9606 Gene_Symbol=ATP5B ATP synthase subunit beta, mitochondrial	914	56525	26	26	16	16	5.26	12746	1	1	1	479.255	1434.74	3	1434.75	-0.0023	0	45.28	0.0026	R	FTQAGSEVSALLGR	I			Locus:1.1.1.3140.3
32	IPI00303476	Tax_Id=9606 Gene_Symbol=ATP5B ATP synthase subunit beta, mitochondrial	914	56525	26	26	16	16	5.26	12747	1	1	1	718.38	1434.74	2	1434.75	-0.002	0	117.69	1.5e-10	R	FTQAGSEVSALLGR	I			Locus:1.1.1.3139.12
32	IPI00303476	Tax_Id=9606 Gene_Symbol=ATP5B ATP synthase subunit beta, mitochondrial	914	56525	26	26	16	16	5.26	12804	1	1	1	720.399	1438.78	2	1438.78	0.0004	0	96.1	1e-08	R	VALTGLTVAEYFR	D			Locus:1.1.1.3474.8
32	IPI00303476	Tax_Id=9606 Gene_Symbol=ATP5B ATP synthase subunit beta, mitochondrial	914	56525	26	26	16	16	5.26	13173	1	1	1	486.616	1456.83	3	1456.83	-0.006	0	54.71	0.00014	K	TVLIMELINNVAK	A			Locus:1.1.1.3780.2
32	IPI00303476	Tax_Id=9606 Gene_Symbol=ATP5B ATP synthase subunit beta, mitochondrial	914	56525	26	26	16	16	5.26	13174	1	1	1	729.422	1456.83	2	1456.83	-0.0027	0	75.8	1e-06	K	TVLIMELINNVAK	A			Locus:1.1.1.3782.10
32	IPI00303476	Tax_Id=9606 Gene_Symbol=ATP5B ATP synthase subunit beta, mitochondrial	914	56525	26	26	16	16	5.26	13175	1	1	1	729.422	1456.83	2	1456.83	-0.0027	0	87.1	7.5e-08	K	TVLIMELINNVAK	A			Locus:1.1.1.3779.8
32	IPI00303476	Tax_Id=9606 Gene_Symbol=ATP5B ATP synthase subunit beta, mitochondrial	914	56525	26	26	16	16	5.26	15844	1	1	1	801.407	1600.8	2	1600.8	-0.0037	0	69.55	8.8e-06	K	VALVYGQMNEPPGAR	A			Locus:1.1.1.2858.15
32	IPI00303476	Tax_Id=9606 Gene_Symbol=ATP5B ATP synthase subunit beta, mitochondrial	914	56525	26	26	16	16	5.26	15845	1	1	1	801.407	1600.8	2	1600.8	-0.0029	0	70.14	7.6e-06	K	VALVYGQMNEPPGAR	A			Locus:1.1.1.2862.15
32	IPI00303476	Tax_Id=9606 Gene_Symbol=ATP5B ATP synthase subunit beta, mitochondrial	914	56525	26	26	16	16	5.26	16741	1	1	1	825.962	1649.91	2	1649.91	-0.0009	0	51.35	0.00025	R	LVLEVAQHLGESTVR	T			Locus:1.1.1.3088.15
32	IPI00303476	Tax_Id=9606 Gene_Symbol=ATP5B ATP synthase subunit beta, mitochondrial	914	56525	26	26	16	16	5.26	19251	1	1	1	605.961	1814.86	3	1814.86	-0.0024	0	73.22	4.2e-06	R	IMDPNIVGSEHYDVAR	G			Locus:1.1.1.2910.6
32	IPI00303476	Tax_Id=9606 Gene_Symbol=ATP5B ATP synthase subunit beta, mitochondrial	914	56525	26	26	16	16	5.26	20534	1	1	1	641.325	1920.95	3	1920.96	-0.0045	0	63.11	4.9e-05	R	DQEGQDVLLFIDNIFR	F			Locus:1.1.1.4265.2
32	IPI00303476	Tax_Id=9606 Gene_Symbol=ATP5B ATP synthase subunit beta, mitochondrial	914	56525	26	26	16	16	5.26	21260	1	1	1	663.349	1987.02	3	1987.03	-0.0019	0	70.91	8.2e-06	R	AIAELGIYPAVDPLDSTSR	I			Locus:1.1.1.3592.13
32	IPI00303476	Tax_Id=9606 Gene_Symbol=ATP5B ATP synthase subunit beta, mitochondrial	914	56525	26	26	16	16	5.26	21261	1	1	1	663.349	1987.02	3	1987.03	-0.0019	0	48.88	0.0013	R	AIAELGIYPAVDPLDSTSR	I			Locus:1.1.1.3595.13
32	IPI00303476	Tax_Id=9606 Gene_Symbol=ATP5B ATP synthase subunit beta, mitochondrial	914	56525	26	26	16	16	5.26	21534	1	1	1	675.009	2022.01	3	2022	0.0017	0	63.39	4.6e-05	R	FLSQPFQVAEVFTGHMGK	L			Locus:1.1.1.3520.10
32	IPI00303476	Tax_Id=9606 Gene_Symbol=ATP5B ATP synthase subunit beta, mitochondrial	914	56525	26	26	16	16	5.26	23230	1	1	1	756.032	2265.07	3	2265.08	-0.0038	0	71.41	7.7e-06	R	IPSAVGYQPTLATDMGTMQER	I			Locus:1.1.1.3232.15
32	IPI00303476	Tax_Id=9606 Gene_Symbol=ATP5B ATP synthase subunit beta, mitochondrial	914	56525	26	26	16	16	5.26	23231	1	1	1	756.032	2265.07	3	2265.08	-0.0038	0	65.89	2.7e-05	R	IPSAVGYQPTLATDMGTMQER	I			Locus:1.1.1.3229.12
32	IPI00303476	Tax_Id=9606 Gene_Symbol=ATP5B ATP synthase subunit beta, mitochondrial	914	56525	26	26	16	16	5.26	23232	1	1	1	1133.55	2265.08	2	2265.08	-0.0016	0	52.08	0.00064	R	IPSAVGYQPTLATDMGTMQER	I			Locus:1.1.1.3231.16
33	IPI00013508	Tax_Id=9606 Gene_Symbol=ACTN1 Isoform 1 of Alpha-actinin-1	901	102993	28	28	18	18	5.25	2631	1	1	0	432.745	863.475	2	863.475	0.0001	0	51.89	0.00022	K	ALDFIASK	G			Locus:1.1.1.2804.5
33	IPI00013508	Tax_Id=9606 Gene_Symbol=ACTN1 Isoform 1 of Alpha-actinin-1	901	102993	28	28	18	18	5.25	7292	1	1	1	577.779	1153.54	2	1153.54	0.0005	0	38.12	0.0082	K	NYITMDELR	R			Locus:1.1.1.2972.9
33	IPI00013508	Tax_Id=9606 Gene_Symbol=ACTN1 Isoform 1 of Alpha-actinin-1	901	102993	28	28	18	18	5.25	8356	1	1	0	405.531	1213.57	3	1213.57	-0.0004	0	62.08	2.8e-05	K	ASIHEAWTDGK	E			Locus:1.1.1.2428.3
33	IPI00013508	Tax_Id=9606 Gene_Symbol=ACTN1 Isoform 1 of Alpha-actinin-1	901	102993	28	28	18	18	5.25	8379	1	1	0	608.34	1214.66	2	1214.67	-0.001	0	84.54	2.1e-07	K	LASDLLEWIR	R			Locus:1.1.1.3669.7
33	IPI00013508	Tax_Id=9606 Gene_Symbol=ACTN1 Isoform 1 of Alpha-actinin-1	901	102993	28	28	18	18	5.25	8380	1	1	0	608.34	1214.66	2	1214.67	-0.001	0	84.71	2e-07	K	LASDLLEWIR	R			Locus:1.1.1.3667.6
33	IPI00013508	Tax_Id=9606 Gene_Symbol=ACTN1 Isoform 1 of Alpha-actinin-1	901	102993	28	28	18	18	5.25	8381	1	1	0	608.34	1214.66	2	1214.67	-0.001	0	67.16	1.1e-05	K	LASDLLEWIR	R			Locus:1.1.1.3672.6
33	IPI00013508	Tax_Id=9606 Gene_Symbol=ACTN1 Isoform 1 of Alpha-actinin-1	901	102993	28	28	18	18	5.25	9885	1	1	1	431.922	1292.74	3	1292.75	-0.0003	0	40.77	0.0016	R	LAILGIHNEVSK	I			Locus:1.1.1.2753.7
33	IPI00013508	Tax_Id=9606 Gene_Symbol=ACTN1 Isoform 1 of Alpha-actinin-1	901	102993	28	28	18	18	5.25	10777	1	1	1	669.81	1337.61	2	1337.6	0.0018	0	74.54	2e-06	K	GISQEQMNEFR	A			Locus:1.1.1.2659.15
33	IPI00013508	Tax_Id=9606 Gene_Symbol=ACTN1 Isoform 1 of Alpha-actinin-1	901	102993	28	28	18	18	5.25	11471	1	1	0	686.897	1371.78	2	1371.78	0.0005	0	60.85	3.1e-05	K	LMLLLEVISGER	L			Locus:1.1.1.3890.10
33	IPI00013508	Tax_Id=9606 Gene_Symbol=ACTN1 Isoform 1 of Alpha-actinin-1	901	102993	28	28	18	18	5.25	11472	1	1	0	686.897	1371.78	2	1371.78	0.0005	0	39	0.0048	K	LMLLLEVISGER	L			Locus:1.1.1.3893.12
33	IPI00013508	Tax_Id=9606 Gene_Symbol=ACTN1 Isoform 1 of Alpha-actinin-1	901	102993	28	28	18	18	5.25	11749	1	1	0	462.928	1385.76	3	1385.77	-0.0036	0	68.65	8.8e-06	R	VGWEQLLTTIAR	T			Locus:1.1.1.3727.2
33	IPI00013508	Tax_Id=9606 Gene_Symbol=ACTN1 Isoform 1 of Alpha-actinin-1	901	102993	28	28	18	18	5.25	11750	1	1	0	462.928	1385.76	3	1385.77	-0.0035	0	48.12	0.00099	R	VGWEQLLTTIAR	T			Locus:1.1.1.3723.2
33	IPI00013508	Tax_Id=9606 Gene_Symbol=ACTN1 Isoform 1 of Alpha-actinin-1	901	102993	28	28	18	18	5.25	11752	1	1	0	693.89	1385.77	2	1385.77	-0.0005	0	75.43	1.6e-06	R	VGWEQLLTTIAR	T			Locus:1.1.1.3728.9
33	IPI00013508	Tax_Id=9606 Gene_Symbol=ACTN1 Isoform 1 of Alpha-actinin-1	901	102993	28	28	18	18	5.25	11753	1	1	0	693.89	1385.77	2	1385.77	-0.0005	0	86.91	1.1e-07	R	VGWEQLLTTIAR	T			Locus:1.1.1.3725.7
33	IPI00013508	Tax_Id=9606 Gene_Symbol=ACTN1 Isoform 1 of Alpha-actinin-1	901	102993	28	28	18	18	5.25	12467	1	1	0	711.363	1420.71	2	1420.7	0.0136	0	62.43	5.3e-05	K	GYEEWLLNEIR	R			Locus:1.1.1.3651.10
33	IPI00013508	Tax_Id=9606 Gene_Symbol=ACTN1 Isoform 1 of Alpha-actinin-1	901	102993	28	28	18	18	5.25	12626	1	1	0	715.385	1428.76	2	1428.76	-0.0007	0	57.25	0.00016	R	TINEVENQILTR	D			Locus:1.1.1.2983.13
33	IPI00013508	Tax_Id=9606 Gene_Symbol=ACTN1 Isoform 1 of Alpha-actinin-1	901	102993	28	28	18	18	5.25	12627	1	1	0	477.26	1428.76	3	1428.76	-0.0006	0	46.13	0.002	R	TINEVENQILTR	D			Locus:1.1.1.2984.3
33	IPI00013508	Tax_Id=9606 Gene_Symbol=ACTN1 Isoform 1 of Alpha-actinin-1	901	102993	28	28	18	18	5.25	14417	1	1	1	761.362	1520.71	2	1520.71	-0.0014	0	62.34	4.3e-05	K	AGTQIENIEEDFR	D			Locus:1.1.1.3135.11
33	IPI00013508	Tax_Id=9606 Gene_Symbol=ACTN1 Isoform 1 of Alpha-actinin-1	901	102993	28	28	18	18	5.25	14733	1	1	0	769.391	1536.77	2	1536.77	0.0004	0	78.21	1.3e-06	R	FAIQDISVEETSAK	E			Locus:1.1.1.3144.14
33	IPI00013508	Tax_Id=9606 Gene_Symbol=ACTN1 Isoform 1 of Alpha-actinin-1	901	102993	28	28	18	18	5.25	14856	1	1	1	771.921	1541.83	2	1541.83	-0.0027	0	92.78	3.9e-08	K	LVSIGAEEIVDGNVK	M			Locus:1.1.1.3129.14
33	IPI00013508	Tax_Id=9606 Gene_Symbol=ACTN1 Isoform 1 of Alpha-actinin-1	901	102993	28	28	18	18	5.25	16287	1	1	0	542.584	1624.73	3	1624.72	0.0067	0	53.38	0.0003	K	HEAFESDLAAHQDR	V			Locus:1.1.1.2446.13
33	IPI00013508	Tax_Id=9606 Gene_Symbol=ACTN1 Isoform 1 of Alpha-actinin-1	901	102993	28	28	18	18	5.25	17947	1	1	1	865.383	1728.75	2	1728.75	-0.0002	0	128.6	6.6e-12	R	ETADTDTADQVMASFK	I			Locus:1.1.1.3280.12
33	IPI00013508	Tax_Id=9606 Gene_Symbol=ACTN1 Isoform 1 of Alpha-actinin-1	901	102993	28	28	18	18	5.25	18311	1	1	0	439.212	1752.82	4	1752.82	0.0026	1	52.77	0.00042	K	KHEAFESDLAAHQDR	V			Locus:1.1.1.2323.7
33	IPI00013508	Tax_Id=9606 Gene_Symbol=ACTN1 Isoform 1 of Alpha-actinin-1	901	102993	28	28	18	18	5.25	18312	1	1	0	439.212	1752.82	4	1752.82	0.0026	1	43.55	0.0035	K	KHEAFESDLAAHQDR	V			Locus:1.1.1.2326.5
33	IPI00013508	Tax_Id=9606 Gene_Symbol=ACTN1 Isoform 1 of Alpha-actinin-1	901	102993	28	28	18	18	5.25	18454	1	1	1	881.928	1761.84	2	1761.84	-0.0008	0	69.9	9.9e-06	K	DDPLTNLNTAFDVAEK	Y			Locus:1.1.1.3659.14
33	IPI00013508	Tax_Id=9606 Gene_Symbol=ACTN1 Isoform 1 of Alpha-actinin-1	901	102993	28	28	18	18	5.25	18456	1	1	1	881.929	1761.84	2	1761.84	0.0006	0	59.29	0.00011	K	DDPLTNLNTAFDVAEK	Y			Locus:1.1.1.3667.15
33	IPI00013508	Tax_Id=9606 Gene_Symbol=ACTN1 Isoform 1 of Alpha-actinin-1	901	102993	28	28	18	18	5.25	23601	1	1	1	780.4	2338.18	3	2338.18	-0.0016	0	52.73	0.00054	K	IDQLEGDHQLIQEALIFDNK	H			Locus:1.1.1.3574.13
33	IPI00013508	Tax_Id=9606 Gene_Symbol=ACTN1 Isoform 1 of Alpha-actinin-1	901	102993	28	28	18	18	5.25	23602	1	1	1	780.4	2338.18	3	2338.18	-0.0013	0	49.13	0.0013	K	IDQLEGDHQLIQEALIFDNK	H			Locus:1.1.1.3571.15
34	IPI00027230	Tax_Id=9606 Gene_Symbol=HSP90B1 Endoplasmin	894	92411	31	30	21	20	4.76	2772	1	1	1	438.733	875.451	2	875.45	0.0011	0	43.9	0.003	K	TFEINPR	H			Locus:1.1.1.2548.4
34	IPI00027230	Tax_Id=9606 Gene_Symbol=HSP90B1 Endoplasmin	894	92411	31	30	21	20	4.76	2773	1	1	1	438.733	875.451	2	875.45	0.0013	0	43.9	0.0032	K	TFEINPR	H			Locus:1.1.1.2545.4
34	IPI00027230	Tax_Id=9606 Gene_Symbol=HSP90B1 Endoplasmin	894	92411	31	30	21	20	4.76	3738	1	1	1	473.303	944.591	2	944.591	0.0001	0	40.15	0.00057	R	GTTITLVLK	E			Locus:1.1.1.2826.4
34	IPI00027230	Tax_Id=9606 Gene_Symbol=HSP90B1 Endoplasmin	894	92411	31	30	21	20	4.76	4011	1	1	1	482.297	962.58	2	962.58	-0.0004	0	42.49	0.00057	K	LIINSLYK	N			Locus:1.1.1.2879.11
34	IPI00027230	Tax_Id=9606 Gene_Symbol=HSP90B1 Endoplasmin	894	92411	31	30	21	20	4.76	4012	1	1	1	482.297	962.58	2	962.58	-0.0004	0	42.66	0.00055	K	LIINSLYK	N			Locus:1.1.1.2882.4
34	IPI00027230	Tax_Id=9606 Gene_Symbol=HSP90B1 Endoplasmin	894	92411	31	30	21	20	4.76	4288	1	1	1	491.746	981.477	2	981.477	0.0004	0	58.19	5.6e-05	K	SGTSEFLNK	M			Locus:1.1.1.2437.8
34	IPI00027230	Tax_Id=9606 Gene_Symbol=HSP90B1 Endoplasmin	894	92411	31	30	21	20	4.76	5959	1	1	1	541.273	1080.53	2	1080.54	-0.0031	0	63.34	2.3e-05	K	FAFQAEVNR	M			Locus:1.1.1.2744.4
34	IPI00027230	Tax_Id=9606 Gene_Symbol=HSP90B1 Endoplasmin	894	92411	31	30	21	20	4.76	6018	1	1	1	543.295	1084.57	2	1084.58	-0.0016	0	42.2	0.0024	R	LSLNIDPDAK	V			Locus:1.1.1.2908.9
34	IPI00027230	Tax_Id=9606 Gene_Symbol=HSP90B1 Endoplasmin	894	92411	31	30	21	20	4.76	6019	1	1	1	543.295	1084.57	2	1084.58	-0.0016	0	69.63	4.3e-06	R	LSLNIDPDAK	V			Locus:1.1.1.2911.9
34	IPI00027230	Tax_Id=9606 Gene_Symbol=HSP90B1 Endoplasmin	894	92411	31	30	21	20	4.76	6046	1	1	1	543.785	1085.56	2	1085.56	-0.0051	0	52.03	0.00038	R	LSLNIDPDAK	V	Deamidated (NQ)	0.0001000000.0	Locus:1.1.1.2914.5
34	IPI00027230	Tax_Id=9606 Gene_Symbol=HSP90B1 Endoplasmin	894	92411	31	30	21	20	4.76	7029	1	1	1	380.532	1138.57	3	1138.57	0.001	0	38.57	0.0077	K	LGVIEDHSNR	T			Locus:1.1.1.2357.2
34	IPI00027230	Tax_Id=9606 Gene_Symbol=HSP90B1 Endoplasmin	894	92411	31	30	21	20	4.76	7215	1	1	1	575.774	1149.53	2	1149.53	0.0024	0	57.25	0.00011	K	EAESSPFVER	L			Locus:1.1.1.2551.15
34	IPI00027230	Tax_Id=9606 Gene_Symbol=HSP90B1 Endoplasmin	894	92411	31	30	21	20	4.76	7867	1	1	1	594.342	1186.67	2	1186.67	-0.0009	0	40.01	0.0039	K	SILFVPTSAPR	G			Locus:1.1.1.3038.8
34	IPI00027230	Tax_Id=9606 Gene_Symbol=HSP90B1 Endoplasmin	894	92411	31	30	21	20	4.76	9532	1	0	0	425.885	1274.63	3	1274.64	-0.0008	0	61.66	5.6e-05	R	ELISNASDALDK	I			Locus:1.1.1.2822.2
34	IPI00027230	Tax_Id=9606 Gene_Symbol=HSP90B1 Endoplasmin	894	92411	31	30	21	20	4.76	9533	1	0	0	425.885	1274.63	3	1274.64	-0.0008	0	65.01	2.6e-05	R	ELISNASDALDK	I			Locus:1.1.1.2825.3
34	IPI00027230	Tax_Id=9606 Gene_Symbol=HSP90B1 Endoplasmin	894	92411	31	30	21	20	4.76	9801	1	1	1	645.306	1288.6	2	1288.59	0.0044	0	38.44	0.0064	K	DISTNYYASQK	K			Locus:1.1.1.2632.14
34	IPI00027230	Tax_Id=9606 Gene_Symbol=HSP90B1 Endoplasmin	894	92411	31	30	21	20	4.76	10111	1	1	1	653.829	1305.64	2	1305.64	0.0003	0	50.23	0.00077	K	EFEPLLNWMK	D			Locus:1.1.1.3699.8
34	IPI00027230	Tax_Id=9606 Gene_Symbol=HSP90B1 Endoplasmin	894	92411	31	30	21	20	4.76	10112	1	1	1	653.829	1305.64	2	1305.64	0.0003	0	54.46	0.00029	K	EFEPLLNWMK	D			Locus:1.1.1.3696.10
34	IPI00027230	Tax_Id=9606 Gene_Symbol=HSP90B1 Endoplasmin	894	92411	31	30	21	20	4.76	13747	1	1	1	495.923	1484.75	3	1484.75	-0.0014	0	53.98	0.00028	K	GVVDSDDLPLNVSR	E			Locus:1.1.1.3138.3
34	IPI00027230	Tax_Id=9606 Gene_Symbol=HSP90B1 Endoplasmin	894	92411	31	30	21	20	4.76	13748	1	1	1	743.381	1484.75	2	1484.75	-0.0002	0	86.55	1.5e-07	K	GVVDSDDLPLNVSR	E			Locus:1.1.1.3136.12
34	IPI00027230	Tax_Id=9606 Gene_Symbol=HSP90B1 Endoplasmin	894	92411	31	30	21	20	4.76	14241	1	1	1	505.264	1512.77	3	1512.77	-0.002	0	43.04	0.0034	K	NLLHVTDTGVGMTR	E			Locus:1.1.1.2801.12
34	IPI00027230	Tax_Id=9606 Gene_Symbol=HSP90B1 Endoplasmin	894	92411	31	30	21	20	4.76	14242	1	1	1	757.393	1512.77	2	1512.77	0.0004	0	52.17	0.00044	K	NLLHVTDTGVGMTR	E			Locus:1.1.1.2798.15
34	IPI00027230	Tax_Id=9606 Gene_Symbol=HSP90B1 Endoplasmin	894	92411	31	30	21	20	4.76	14486	1	1	1	509.247	1524.72	3	1524.72	-0.0007	0	38.25	0.012	K	EEASDYLELDTIK	N			Locus:1.1.1.3310.3
34	IPI00027230	Tax_Id=9606 Gene_Symbol=HSP90B1 Endoplasmin	894	92411	31	30	21	20	4.76	15727	1	1	1	532.578	1594.71	3	1594.72	-0.0023	0	42.3	0.0036	R	VFITDDFHDMMPK	Y			Locus:1.1.1.3413.2
34	IPI00027230	Tax_Id=9606 Gene_Symbol=HSP90B1 Endoplasmin	894	92411	31	30	21	20	4.76	15730	1	1	1	798.369	1594.72	2	1594.72	0.0068	0	56.42	0.00015	R	VFITDDFHDMMPK	Y			Locus:1.1.1.3415.13
34	IPI00027230	Tax_Id=9606 Gene_Symbol=HSP90B1 Endoplasmin	894	92411	31	30	21	20	4.76	18812	1	1	1	893.453	1784.89	2	1784.89	0.0002	0	102.23	5.6e-09	R	EEEAIQLDGLNASQIR	E			Locus:1.1.1.3216.13
34	IPI00027230	Tax_Id=9606 Gene_Symbol=HSP90B1 Endoplasmin	894	92411	31	30	21	20	4.76	18813	1	1	1	893.453	1784.89	2	1784.89	0.0002	0	111.41	6.8e-10	R	EEEAIQLDGLNASQIR	E			Locus:1.1.1.3213.15
34	IPI00027230	Tax_Id=9606 Gene_Symbol=HSP90B1 Endoplasmin	894	92411	31	30	21	20	4.76	21724	1	1	1	1023.53	2045.05	2	2045.05	-0.001	0	104.38	3.4e-09	R	LISLTDENALSGNEELTVK	I			Locus:1.1.1.3341.16
34	IPI00027230	Tax_Id=9606 Gene_Symbol=HSP90B1 Endoplasmin	894	92411	31	30	21	20	4.76	22136	1	1	1	703.312	2106.91	3	2106.91	-0.0002	1	70.4	5.4e-06	K	TETVEEPMEEEEAAKEEK	E			Locus:1.1.1.2600.16
34	IPI00027230	Tax_Id=9606 Gene_Symbol=HSP90B1 Endoplasmin	894	92411	31	30	21	20	4.76	23190	1	1	1	754.027	2259.06	3	2259.06	0.0026	0	105.79	2.9e-09	R	FQSSHHPTDITSLDQYVER	M			Locus:1.1.1.2908.16
34	IPI00027230	Tax_Id=9606 Gene_Symbol=HSP90B1 Endoplasmin	894	92411	31	30	21	20	4.76	24579	1	1	1	684.119	2732.45	4	2732.45	-0.0013	2	42.67	0.0027	R	IKEDEDDKTVLDLAVVLFETATLR	S			Locus:1.1.1.4220.5
35	IPI00646779	Tax_Id=9606 Gene_Symbol=TUBB6 TUBB6 protein	889	50058	26	24	11	10	4.8	5741	1	0	0	535.306	1068.6	2	1068.6	0.0011	0	59.33	3.5e-05	R	YLTVATVFR	G			Locus:1.1.1.3066.6
35	IPI00646779	Tax_Id=9606 Gene_Symbol=TUBB6 TUBB6 protein	889	50058	26	24	11	10	4.8	6871	1	0	0	565.801	1129.59	2	1129.59	0.0001	0	75.44	2.6e-06	R	FPGQLNADLR	K			Locus:1.1.1.2834.11
35	IPI00646779	Tax_Id=9606 Gene_Symbol=TUBB6 TUBB6 protein	889	50058	26	24	11	10	4.8	6873	1	0	0	565.801	1129.59	2	1129.59	0.0002	0	79.61	9.5e-07	R	FPGQLNADLR	K			Locus:1.1.1.2831.7
35	IPI00646779	Tax_Id=9606 Gene_Symbol=TUBB6 TUBB6 protein	889	50058	26	24	11	10	4.8	6874	1	0	0	565.802	1129.59	2	1129.59	0.0004	0	41.9	0.0056	R	FPGQLNADLR	K			Locus:1.1.1.2818.5
35	IPI00646779	Tax_Id=9606 Gene_Symbol=TUBB6 TUBB6 protein	889	50058	26	24	11	10	4.8	7098	1	0	0	572.32	1142.63	2	1142.63	-0.0008	0	64.15	2.7e-05	K	LAVNMVPFPR	L			Locus:1.1.1.3144.4
35	IPI00646779	Tax_Id=9606 Gene_Symbol=TUBB6 TUBB6 protein	889	50058	26	24	11	10	4.8	8368	1	1	0	608.298	1214.58	2	1214.58	0.0069	0	66.37	1.3e-05	R	ISEQFSAMFR	R			Locus:1.1.1.3107.8
35	IPI00646779	Tax_Id=9606 Gene_Symbol=TUBB6 TUBB6 protein	889	50058	26	24	11	10	4.8	11027	1	0	0	676.341	1350.67	2	1350.67	-0.0009	0	49.87	0.00099	R	IMNTFSVMPSPK	V			Locus:1.1.1.3001.13
35	IPI00646779	Tax_Id=9606 Gene_Symbol=TUBB6 TUBB6 protein	889	50058	26	24	11	10	4.8	15388	1	1	0	787.397	1572.78	2	1572.78	-0.0027	0	46.28	0.0021	R	AALVDLEPGTMDSVR	S			Locus:1.1.1.3211.13
35	IPI00646779	Tax_Id=9606 Gene_Symbol=TUBB6 TUBB6 protein	889	50058	26	24	11	10	4.8	17375	1	0	0	564.627	1690.86	3	1690.86	-0.0015	0	43.49	0.0046	R	ALTVPELTQQMFDAK	N			Locus:1.1.1.3513.4
35	IPI00646779	Tax_Id=9606 Gene_Symbol=TUBB6 TUBB6 protein	889	50058	26	24	11	10	4.8	17377	1	0	0	846.437	1690.86	2	1690.86	-0.0001	0	70.53	8.4e-06	R	ALTVPELTQQMFDAK	N			Locus:1.1.1.3508.13
35	IPI00646779	Tax_Id=9606 Gene_Symbol=TUBB6 TUBB6 protein	889	50058	26	24	11	10	4.8	17463	1	0	0	848.922	1695.83	2	1695.83	0.003	0	82.17	5.9e-07	K	NSSYFVEWIPNNVK	V			Locus:1.1.1.3395.14
35	IPI00646779	Tax_Id=9606 Gene_Symbol=TUBB6 TUBB6 protein	889	50058	26	24	11	10	4.8	17481	1	0	0	849.415	1696.82	2	1696.81	0.0055	0	63.85	4e-05	K	NSSYFVEWIPNNVK	V	Deamidated (NQ)	0.00000000001000.0	Locus:1.1.1.3478.14
35	IPI00646779	Tax_Id=9606 Gene_Symbol=TUBB6 TUBB6 protein	889	50058	26	24	11	10	4.8	17629	2	0	0	854.436	1706.86	2	1706.85	0.0021	0	44.97	0.0033	R	ALTVPELTQQMFDAK	N	Oxidation (M)	0.000000000030000.0	Locus:1.1.1.3494.11
35	IPI00646779	Tax_Id=9606 Gene_Symbol=TUBB6 TUBB6 protein	889	50058	26	24	11	10	4.8	17631	2	0	0	854.436	1706.86	2	1706.85	0.0028	0	50.13	0.00099	R	ALTVPELTQQMFDAK	N	Oxidation (M)	0.000000000030000.0	Locus:1.1.1.3498.15
35	IPI00646779	Tax_Id=9606 Gene_Symbol=TUBB6 TUBB6 protein	889	50058	26	24	11	10	4.8	17632	2	0	0	854.436	1706.86	2	1706.85	0.0028	0	41.62	0.007	R	ALTVPELTQQMFDAK	N	Oxidation (M)	0.000000000030000.0	Locus:1.1.1.3508.14
35	IPI00646779	Tax_Id=9606 Gene_Symbol=TUBB6 TUBB6 protein	889	50058	26	24	11	10	4.8	19795	2	0	0	929.477	1856.94	2	1856.93	0.0052	0	46.73	0.0019	K	MASTFIGNSTAIQELFK	R			Locus:1.1.1.3623.14
35	IPI00646779	Tax_Id=9606 Gene_Symbol=TUBB6 TUBB6 protein	889	50058	26	24	11	10	4.8	19796	1	0	0	929.478	1856.94	2	1856.93	0.008	0	79.37	1.1e-06	K	MASTFIGNSTAIQELFK	R			Locus:1.1.1.3601.15
35	IPI00646779	Tax_Id=9606 Gene_Symbol=TUBB6 TUBB6 protein	889	50058	26	24	11	10	4.8	19972	1	0	0	625.317	1872.93	3	1872.93	0.0001	0	39.72	0.012	K	MASTFIGNSTAIQELFK	R	Oxidation (M)	0.30000000000000000.0	Locus:1.1.1.3585.7
35	IPI00646779	Tax_Id=9606 Gene_Symbol=TUBB6 TUBB6 protein	889	50058	26	24	11	10	4.8	19973	1	0	0	937.475	1872.93	2	1872.93	0.0053	0	41.57	0.0073	K	MASTFIGNSTAIQELFK	R	Oxidation (M)	0.30000000000000000.0	Locus:1.1.1.3587.12
35	IPI00646779	Tax_Id=9606 Gene_Symbol=TUBB6 TUBB6 protein	889	50058	26	24	11	10	4.8	20950	1	0	0	490.5	1957.97	4	1957.97	-0.0044	0	50.47	0.00089	K	GHYTEGAELVDSVLDVVR	K			Locus:1.1.1.3591.3
35	IPI00646779	Tax_Id=9606 Gene_Symbol=TUBB6 TUBB6 protein	889	50058	26	24	11	10	4.8	20951	1	0	0	490.5	1957.97	4	1957.97	-0.0044	0	91.16	7.6e-08	K	GHYTEGAELVDSVLDVVR	K			Locus:1.1.1.3587.2
35	IPI00646779	Tax_Id=9606 Gene_Symbol=TUBB6 TUBB6 protein	889	50058	26	24	11	10	4.8	20952	1	0	0	490.5	1957.97	4	1957.97	-0.0044	0	84.77	3.3e-07	K	GHYTEGAELVDSVLDVVR	K			Locus:1.1.1.3588.2
35	IPI00646779	Tax_Id=9606 Gene_Symbol=TUBB6 TUBB6 protein	889	50058	26	24	11	10	4.8	20954	1	0	0	653.666	1957.98	3	1957.97	0.0015	0	102.53	5.9e-09	K	GHYTEGAELVDSVLDVVR	K			Locus:1.1.1.3585.11
35	IPI00646779	Tax_Id=9606 Gene_Symbol=TUBB6 TUBB6 protein	889	50058	26	24	11	10	4.8	20955	1	0	0	979.996	1957.98	2	1957.97	0.0037	0	104.51	3.6e-09	K	GHYTEGAELVDSVLDVVR	K			Locus:1.1.1.3589.16
35	IPI00646779	Tax_Id=9606 Gene_Symbol=TUBB6 TUBB6 protein	889	50058	26	24	11	10	4.8	20956	1	0	0	979.996	1957.98	2	1957.97	0.0038	0	107.33	1.9e-09	K	GHYTEGAELVDSVLDVVR	K			Locus:1.1.1.3586.16
35	IPI00646779	Tax_Id=9606 Gene_Symbol=TUBB6 TUBB6 protein	889	50058	26	24	11	10	4.8	24421	1	1	0	659.59	2634.33	4	2634.33	-0.0027	0	38.71	0.015	K	LTTPTYGDLNHLVSATMSGVTTSLR	F			Locus:1.1.1.3787.7
36	IPI00001639	Tax_Id=9606 Gene_Symbol=KPNB1 Importin subunit beta-1	879	97108	24	24	14	14	4.68	1927	1	1	1	400.255	798.496	2	798.496	0.0001	0	48.13	0.00037	R	VAAGLQIK	N			Locus:1.1.1.2404.3
36	IPI00001639	Tax_Id=9606 Gene_Symbol=KPNB1 Importin subunit beta-1	879	97108	24	24	14	14	4.68	3887	1	1	1	478.302	954.589	2	954.586	0.0026	0	44.08	0.00084	R	VAALQNLVK	I			Locus:1.1.1.2672.11
36	IPI00001639	Tax_Id=9606 Gene_Symbol=KPNB1 Importin subunit beta-1	879	97108	24	24	14	14	4.68	3993	1	1	1	481.774	961.533	2	961.527	0.0061	0	55.56	0.00014	K	TTLVIMER	L			Locus:1.1.1.2724.7
36	IPI00001639	Tax_Id=9606 Gene_Symbol=KPNB1 Importin subunit beta-1	879	97108	24	24	14	14	4.68	5055	1	1	1	515.279	1028.54	2	1028.54	0.0042	0	40.86	0.0048	R	WLAIDANAR	R			Locus:1.1.1.2874.6
36	IPI00001639	Tax_Id=9606 Gene_Symbol=KPNB1 Importin subunit beta-1	879	97108	24	24	14	14	4.68	8581	1	1	1	613.336	1224.66	2	1224.66	0.0001	0	40.55	0.0038	R	VLANPGNSQVAR	V			Locus:1.1.1.2341.16
36	IPI00001639	Tax_Id=9606 Gene_Symbol=KPNB1 Importin subunit beta-1	879	97108	24	24	14	14	4.68	11130	1	1	1	678.839	1355.66	2	1355.66	-0.0008	0	80.35	6.5e-07	R	SSAYESLMEIVK	N			Locus:1.1.1.3440.11
36	IPI00001639	Tax_Id=9606 Gene_Symbol=KPNB1 Importin subunit beta-1	879	97108	24	24	14	14	4.68	12931	1	1	1	482.597	1444.77	3	1444.77	-0.002	0	55.02	0.00027	K	SNEILTAIIQGMR	K			Locus:1.1.1.3691.2
36	IPI00001639	Tax_Id=9606 Gene_Symbol=KPNB1 Importin subunit beta-1	879	97108	24	24	14	14	4.68	12934	1	1	1	723.393	1444.77	2	1444.77	-0.0001	0	102.55	4.4e-09	K	SNEILTAIIQGMR	K			Locus:1.1.1.3692.11
36	IPI00001639	Tax_Id=9606 Gene_Symbol=KPNB1 Importin subunit beta-1	879	97108	24	24	14	14	4.68	12935	1	1	1	723.393	1444.77	2	1444.77	-0.0001	0	90.9	6.4e-08	K	SNEILTAIIQGMR	K			Locus:1.1.1.3688.12
36	IPI00001639	Tax_Id=9606 Gene_Symbol=KPNB1 Importin subunit beta-1	879	97108	24	24	14	14	4.68	12936	1	1	1	723.393	1444.77	2	1444.77	0	0	49.08	0.00098	K	SNEILTAIIQGMR	K			Locus:1.1.1.3684.11
36	IPI00001639	Tax_Id=9606 Gene_Symbol=KPNB1 Importin subunit beta-1	879	97108	24	24	14	14	4.68	15923	1	1	1	535.965	1604.87	3	1604.88	-0.0036	0	51.13	0.0004	K	LAATNALLNSLEFTK	A			Locus:1.1.1.3448.4
36	IPI00001639	Tax_Id=9606 Gene_Symbol=KPNB1 Importin subunit beta-1	879	97108	24	24	14	14	4.68	16862	1	1	1	553.641	1657.9	3	1657.9	-0.0024	0	52.84	0.0003	R	AAVENLPTFLVELSR	V			Locus:1.1.1.3740.3
36	IPI00001639	Tax_Id=9606 Gene_Symbol=KPNB1 Importin subunit beta-1	879	97108	24	24	14	14	4.68	16863	1	1	1	829.959	1657.9	2	1657.9	-0.0011	0	40.38	0.0056	R	AAVENLPTFLVELSR	V			Locus:1.1.1.3736.12
36	IPI00001639	Tax_Id=9606 Gene_Symbol=KPNB1 Importin subunit beta-1	879	97108	24	24	14	14	4.68	18398	1	1	1	587.018	1758.03	3	1758.03	0.002	0	54.93	2.7e-05	K	GALQYLVPILTQTLTK	Q			Locus:1.1.1.3896.9
36	IPI00001639	Tax_Id=9606 Gene_Symbol=KPNB1 Importin subunit beta-1	879	97108	24	24	14	14	4.68	18419	1	1	1	587.347	1759.02	3	1759.01	0.005	0	39.25	0.0014	K	GALQYLVPILTQTLTK	Q	Deamidated (NQ)	0.0000000000010000.0	Locus:1.1.1.3892.5
36	IPI00001639	Tax_Id=9606 Gene_Symbol=KPNB1 Importin subunit beta-1	879	97108	24	24	14	14	4.68	19505	1	1	1	612.293	1833.86	3	1833.87	-0.0102	0	40.81	0.0079	K	GDQENVHPDVMLVQPR	V	Deamidated (NQ)	0.0000100000000000.0	Locus:1.1.1.2842.11
36	IPI00001639	Tax_Id=9606 Gene_Symbol=KPNB1 Importin subunit beta-1	879	97108	24	24	14	14	4.68	21340	1	1	1	667.334	1998.98	3	1998.98	-0.0003	0	59.05	0.00013	R	LQQVLQMESHIQSTSDR	I			Locus:1.1.1.2766.15
36	IPI00001639	Tax_Id=9606 Gene_Symbol=KPNB1 Importin subunit beta-1	879	97108	24	24	14	14	4.68	21341	1	1	1	667.334	1998.98	3	1998.98	-0.0003	0	72.81	5.3e-06	R	LQQVLQMESHIQSTSDR	I			Locus:1.1.1.2769.15
36	IPI00001639	Tax_Id=9606 Gene_Symbol=KPNB1 Importin subunit beta-1	879	97108	24	24	14	14	4.68	22260	1	1	1	531.536	2122.12	4	2122.12	-0.0052	0	80.16	6.3e-07	K	VQHQDALQISDVVMASLLR	M			Locus:1.1.1.3708.3
36	IPI00001639	Tax_Id=9606 Gene_Symbol=KPNB1 Importin subunit beta-1	879	97108	24	24	14	14	4.68	22261	1	1	1	708.38	2122.12	3	2122.12	-0.0039	0	89.57	6.5e-08	K	VQHQDALQISDVVMASLLR	M			Locus:1.1.1.3706.14
36	IPI00001639	Tax_Id=9606 Gene_Symbol=KPNB1 Importin subunit beta-1	879	97108	24	24	14	14	4.68	22262	1	1	1	708.38	2122.12	3	2122.12	-0.0039	0	105.54	1.7e-09	K	VQHQDALQISDVVMASLLR	M			Locus:1.1.1.3709.10
36	IPI00001639	Tax_Id=9606 Gene_Symbol=KPNB1 Importin subunit beta-1	879	97108	24	24	14	14	4.68	22270	1	1	1	708.713	2123.12	3	2123.1	0.0142	0	61.81	4.2e-05	K	VQHQDALQISDVVMASLLR	M	Deamidated (NQ)	0.0000000100000000000.0	Locus:1.1.1.3703.9
36	IPI00001639	Tax_Id=9606 Gene_Symbol=KPNB1 Importin subunit beta-1	879	97108	24	24	14	14	4.68	22437	1	1	1	716.38	2146.12	3	2146.13	-0.01	0	72.49	4.9e-06	K	YLEVVLNTLQQASQAQVDK	S			Locus:1.1.1.3739.13
36	IPI00001639	Tax_Id=9606 Gene_Symbol=KPNB1 Importin subunit beta-1	879	97108	24	24	14	14	4.68	22439	1	1	1	1074.07	2146.12	2	2146.13	-0.0021	0	166.5	1.8e-15	K	YLEVVLNTLQQASQAQVDK	S			Locus:1.1.1.3740.12
37	IPI00013808	Tax_Id=9606 Gene_Symbol=ACTN4 Alpha-actinin-4	879	104788	26	26	17	17	5.27	2631	1	0	0	432.745	863.475	2	863.475	0.0001	0	51.89	0.00022	K	ALDFIASK	G			Locus:1.1.1.2804.5
37	IPI00013808	Tax_Id=9606 Gene_Symbol=ACTN4 Alpha-actinin-4	879	104788	26	26	17	17	5.27	6149	1	1	1	546.788	1091.56	2	1091.56	0.0005	0	41.55	0.0061	K	NFITAEELR	R			Locus:1.1.1.2862.8
37	IPI00013808	Tax_Id=9606 Gene_Symbol=ACTN4 Alpha-actinin-4	879	104788	26	26	17	17	5.27	8356	1	0	0	405.531	1213.57	3	1213.57	-0.0004	0	62.08	2.8e-05	K	ASIHEAWTDGK	E			Locus:1.1.1.2428.3
37	IPI00013808	Tax_Id=9606 Gene_Symbol=ACTN4 Alpha-actinin-4	879	104788	26	26	17	17	5.27	8379	1	0	0	608.34	1214.66	2	1214.67	-0.001	0	84.54	2.1e-07	K	LASDLLEWIR	R			Locus:1.1.1.3669.7
37	IPI00013808	Tax_Id=9606 Gene_Symbol=ACTN4 Alpha-actinin-4	879	104788	26	26	17	17	5.27	8380	1	0	0	608.34	1214.66	2	1214.67	-0.001	0	84.71	2e-07	K	LASDLLEWIR	R			Locus:1.1.1.3667.6
37	IPI00013808	Tax_Id=9606 Gene_Symbol=ACTN4 Alpha-actinin-4	879	104788	26	26	17	17	5.27	8381	1	0	0	608.34	1214.66	2	1214.67	-0.001	0	67.16	1.1e-05	K	LASDLLEWIR	R			Locus:1.1.1.3672.6
37	IPI00013808	Tax_Id=9606 Gene_Symbol=ACTN4 Alpha-actinin-4	879	104788	26	26	17	17	5.27	11040	1	1	1	676.817	1351.62	2	1351.62	0	0	70.12	6.7e-06	K	GISQEQMQEFR	A			Locus:1.1.1.2665.14
37	IPI00013808	Tax_Id=9606 Gene_Symbol=ACTN4 Alpha-actinin-4	879	104788	26	26	17	17	5.27	11471	1	0	0	686.897	1371.78	2	1371.78	0.0005	0	60.85	3.1e-05	K	LMLLLEVISGER	L			Locus:1.1.1.3890.10
37	IPI00013808	Tax_Id=9606 Gene_Symbol=ACTN4 Alpha-actinin-4	879	104788	26	26	17	17	5.27	11472	1	0	0	686.897	1371.78	2	1371.78	0.0005	0	39	0.0048	K	LMLLLEVISGER	L			Locus:1.1.1.3893.12
37	IPI00013808	Tax_Id=9606 Gene_Symbol=ACTN4 Alpha-actinin-4	879	104788	26	26	17	17	5.27	11749	1	0	0	462.928	1385.76	3	1385.77	-0.0036	0	68.65	8.8e-06	R	VGWEQLLTTIAR	T			Locus:1.1.1.3727.2
37	IPI00013808	Tax_Id=9606 Gene_Symbol=ACTN4 Alpha-actinin-4	879	104788	26	26	17	17	5.27	11750	1	0	0	462.928	1385.76	3	1385.77	-0.0035	0	48.12	0.00099	R	VGWEQLLTTIAR	T			Locus:1.1.1.3723.2
37	IPI00013808	Tax_Id=9606 Gene_Symbol=ACTN4 Alpha-actinin-4	879	104788	26	26	17	17	5.27	11752	1	0	0	693.89	1385.77	2	1385.77	-0.0005	0	75.43	1.6e-06	R	VGWEQLLTTIAR	T			Locus:1.1.1.3728.9
37	IPI00013808	Tax_Id=9606 Gene_Symbol=ACTN4 Alpha-actinin-4	879	104788	26	26	17	17	5.27	11753	1	0	0	693.89	1385.77	2	1385.77	-0.0005	0	86.91	1.1e-07	R	VGWEQLLTTIAR	T			Locus:1.1.1.3725.7
37	IPI00013808	Tax_Id=9606 Gene_Symbol=ACTN4 Alpha-actinin-4	879	104788	26	26	17	17	5.27	12467	1	0	0	711.363	1420.71	2	1420.7	0.0136	0	62.43	5.3e-05	K	GYEEWLLNEIR	R			Locus:1.1.1.3651.10
37	IPI00013808	Tax_Id=9606 Gene_Symbol=ACTN4 Alpha-actinin-4	879	104788	26	26	17	17	5.27	12626	1	0	0	715.385	1428.76	2	1428.76	-0.0007	0	57.25	0.00016	R	TINEVENQILTR	D			Locus:1.1.1.2983.13
37	IPI00013808	Tax_Id=9606 Gene_Symbol=ACTN4 Alpha-actinin-4	879	104788	26	26	17	17	5.27	12627	1	0	0	477.26	1428.76	3	1428.76	-0.0006	0	46.13	0.002	R	TINEVENQILTR	D			Locus:1.1.1.2984.3
37	IPI00013808	Tax_Id=9606 Gene_Symbol=ACTN4 Alpha-actinin-4	879	104788	26	26	17	17	5.27	14140	1	1	1	754.359	1506.7	2	1506.69	0.0076	0	75.7	2e-06	K	AGTQIENIDEDFR	D			Locus:1.1.1.2985.15
37	IPI00013808	Tax_Id=9606 Gene_Symbol=ACTN4 Alpha-actinin-4	879	104788	26	26	17	17	5.27	14270	1	1	1	757.905	1513.79	2	1513.8	-0.0039	0	92.7	4.2e-08	K	LVSIGAEEIVDGNAK	M			Locus:1.1.1.3047.12
37	IPI00013808	Tax_Id=9606 Gene_Symbol=ACTN4 Alpha-actinin-4	879	104788	26	26	17	17	5.27	14733	1	0	0	769.391	1536.77	2	1536.77	0.0004	0	78.21	1.3e-06	R	FAIQDISVEETSAK	E			Locus:1.1.1.3144.14
37	IPI00013808	Tax_Id=9606 Gene_Symbol=ACTN4 Alpha-actinin-4	879	104788	26	26	17	17	5.27	16287	1	0	0	542.584	1624.73	3	1624.72	0.0067	0	53.38	0.0003	K	HEAFESDLAAHQDR	V			Locus:1.1.1.2446.13
37	IPI00013808	Tax_Id=9606 Gene_Symbol=ACTN4 Alpha-actinin-4	879	104788	26	26	17	17	5.27	17047	1	1	1	835.939	1669.86	2	1669.87	-0.0036	0	46.87	0.0016	K	QLEAIDQLHLEYAK	R			Locus:1.1.1.3136.14
37	IPI00013808	Tax_Id=9606 Gene_Symbol=ACTN4 Alpha-actinin-4	879	104788	26	26	17	17	5.27	18129	1	1	1	871.41	1740.81	2	1740.81	0	0	127.7	1.3e-11	R	ETTDTDTADQVIASFK	V			Locus:1.1.1.3341.12
37	IPI00013808	Tax_Id=9606 Gene_Symbol=ACTN4 Alpha-actinin-4	879	104788	26	26	17	17	5.27	18130	1	1	1	871.41	1740.81	2	1740.81	0.0005	0	85.22	2.3e-07	R	ETTDTDTADQVIASFK	V			Locus:1.1.1.3344.15
37	IPI00013808	Tax_Id=9606 Gene_Symbol=ACTN4 Alpha-actinin-4	879	104788	26	26	17	17	5.27	18311	1	0	0	439.212	1752.82	4	1752.82	0.0026	1	52.77	0.00042	R	KHEAFESDLAAHQDR	V			Locus:1.1.1.2323.7
37	IPI00013808	Tax_Id=9606 Gene_Symbol=ACTN4 Alpha-actinin-4	879	104788	26	26	17	17	5.27	18312	1	0	0	439.212	1752.82	4	1752.82	0.0026	1	43.55	0.0035	R	KHEAFESDLAAHQDR	V			Locus:1.1.1.2326.5
37	IPI00013808	Tax_Id=9606 Gene_Symbol=ACTN4 Alpha-actinin-4	879	104788	26	26	17	17	5.27	21813	1	1	1	687.657	2059.95	3	2059.95	-0.0025	0	42.55	0.0052	K	VLAVNQENEHLMEDYEK	L			Locus:1.1.1.2878.12
38	IPI00023006	Tax_Id=9606 Gene_Symbol=ACTC1 Actin, alpha cardiac muscle 1	878	41992	33	33	12	12	5.23	905	1	0	0	322.69	643.366	2	643.365	0.0003	0	44.43	0.0028	R	LDLAGR	D			Locus:1.1.1.2434.2
38	IPI00023006	Tax_Id=9606 Gene_Symbol=ACTC1 Actin, alpha cardiac muscle 1	878	41992	33	33	12	12	5.23	906	1	0	0	322.69	643.366	2	643.365	0.0003	0	42	0.005	R	LDLAGR	D			Locus:1.1.1.2431.2
38	IPI00023006	Tax_Id=9606 Gene_Symbol=ACTC1 Actin, alpha cardiac muscle 1	878	41992	33	33	12	12	5.23	4178	1	0	0	488.728	975.442	2	975.441	0.0008	0	83.82	1.9e-07	K	AGFAGDDAPR	A			Locus:1.1.1.2389.8
38	IPI00023006	Tax_Id=9606 Gene_Symbol=ACTC1 Actin, alpha cardiac muscle 1	878	41992	33	33	12	12	5.23	4551	1	0	0	499.746	997.478	2	997.479	-0.0009	0	39.98	0.0042	R	DLTDYLMK	I			Locus:1.1.1.3440.3
38	IPI00023006	Tax_Id=9606 Gene_Symbol=ACTC1 Actin, alpha cardiac muscle 1	878	41992	33	33	12	12	5.23	4552	1	0	0	499.746	997.478	2	997.479	-0.0009	0	38.85	0.0055	R	DLTDYLMK	I			Locus:1.1.1.3434.2
38	IPI00023006	Tax_Id=9606 Gene_Symbol=ACTC1 Actin, alpha cardiac muscle 1	878	41992	33	33	12	12	5.23	4553	1	0	0	499.746	997.478	2	997.479	-0.0009	0	43.15	0.002	R	DLTDYLMK	I			Locus:1.1.1.3431.2
38	IPI00023006	Tax_Id=9606 Gene_Symbol=ACTC1 Actin, alpha cardiac muscle 1	878	41992	33	33	12	12	5.23	7427	1	0	0	387.877	1160.61	3	1160.61	-0.0007	0	49.97	0.00069	K	EITALAPSTMK	I			Locus:1.1.1.2739.2
38	IPI00023006	Tax_Id=9606 Gene_Symbol=ACTC1 Actin, alpha cardiac muscle 1	878	41992	33	33	12	12	5.23	7428	1	0	0	387.877	1160.61	3	1160.61	-0.0007	0	44.43	0.0025	K	EITALAPSTMK	I			Locus:1.1.1.2743.2
38	IPI00023006	Tax_Id=9606 Gene_Symbol=ACTC1 Actin, alpha cardiac muscle 1	878	41992	33	33	12	12	5.23	7575	1	0	0	586.289	1170.56	2	1170.56	-0.0008	0	64.82	1.8e-05	R	HQGVMVGMGQK	D			Locus:1.1.1.2314.13
38	IPI00023006	Tax_Id=9606 Gene_Symbol=ACTC1 Actin, alpha cardiac muscle 1	878	41992	33	33	12	12	5.23	7576	1	0	0	391.196	1170.56	3	1170.56	0.0011	0	41.79	0.003	R	HQGVMVGMGQK	D			Locus:1.1.1.2313.8
38	IPI00023006	Tax_Id=9606 Gene_Symbol=ACTC1 Actin, alpha cardiac muscle 1	878	41992	33	33	12	12	5.23	7696	1	0	0	589.311	1176.61	2	1176.61	0.0008	0	40.56	0.0068	K	EITALAPSTMK	I	Oxidation (M)	0.00000000030.0	Locus:1.1.1.2564.11
38	IPI00023006	Tax_Id=9606 Gene_Symbol=ACTC1 Actin, alpha cardiac muscle 1	878	41992	33	33	12	12	5.23	7849	1	0	0	396.529	1186.56	3	1186.56	0.005	0	46.63	0.0011	R	HQGVMVGMGQK	D	Oxidation (M)	0.00000003000.0	Locus:1.1.1.2280.5
38	IPI00023006	Tax_Id=9606 Gene_Symbol=ACTC1 Actin, alpha cardiac muscle 1	878	41992	33	33	12	12	5.23	8059	1	0	0	599.765	1197.52	2	1197.52	0.001	0	61.23	2.7e-05	K	DSYVGDEAQSK	R			Locus:1.1.1.2389.16
38	IPI00023006	Tax_Id=9606 Gene_Symbol=ACTC1 Actin, alpha cardiac muscle 1	878	41992	33	33	12	12	5.23	14295	1	0	0	505.921	1514.74	3	1514.74	0.0008	0	58.88	9.6e-05	K	IWHHTFYNELR	V			Locus:1.1.1.2579.10
38	IPI00023006	Tax_Id=9606 Gene_Symbol=ACTC1 Actin, alpha cardiac muscle 1	878	41992	33	33	12	12	5.23	14296	1	0	0	505.921	1514.74	3	1514.74	0.0008	0	44.66	0.0025	K	IWHHTFYNELR	V			Locus:1.1.1.2575.11
38	IPI00023006	Tax_Id=9606 Gene_Symbol=ACTC1 Actin, alpha cardiac muscle 1	878	41992	33	33	12	12	5.23	14297	1	0	0	758.379	1514.74	2	1514.74	0.0018	0	43.81	0.0032	K	IWHHTFYNELR	V			Locus:1.1.1.2570.16
38	IPI00023006	Tax_Id=9606 Gene_Symbol=ACTC1 Actin, alpha cardiac muscle 1	878	41992	33	33	12	12	5.23	14298	1	0	0	758.379	1514.74	2	1514.74	0.0018	0	48.01	0.0012	K	IWHHTFYNELR	V			Locus:1.1.1.2569.14
38	IPI00023006	Tax_Id=9606 Gene_Symbol=ACTC1 Actin, alpha cardiac muscle 1	878	41992	33	33	12	12	5.23	18881	1	0	0	597.635	1789.88	3	1789.88	-0.0001	0	43.82	0.0043	K	SYELPDGQVITIGNER	F			Locus:1.1.1.3341.4
38	IPI00023006	Tax_Id=9606 Gene_Symbol=ACTC1 Actin, alpha cardiac muscle 1	878	41992	33	33	12	12	5.23	18883	1	0	0	597.635	1789.88	3	1789.88	0	0	41.56	0.0072	K	SYELPDGQVITIGNER	F			Locus:1.1.1.3332.7
38	IPI00023006	Tax_Id=9606 Gene_Symbol=ACTC1 Actin, alpha cardiac muscle 1	878	41992	33	33	12	12	5.23	18885	1	0	0	895.95	1789.89	2	1789.88	0.0005	0	59.45	0.00012	K	SYELPDGQVITIGNER	F			Locus:1.1.1.3254.16
38	IPI00023006	Tax_Id=9606 Gene_Symbol=ACTC1 Actin, alpha cardiac muscle 1	878	41992	33	33	12	12	5.23	18886	1	0	0	895.95	1789.89	2	1789.88	0.0006	0	91.05	8e-08	K	SYELPDGQVITIGNER	F			Locus:1.1.1.3333.11
38	IPI00023006	Tax_Id=9606 Gene_Symbol=ACTC1 Actin, alpha cardiac muscle 1	878	41992	33	33	12	12	5.23	18888	1	0	0	895.95	1789.89	2	1789.88	0.0011	0	100.76	8.9e-09	K	SYELPDGQVITIGNER	F			Locus:1.1.1.3344.16
38	IPI00023006	Tax_Id=9606 Gene_Symbol=ACTC1 Actin, alpha cardiac muscle 1	878	41992	33	33	12	12	5.23	18889	1	0	0	895.95	1789.89	2	1789.88	0.0011	0	69.98	1.1e-05	K	SYELPDGQVITIGNER	F			Locus:1.1.1.3347.15
38	IPI00023006	Tax_Id=9606 Gene_Symbol=ACTC1 Actin, alpha cardiac muscle 1	878	41992	33	33	12	12	5.23	18890	1	0	0	895.95	1789.89	2	1789.88	0.0014	0	65.82	2.8e-05	K	SYELPDGQVITIGNER	F			Locus:1.1.1.3340.16
38	IPI00023006	Tax_Id=9606 Gene_Symbol=ACTC1 Actin, alpha cardiac muscle 1	878	41992	33	33	12	12	5.23	18895	1	0	0	597.963	1790.87	3	1790.87	-0.0004	0	56.61	0.00025	K	SYELPDGQVITIGNER	F	Deamidated (NQ)	0.0000000000000100.0	Locus:1.1.1.3493.8
38	IPI00023006	Tax_Id=9606 Gene_Symbol=ACTC1 Actin, alpha cardiac muscle 1	878	41992	33	33	12	12	5.23	18896	1	0	0	597.963	1790.87	3	1790.87	-0.0004	0	69.56	1.2e-05	K	SYELPDGQVITIGNER	F	Deamidated (NQ)	0.0000000000000100.0	Locus:1.1.1.3491.7
38	IPI00023006	Tax_Id=9606 Gene_Symbol=ACTC1 Actin, alpha cardiac muscle 1	878	41992	33	33	12	12	5.23	18900	1	0	0	896.443	1790.87	2	1790.87	0.0035	0	57.47	0.0002	K	SYELPDGQVITIGNER	F	Deamidated (NQ)	0.0000000000000100.0	Locus:1.1.1.3489.15
38	IPI00023006	Tax_Id=9606 Gene_Symbol=ACTC1 Actin, alpha cardiac muscle 1	878	41992	33	33	12	12	5.23	18901	1	0	0	896.444	1790.87	2	1790.87	0.0053	0	73.85	4.4e-06	K	SYELPDGQVITIGNER	F	Deamidated (NQ)	0.0000000000000100.0	Locus:1.1.1.3451.14
38	IPI00023006	Tax_Id=9606 Gene_Symbol=ACTC1 Actin, alpha cardiac muscle 1	878	41992	33	33	12	12	5.23	20920	1	1	0	652.686	1955.04	3	1955.04	-0.001	0	40.61	0.006	R	VAPEEHPTLLTEAPLNPK	A			Locus:1.1.1.2905.12
38	IPI00023006	Tax_Id=9606 Gene_Symbol=ACTC1 Actin, alpha cardiac muscle 1	878	41992	33	33	12	12	5.23	20968	1	1	0	980.958	1959.9	2	1959.9	-0.0025	0	51.59	0.00049	K	YPIEHGIITNWDDMEK	I			Locus:1.1.1.3153.15
38	IPI00023006	Tax_Id=9606 Gene_Symbol=ACTC1 Actin, alpha cardiac muscle 1	878	41992	33	33	12	12	5.23	23674	1	1	1	786.058	2355.15	3	2355.15	0.0009	1	107.13	2.4e-09	R	KDLYANNVLSGGTTMYPGIADR	M			Locus:1.1.1.3194.14
38	IPI00023006	Tax_Id=9606 Gene_Symbol=ACTC1 Actin, alpha cardiac muscle 1	878	41992	33	33	12	12	5.23	25045	1	0	0	814.159	3252.6	4	3252.59	0.0141	0	58.36	0.00017	K	MTQIMFETFNVPAMYVAIQAVLSLYASGR	T	2 Deamidated (NQ)	0.00100000010000000000000000000.0	Locus:1.1.1.4312.2
38	IPI00023006	Tax_Id=9606 Gene_Symbol=ACTC1 Actin, alpha cardiac muscle 1	878	41992	33	33	12	12	5.23	25046	1	0	0	1085.21	3252.61	3	3252.59	0.0186	0	59.12	0.00014	K	MTQIMFETFNVPAMYVAIQAVLSLYASGR	T	2 Deamidated (NQ)	0.00100000010000000000000000000.0	Locus:1.1.1.4313.6
39	IPI00186290	Tax_Id=9606 Gene_Symbol=EEF2 Elongation factor 2	877	95277	32	32	18	18	6.41	1585	1	1	1	379.731	757.447	2	757.445	0.0028	0	46.48	0.0011	K	AGIIASAR	A			Locus:1.1.1.2330.5
39	IPI00186290	Tax_Id=9606 Gene_Symbol=EEF2 Elongation factor 2	877	95277	32	32	18	18	6.41	4082	1	1	0	485.277	968.539	2	968.54	-0.001	0	39.18	0.0032	R	GGGQIIPTAR	R			Locus:1.1.1.2443.12
39	IPI00186290	Tax_Id=9606 Gene_Symbol=EEF2 Elongation factor 2	877	95277	32	32	18	18	6.41	4793	1	1	1	507.254	1012.49	2	1012.49	0.0003	0	39.63	0.0038	K	GEGQLGPAER	A			Locus:1.1.1.2324.10
39	IPI00186290	Tax_Id=9606 Gene_Symbol=EEF2 Elongation factor 2	877	95277	32	32	18	18	6.41	5654	1	1	1	532.293	1062.57	2	1062.57	0.0016	0	50.56	0.00052	K	GVQYLNEIK	D			Locus:1.1.1.2679.9
39	IPI00186290	Tax_Id=9606 Gene_Symbol=EEF2 Elongation factor 2	877	95277	32	32	18	18	6.41	5820	1	1	1	358.545	1072.61	3	1072.61	-0.0019	0	43.55	0.002	R	IKPVLMMNK	M			Locus:1.1.1.2452.3
39	IPI00186290	Tax_Id=9606 Gene_Symbol=EEF2 Elongation factor 2	877	95277	32	32	18	18	6.41	6038	1	1	1	543.768	1085.52	2	1085.52	0.0003	0	43.15	0.002	K	QFAEMYVAK	F			Locus:1.1.1.2707.8
39	IPI00186290	Tax_Id=9606 Gene_Symbol=EEF2 Elongation factor 2	877	95277	32	32	18	18	6.41	6435	1	1	1	554.324	1106.63	2	1106.63	0.0002	0	86.09	6.7e-08	R	VFSGLVSTGLK	V			Locus:1.1.1.2908.11
39	IPI00186290	Tax_Id=9606 Gene_Symbol=EEF2 Elongation factor 2	877	95277	32	32	18	18	6.41	6436	1	1	1	554.324	1106.63	2	1106.63	0.0002	0	88.94	3.5e-08	R	VFSGLVSTGLK	V			Locus:1.1.1.2905.7
39	IPI00186290	Tax_Id=9606 Gene_Symbol=EEF2 Elongation factor 2	877	95277	32	32	18	18	6.41	7013	1	1	1	569.762	1137.51	2	1137.51	0.0008	0	56.07	0.00012	K	YEWDVAEAR	K			Locus:1.1.1.2904.11
39	IPI00186290	Tax_Id=9606 Gene_Symbol=EEF2 Elongation factor 2	877	95277	32	32	18	18	6.41	9524	1	1	1	637.855	1273.7	2	1273.7	-0.0078	0	44.16	0.0021	K	EDLYLKPIQR	T			Locus:1.1.1.2725.12
39	IPI00186290	Tax_Id=9606 Gene_Symbol=EEF2 Elongation factor 2	877	95277	32	32	18	18	6.41	10132	1	1	1	436.557	1306.65	3	1306.65	0.0024	0	50.35	0.00078	R	NMSVIAHVDHGK	S			Locus:1.1.1.2311.5
39	IPI00186290	Tax_Id=9606 Gene_Symbol=EEF2 Elongation factor 2	877	95277	32	32	18	18	6.41	10157	1	1	1	654.833	1307.65	2	1307.65	0.001	0	63.33	3.3e-05	K	DSVVAGFQWATK	E			Locus:1.1.1.3293.10
39	IPI00186290	Tax_Id=9606 Gene_Symbol=EEF2 Elongation factor 2	877	95277	32	32	18	18	6.41	10644	1	1	1	666.346	1330.68	2	1330.68	0.0016	0	55.76	0.00023	K	EGIPALDNFLDK	L			Locus:1.1.1.3579.6
39	IPI00186290	Tax_Id=9606 Gene_Symbol=EEF2 Elongation factor 2	877	95277	32	32	18	18	6.41	10645	1	1	1	666.346	1330.68	2	1330.68	0.0016	0	62.38	5.1e-05	K	EGIPALDNFLDK	L			Locus:1.1.1.3581.9
39	IPI00186290	Tax_Id=9606 Gene_Symbol=EEF2 Elongation factor 2	877	95277	32	32	18	18	6.41	12897	1	1	1	482.259	1443.75	3	1443.76	-0.0071	1	39.09	0.01	K	EGIPALDNFLDKL	-			Locus:1.1.1.3948.3
39	IPI00186290	Tax_Id=9606 Gene_Symbol=EEF2 Elongation factor 2	877	95277	32	32	18	18	6.41	12900	1	1	1	722.888	1443.76	2	1443.76	-0.0003	1	55.1	0.00024	K	EGIPALDNFLDKL	-			Locus:1.1.1.3936.11
39	IPI00186290	Tax_Id=9606 Gene_Symbol=EEF2 Elongation factor 2	877	95277	32	32	18	18	6.41	12901	1	1	1	722.888	1443.76	2	1443.76	-0.0002	1	58.7	0.0001	K	EGIPALDNFLDKL	-			Locus:1.1.1.3949.11
39	IPI00186290	Tax_Id=9606 Gene_Symbol=EEF2 Elongation factor 2	877	95277	32	32	18	18	6.41	16093	1	1	1	404.697	1614.76	4	1614.76	-0.0001	0	51.77	0.00044	K	TGTITTFEHAHNMR	V			Locus:1.1.1.2372.3
39	IPI00186290	Tax_Id=9606 Gene_Symbol=EEF2 Elongation factor 2	877	95277	32	32	18	18	6.41	16094	1	1	1	404.697	1614.76	4	1614.76	-0.0001	0	43.19	0.0032	K	TGTITTFEHAHNMR	V			Locus:1.1.1.2369.5
39	IPI00186290	Tax_Id=9606 Gene_Symbol=EEF2 Elongation factor 2	877	95277	32	32	18	18	6.41	16095	1	1	1	808.387	1614.76	2	1614.76	0.0023	0	75.26	2.1e-06	K	TGTITTFEHAHNMR	V			Locus:1.1.1.2370.16
39	IPI00186290	Tax_Id=9606 Gene_Symbol=EEF2 Elongation factor 2	877	95277	32	32	18	18	6.41	19050	1	1	1	600.637	1798.89	3	1798.89	-0.0001	0	57.09	0.00018	K	AYLPVNESFGFTADLR	S			Locus:1.1.1.3536.5
39	IPI00186290	Tax_Id=9606 Gene_Symbol=EEF2 Elongation factor 2	877	95277	32	32	18	18	6.41	19051	1	1	1	600.637	1798.89	3	1798.89	-0.0001	0	77.74	1.5e-06	K	AYLPVNESFGFTADLR	S			Locus:1.1.1.3537.7
39	IPI00186290	Tax_Id=9606 Gene_Symbol=EEF2 Elongation factor 2	877	95277	32	32	18	18	6.41	19052	1	1	1	600.637	1798.89	3	1798.89	-0.0001	0	78.75	1.2e-06	K	AYLPVNESFGFTADLR	S			Locus:1.1.1.3533.3
39	IPI00186290	Tax_Id=9606 Gene_Symbol=EEF2 Elongation factor 2	877	95277	32	32	18	18	6.41	19053	1	1	1	900.453	1798.89	2	1798.89	0.002	0	56.27	0.00022	K	AYLPVNESFGFTADLR	S			Locus:1.1.1.3534.14
39	IPI00186290	Tax_Id=9606 Gene_Symbol=EEF2 Elongation factor 2	877	95277	32	32	18	18	6.41	19068	1	1	1	600.97	1799.89	3	1799.87	0.0145	0	48.48	0.0013	K	AYLPVNESFGFTADLR	S	Deamidated (NQ)	0.0000010000000000.0	Locus:1.1.1.3532.3
39	IPI00186290	Tax_Id=9606 Gene_Symbol=EEF2 Elongation factor 2	877	95277	32	32	18	18	6.41	20991	1	1	1	654.665	1960.97	3	1960.97	0.0007	0	60.79	0.0001	R	GHVFEESQVAGTPMFVVK	A			Locus:1.1.1.3092.12
39	IPI00186290	Tax_Id=9606 Gene_Symbol=EEF2 Elongation factor 2	877	95277	32	32	18	18	6.41	20993	1	1	1	491.251	1960.97	4	1960.97	0.0026	0	40.9	0.0097	R	GHVFEESQVAGTPMFVVK	A			Locus:1.1.1.3090.5
39	IPI00186290	Tax_Id=9606 Gene_Symbol=EEF2 Elongation factor 2	877	95277	32	32	18	18	6.41	20994	1	1	1	491.251	1960.97	4	1960.97	0.0026	0	62.1	7.4e-05	R	GHVFEESQVAGTPMFVVK	A			Locus:1.1.1.3093.4
39	IPI00186290	Tax_Id=9606 Gene_Symbol=EEF2 Elongation factor 2	877	95277	32	32	18	18	6.41	22399	1	1	1	536.523	2142.06	4	2142.07	-0.0078	1	42.29	0.0065	K	ARPFPDGLAEDIDKGEVSAR	Q			Locus:1.1.1.3006.6
39	IPI00186290	Tax_Id=9606 Gene_Symbol=EEF2 Elongation factor 2	877	95277	32	32	18	18	6.41	22400	1	1	1	715.029	2142.07	3	2142.07	-0.0037	1	85.49	3e-07	K	ARPFPDGLAEDIDKGEVSAR	Q			Locus:1.1.1.3012.13
39	IPI00186290	Tax_Id=9606 Gene_Symbol=EEF2 Elongation factor 2	877	95277	32	32	18	18	6.41	22401	1	1	1	715.03	2142.07	3	2142.07	-0.0037	1	63.21	5.1e-05	K	ARPFPDGLAEDIDKGEVSAR	Q			Locus:1.1.1.3009.12
39	IPI00186290	Tax_Id=9606 Gene_Symbol=EEF2 Elongation factor 2	877	95277	32	32	18	18	6.41	22815	1	1	1	735.376	2203.11	3	2203.1	0.0029	0	54.48	0.00037	K	STAISLFYELSENDLNFIK	Q			Locus:1.1.1.3988.11
40	IPI00021428	Tax_Id=9606 Gene_Symbol=ACTA1 Actin, alpha skeletal muscle	872	42024	33	33	12	12	5.23	905	1	0	0	322.69	643.366	2	643.365	0.0003	0	44.43	0.0028	R	LDLAGR	D			Locus:1.1.1.2434.2
40	IPI00021428	Tax_Id=9606 Gene_Symbol=ACTA1 Actin, alpha skeletal muscle	872	42024	33	33	12	12	5.23	906	1	0	0	322.69	643.366	2	643.365	0.0003	0	42	0.005	R	LDLAGR	D			Locus:1.1.1.2431.2
40	IPI00021428	Tax_Id=9606 Gene_Symbol=ACTA1 Actin, alpha skeletal muscle	872	42024	33	33	12	12	5.23	4178	1	0	0	488.728	975.442	2	975.441	0.0008	0	83.82	1.9e-07	K	AGFAGDDAPR	A			Locus:1.1.1.2389.8
40	IPI00021428	Tax_Id=9606 Gene_Symbol=ACTA1 Actin, alpha skeletal muscle	872	42024	33	33	12	12	5.23	4551	1	0	0	499.746	997.478	2	997.479	-0.0009	0	39.98	0.0042	R	DLTDYLMK	I			Locus:1.1.1.3440.3
40	IPI00021428	Tax_Id=9606 Gene_Symbol=ACTA1 Actin, alpha skeletal muscle	872	42024	33	33	12	12	5.23	4552	1	0	0	499.746	997.478	2	997.479	-0.0009	0	38.85	0.0055	R	DLTDYLMK	I			Locus:1.1.1.3434.2
40	IPI00021428	Tax_Id=9606 Gene_Symbol=ACTA1 Actin, alpha skeletal muscle	872	42024	33	33	12	12	5.23	4553	1	0	0	499.746	997.478	2	997.479	-0.0009	0	43.15	0.002	R	DLTDYLMK	I			Locus:1.1.1.3431.2
40	IPI00021428	Tax_Id=9606 Gene_Symbol=ACTA1 Actin, alpha skeletal muscle	872	42024	33	33	12	12	5.23	7427	1	0	0	387.877	1160.61	3	1160.61	-0.0007	0	49.97	0.00069	K	EITALAPSTMK	I			Locus:1.1.1.2739.2
40	IPI00021428	Tax_Id=9606 Gene_Symbol=ACTA1 Actin, alpha skeletal muscle	872	42024	33	33	12	12	5.23	7428	1	0	0	387.877	1160.61	3	1160.61	-0.0007	0	44.43	0.0025	K	EITALAPSTMK	I			Locus:1.1.1.2743.2
40	IPI00021428	Tax_Id=9606 Gene_Symbol=ACTA1 Actin, alpha skeletal muscle	872	42024	33	33	12	12	5.23	7575	1	0	0	586.289	1170.56	2	1170.56	-0.0008	0	64.82	1.8e-05	R	HQGVMVGMGQK	D			Locus:1.1.1.2314.13
40	IPI00021428	Tax_Id=9606 Gene_Symbol=ACTA1 Actin, alpha skeletal muscle	872	42024	33	33	12	12	5.23	7576	1	0	0	391.196	1170.56	3	1170.56	0.0011	0	41.79	0.003	R	HQGVMVGMGQK	D			Locus:1.1.1.2313.8
40	IPI00021428	Tax_Id=9606 Gene_Symbol=ACTA1 Actin, alpha skeletal muscle	872	42024	33	33	12	12	5.23	7696	1	0	0	589.311	1176.61	2	1176.61	0.0008	0	40.56	0.0068	K	EITALAPSTMK	I	Oxidation (M)	0.00000000030.0	Locus:1.1.1.2564.11
40	IPI00021428	Tax_Id=9606 Gene_Symbol=ACTA1 Actin, alpha skeletal muscle	872	42024	33	33	12	12	5.23	7849	1	0	0	396.529	1186.56	3	1186.56	0.005	0	46.63	0.0011	R	HQGVMVGMGQK	D	Oxidation (M)	0.00000003000.0	Locus:1.1.1.2280.5
40	IPI00021428	Tax_Id=9606 Gene_Symbol=ACTA1 Actin, alpha skeletal muscle	872	42024	33	33	12	12	5.23	8059	1	0	0	599.765	1197.52	2	1197.52	0.001	0	61.23	2.7e-05	K	DSYVGDEAQSK	R			Locus:1.1.1.2389.16
40	IPI00021428	Tax_Id=9606 Gene_Symbol=ACTA1 Actin, alpha skeletal muscle	872	42024	33	33	12	12	5.23	14295	1	0	0	505.921	1514.74	3	1514.74	0.0008	0	58.88	9.6e-05	K	IWHHTFYNELR	V			Locus:1.1.1.2579.10
40	IPI00021428	Tax_Id=9606 Gene_Symbol=ACTA1 Actin, alpha skeletal muscle	872	42024	33	33	12	12	5.23	14296	1	0	0	505.921	1514.74	3	1514.74	0.0008	0	44.66	0.0025	K	IWHHTFYNELR	V			Locus:1.1.1.2575.11
40	IPI00021428	Tax_Id=9606 Gene_Symbol=ACTA1 Actin, alpha skeletal muscle	872	42024	33	33	12	12	5.23	14297	1	0	0	758.379	1514.74	2	1514.74	0.0018	0	43.81	0.0032	K	IWHHTFYNELR	V			Locus:1.1.1.2570.16
40	IPI00021428	Tax_Id=9606 Gene_Symbol=ACTA1 Actin, alpha skeletal muscle	872	42024	33	33	12	12	5.23	14298	1	0	0	758.379	1514.74	2	1514.74	0.0018	0	48.01	0.0012	K	IWHHTFYNELR	V			Locus:1.1.1.2569.14
40	IPI00021428	Tax_Id=9606 Gene_Symbol=ACTA1 Actin, alpha skeletal muscle	872	42024	33	33	12	12	5.23	18881	1	0	0	597.635	1789.88	3	1789.88	-0.0001	0	43.82	0.0043	K	SYELPDGQVITIGNER	F			Locus:1.1.1.3341.4
40	IPI00021428	Tax_Id=9606 Gene_Symbol=ACTA1 Actin, alpha skeletal muscle	872	42024	33	33	12	12	5.23	18883	1	0	0	597.635	1789.88	3	1789.88	0	0	41.56	0.0072	K	SYELPDGQVITIGNER	F			Locus:1.1.1.3332.7
40	IPI00021428	Tax_Id=9606 Gene_Symbol=ACTA1 Actin, alpha skeletal muscle	872	42024	33	33	12	12	5.23	18885	1	0	0	895.95	1789.89	2	1789.88	0.0005	0	59.45	0.00012	K	SYELPDGQVITIGNER	F			Locus:1.1.1.3254.16
40	IPI00021428	Tax_Id=9606 Gene_Symbol=ACTA1 Actin, alpha skeletal muscle	872	42024	33	33	12	12	5.23	18886	1	0	0	895.95	1789.89	2	1789.88	0.0006	0	91.05	8e-08	K	SYELPDGQVITIGNER	F			Locus:1.1.1.3333.11
40	IPI00021428	Tax_Id=9606 Gene_Symbol=ACTA1 Actin, alpha skeletal muscle	872	42024	33	33	12	12	5.23	18888	1	0	0	895.95	1789.89	2	1789.88	0.0011	0	100.76	8.9e-09	K	SYELPDGQVITIGNER	F			Locus:1.1.1.3344.16
40	IPI00021428	Tax_Id=9606 Gene_Symbol=ACTA1 Actin, alpha skeletal muscle	872	42024	33	33	12	12	5.23	18889	1	0	0	895.95	1789.89	2	1789.88	0.0011	0	69.98	1.1e-05	K	SYELPDGQVITIGNER	F			Locus:1.1.1.3347.15
40	IPI00021428	Tax_Id=9606 Gene_Symbol=ACTA1 Actin, alpha skeletal muscle	872	42024	33	33	12	12	5.23	18890	1	0	0	895.95	1789.89	2	1789.88	0.0014	0	65.82	2.8e-05	K	SYELPDGQVITIGNER	F			Locus:1.1.1.3340.16
40	IPI00021428	Tax_Id=9606 Gene_Symbol=ACTA1 Actin, alpha skeletal muscle	872	42024	33	33	12	12	5.23	18895	1	0	0	597.963	1790.87	3	1790.87	-0.0004	0	56.61	0.00025	K	SYELPDGQVITIGNER	F	Deamidated (NQ)	0.0000000000000100.0	Locus:1.1.1.3493.8
40	IPI00021428	Tax_Id=9606 Gene_Symbol=ACTA1 Actin, alpha skeletal muscle	872	42024	33	33	12	12	5.23	18896	1	0	0	597.963	1790.87	3	1790.87	-0.0004	0	69.56	1.2e-05	K	SYELPDGQVITIGNER	F	Deamidated (NQ)	0.0000000000000100.0	Locus:1.1.1.3491.7
40	IPI00021428	Tax_Id=9606 Gene_Symbol=ACTA1 Actin, alpha skeletal muscle	872	42024	33	33	12	12	5.23	18900	1	0	0	896.443	1790.87	2	1790.87	0.0035	0	57.47	0.0002	K	SYELPDGQVITIGNER	F	Deamidated (NQ)	0.0000000000000100.0	Locus:1.1.1.3489.15
40	IPI00021428	Tax_Id=9606 Gene_Symbol=ACTA1 Actin, alpha skeletal muscle	872	42024	33	33	12	12	5.23	18901	1	0	0	896.444	1790.87	2	1790.87	0.0053	0	73.85	4.4e-06	K	SYELPDGQVITIGNER	F	Deamidated (NQ)	0.0000000000000100.0	Locus:1.1.1.3451.14
40	IPI00021428	Tax_Id=9606 Gene_Symbol=ACTA1 Actin, alpha skeletal muscle	872	42024	33	33	12	12	5.23	20920	1	0	0	652.686	1955.04	3	1955.04	-0.001	0	40.61	0.006	R	VAPEEHPTLLTEAPLNPK	A			Locus:1.1.1.2905.12
40	IPI00021428	Tax_Id=9606 Gene_Symbol=ACTA1 Actin, alpha skeletal muscle	872	42024	33	33	12	12	5.23	20968	1	0	0	980.958	1959.9	2	1959.9	-0.0025	0	51.59	0.00049	K	YPIEHGIITNWDDMEK	I			Locus:1.1.1.3153.15
40	IPI00021428	Tax_Id=9606 Gene_Symbol=ACTA1 Actin, alpha skeletal muscle	872	42024	33	33	12	12	5.23	23114	1	1	1	1123.51	2245	2	2245.01	-0.0141	0	107.16	1.4e-09	K	DLYANNVMSGGTTMYPGIADR	M			Locus:1.1.1.3441.11
40	IPI00021428	Tax_Id=9606 Gene_Symbol=ACTA1 Actin, alpha skeletal muscle	872	42024	33	33	12	12	5.23	25045	1	0	0	814.159	3252.6	4	3252.59	0.0141	0	58.36	0.00017	K	MTQIMFETFNVPAMYVAIQAVLSLYASGR	T	2 Deamidated (NQ)	0.00100000010000000000000000000.0	Locus:1.1.1.4312.2
40	IPI00021428	Tax_Id=9606 Gene_Symbol=ACTA1 Actin, alpha skeletal muscle	872	42024	33	33	12	12	5.23	25046	1	0	0	1085.21	3252.61	3	3252.59	0.0186	0	59.12	0.00014	K	MTQIMFETFNVPAMYVAIQAVLSLYASGR	T	2 Deamidated (NQ)	0.00100000010000000000000000000.0	Locus:1.1.1.4313.6
41	IPI00440493	Tax_Id=9606 Gene_Symbol=ATP5A1 ATP synthase subunit alpha, mitochondrial	865	59714	24	24	16	16	9.16	1284	1	1	1	358.733	715.45	2	715.448	0.0024	0	44.2	0.0005	R	LTELLK	Q			Locus:1.1.1.2560.2
41	IPI00440493	Tax_Id=9606 Gene_Symbol=ATP5A1 ATP synthase subunit alpha, mitochondrial	865	59714	24	24	16	16	9.16	1341	1	1	1	362.226	722.438	2	722.444	-0.0053	0	58.78	1.3e-05	K	APGIIPR	I			Locus:1.1.1.2422.2
41	IPI00440493	Tax_Id=9606 Gene_Symbol=ATP5A1 ATP synthase subunit alpha, mitochondrial	865	59714	24	24	16	16	9.16	2397	1	1	1	423.257	844.5	2	844.502	-0.0019	0	50.55	0.00045	R	STVAQLVK	R			Locus:1.1.1.2392.4
41	IPI00440493	Tax_Id=9606 Gene_Symbol=ATP5A1 ATP synthase subunit alpha, mitochondrial	865	59714	24	24	16	16	9.16	2571	1	1	1	430.753	859.492	2	859.495	-0.003	0	53.34	0.00023	R	QMSLLLR	R			Locus:1.1.1.2813.6
41	IPI00440493	Tax_Id=9606 Gene_Symbol=ATP5A1 ATP synthase subunit alpha, mitochondrial	865	59714	24	24	16	16	9.16	2591	1	1	1	431.244	860.473	2	860.479	-0.0061	0	38.11	0.01	R	QMSLLLR	R	Deamidated (NQ)	0.1000000.0	Locus:1.1.1.2816.5
41	IPI00440493	Tax_Id=9606 Gene_Symbol=ATP5A1 ATP synthase subunit alpha, mitochondrial	865	59714	24	24	16	16	9.16	2981	1	1	1	446.748	891.482	2	891.481	0.0004	0	52.31	0.00034	K	LELAQYR	E			Locus:1.1.1.2618.3
41	IPI00440493	Tax_Id=9606 Gene_Symbol=ATP5A1 ATP synthase subunit alpha, mitochondrial	865	59714	24	24	16	16	9.16	7583	1	1	1	586.319	1170.62	2	1170.62	-0.0005	0	71.22	5.2e-06	R	VVDALGNAIDGK	G			Locus:1.1.1.2787.9
41	IPI00440493	Tax_Id=9606 Gene_Symbol=ATP5A1 ATP synthase subunit alpha, mitochondrial	865	59714	24	24	16	16	9.16	9769	1	1	1	644.35	1286.69	2	1286.69	-0.0011	0	96.32	2e-08	K	HALIIYDDLSK	Q			Locus:1.1.1.2916.9
41	IPI00440493	Tax_Id=9606 Gene_Symbol=ATP5A1 ATP synthase subunit alpha, mitochondrial	865	59714	24	24	16	16	9.16	9770	1	1	1	644.35	1286.69	2	1286.69	-0.0011	0	52.77	0.00044	K	HALIIYDDLSK	Q			Locus:1.1.1.2919.9
41	IPI00440493	Tax_Id=9606 Gene_Symbol=ATP5A1 ATP synthase subunit alpha, mitochondrial	865	59714	24	24	16	16	9.16	10329	1	1	1	658.874	1315.73	2	1315.73	-0.0013	0	78	8.9e-07	K	TSIAIDTIINQK	R			Locus:1.1.1.3092.13
41	IPI00440493	Tax_Id=9606 Gene_Symbol=ATP5A1 ATP synthase subunit alpha, mitochondrial	865	59714	24	24	16	16	9.16	12492	1	1	1	712.34	1422.67	2	1422.67	-0.0007	0	111.18	5.4e-10	K	TGTAEMSSILEER	I			Locus:1.1.1.2939.15
41	IPI00440493	Tax_Id=9606 Gene_Symbol=ATP5A1 ATP synthase subunit alpha, mitochondrial	865	59714	24	24	16	16	9.16	12794	1	1	1	480.287	1437.84	3	1437.84	-0.0019	0	45.43	0.00039	K	GIRPAINVGLSVSR	V			Locus:1.1.1.2747.3
41	IPI00440493	Tax_Id=9606 Gene_Symbol=ATP5A1 ATP synthase subunit alpha, mitochondrial	865	59714	24	24	16	16	9.16	12798	1	1	1	720.338	1438.66	2	1438.66	0.0005	0	87.44	1.1e-07	K	TGTAEMSSILEER	I	Oxidation (M)	0.0000030000000.0	Locus:1.1.1.2575.16
41	IPI00440493	Tax_Id=9606 Gene_Symbol=ATP5A1 ATP synthase subunit alpha, mitochondrial	865	59714	24	24	16	16	9.16	15032	1	1	1	518.583	1552.73	3	1552.73	-0.0024	0	55.89	0.00019	R	EAYPGDVFYLHSR	L			Locus:1.1.1.3042.5
41	IPI00440493	Tax_Id=9606 Gene_Symbol=ATP5A1 ATP synthase subunit alpha, mitochondrial	865	59714	24	24	16	16	9.16	15430	1	1	1	788.397	1574.78	2	1574.78	0.0007	0	81.53	6.2e-07	R	ILGADTSVDLEETGR	V			Locus:1.1.1.3064.10
41	IPI00440493	Tax_Id=9606 Gene_Symbol=ATP5A1 ATP synthase subunit alpha, mitochondrial	865	59714	24	24	16	16	9.16	15431	1	1	1	788.397	1574.78	2	1574.78	0.0007	0	90.04	8.8e-08	R	ILGADTSVDLEETGR	V			Locus:1.1.1.3067.15
41	IPI00440493	Tax_Id=9606 Gene_Symbol=ATP5A1 ATP synthase subunit alpha, mitochondrial	865	59714	24	24	16	16	9.16	16280	1	1	1	542.301	1623.88	3	1623.88	-0.0014	0	81.9	3.4e-07	R	TGAIVDVPVGEELLGR	V			Locus:1.1.1.3451.5
41	IPI00440493	Tax_Id=9606 Gene_Symbol=ATP5A1 ATP synthase subunit alpha, mitochondrial	865	59714	24	24	16	16	9.16	16281	1	1	1	542.301	1623.88	3	1623.88	-0.0014	0	80.12	5.2e-07	R	TGAIVDVPVGEELLGR	V			Locus:1.1.1.3454.3
41	IPI00440493	Tax_Id=9606 Gene_Symbol=ATP5A1 ATP synthase subunit alpha, mitochondrial	865	59714	24	24	16	16	9.16	16282	1	1	1	812.95	1623.88	2	1623.88	0.0014	0	55.87	0.00014	R	TGAIVDVPVGEELLGR	V			Locus:1.1.1.3452.14
41	IPI00440493	Tax_Id=9606 Gene_Symbol=ATP5A1 ATP synthase subunit alpha, mitochondrial	865	59714	24	24	16	16	9.16	22108	1	1	1	702.018	2103.03	3	2103.03	0	0	43.42	0.0049	K	GMSLNLEPDNVGVVVFGNDK	L			Locus:1.1.1.3637.12
41	IPI00440493	Tax_Id=9606 Gene_Symbol=ATP5A1 ATP synthase subunit alpha, mitochondrial	865	59714	24	24	16	16	9.16	22109	1	1	1	1052.53	2103.04	2	2103.03	0.0054	0	83.89	4.5e-07	K	GMSLNLEPDNVGVVVFGNDK	L			Locus:1.1.1.3639.16
41	IPI00440493	Tax_Id=9606 Gene_Symbol=ATP5A1 ATP synthase subunit alpha, mitochondrial	865	59714	24	24	16	16	9.16	22110	1	1	1	1052.53	2103.04	2	2103.03	0.0054	0	83	5.5e-07	K	GMSLNLEPDNVGVVVFGNDK	L			Locus:1.1.1.3636.15
41	IPI00440493	Tax_Id=9606 Gene_Symbol=ATP5A1 ATP synthase subunit alpha, mitochondrial	865	59714	24	24	16	16	9.16	23597	1	1	1	780.062	2337.16	3	2337.16	0.003	0	54.94	0.00036	R	EVAAFAQFGSDLDAATQQLLSR	G			Locus:1.1.1.3986.7
41	IPI00440493	Tax_Id=9606 Gene_Symbol=ATP5A1 ATP synthase subunit alpha, mitochondrial	865	59714	24	24	16	16	9.16	23720	1	1	1	592.569	2366.25	4	2366.25	-0.0037	0	46.03	0.0016	K	FENAFLSHVVSQHQALLGTIR	A			Locus:1.1.1.3358.7
42	IPI00844578	Tax_Id=9606 Gene_Symbol=DHX9 ATP-dependent RNA helicase A	846	140869	29	28	17	17	6.41	2106	1	1	1	409.732	817.449	2	817.448	0.001	0	45.71	0.0017	R	LNMATLR	M			Locus:1.1.1.2530.5
42	IPI00844578	Tax_Id=9606 Gene_Symbol=DHX9 ATP-dependent RNA helicase A	846	140869	29	28	17	17	6.41	4995	1	1	1	513.275	1024.53	2	1024.53	0.0006	0	38.13	0.0061	R	DFVNYLVR	I			Locus:1.1.1.3286.2
42	IPI00844578	Tax_Id=9606 Gene_Symbol=DHX9 ATP-dependent RNA helicase A	846	140869	29	28	17	17	6.41	4996	1	1	1	513.275	1024.53	2	1024.53	0.0006	0	38.67	0.0054	R	DFVNYLVR	I			Locus:1.1.1.3289.2
42	IPI00844578	Tax_Id=9606 Gene_Symbol=DHX9 ATP-dependent RNA helicase A	846	140869	29	28	17	17	6.41	8519	1	1	1	407.911	1220.71	3	1220.71	-0.0028	0	81.92	1e-07	R	TPLHEIALSIK	L			Locus:1.1.1.2787.3
42	IPI00844578	Tax_Id=9606 Gene_Symbol=DHX9 ATP-dependent RNA helicase A	846	140869	29	28	17	17	6.41	9252	1	1	1	630.844	1259.67	2	1259.68	-0.0056	0	64.07	3e-05	R	AAMEALVVEVTK	Q			Locus:1.1.1.3129.9
42	IPI00844578	Tax_Id=9606 Gene_Symbol=DHX9 ATP-dependent RNA helicase A	846	140869	29	28	17	17	6.41	10340	1	1	1	659.33	1316.64	2	1316.64	0.0007	0	74.93	2.8e-06	K	YPSPFFVFGEK	I			Locus:1.1.1.3516.10
42	IPI00844578	Tax_Id=9606 Gene_Symbol=DHX9 ATP-dependent RNA helicase A	846	140869	29	28	17	17	6.41	11838	1	1	1	464.553	1390.64	3	1390.64	-0.0017	0	47.72	0.00094	R	LETHMTPEMFR	T			Locus:1.1.1.2807.6
42	IPI00844578	Tax_Id=9606 Gene_Symbol=DHX9 ATP-dependent RNA helicase A	846	140869	29	28	17	17	6.41	12065	1	1	1	468.264	1401.77	3	1401.78	-0.0061	0	55.19	0.00018	K	ETPFELIEALLK	Y			Locus:1.1.1.4226.2
42	IPI00844578	Tax_Id=9606 Gene_Symbol=DHX9 ATP-dependent RNA helicase A	846	140869	29	28	17	17	6.41	12067	1	1	1	701.894	1401.77	2	1401.78	-0.0013	0	52.88	0.00029	K	ETPFELIEALLK	Y			Locus:1.1.1.4227.4
42	IPI00844578	Tax_Id=9606 Gene_Symbol=DHX9 ATP-dependent RNA helicase A	846	140869	29	28	17	17	6.41	12068	1	1	1	701.894	1401.77	2	1401.78	-0.0013	0	40.57	0.0049	K	ETPFELIEALLK	Y			Locus:1.1.1.4225.4
42	IPI00844578	Tax_Id=9606 Gene_Symbol=DHX9 ATP-dependent RNA helicase A	846	140869	29	28	17	17	6.41	12380	1	1	1	473.27	1416.79	3	1416.8	-0.0091	0	46.31	0.0012	R	DINTDFLLVVLR	D			Locus:1.1.1.4045.2
42	IPI00844578	Tax_Id=9606 Gene_Symbol=DHX9 ATP-dependent RNA helicase A	846	140869	29	28	17	17	6.41	12386	1	1	1	709.407	1416.8	2	1416.8	0.0013	0	66.25	8.3e-06	R	DINTDFLLVVLR	D			Locus:1.1.1.4043.7
42	IPI00844578	Tax_Id=9606 Gene_Symbol=DHX9 ATP-dependent RNA helicase A	846	140869	29	28	17	17	6.41	12387	1	1	1	709.407	1416.8	2	1416.8	0.0013	0	88.55	4.9e-08	R	DINTDFLLVVLR	D			Locus:1.1.1.4046.8
42	IPI00844578	Tax_Id=9606 Gene_Symbol=DHX9 ATP-dependent RNA helicase A	846	140869	29	28	17	17	6.41	13334	1	1	1	488.947	1463.82	3	1463.82	-0.0041	0	50.21	0.00032	R	YQILPLHSQIPR	E			Locus:1.1.1.2822.5
42	IPI00844578	Tax_Id=9606 Gene_Symbol=DHX9 ATP-dependent RNA helicase A	846	140869	29	28	17	17	6.41	14083	1	1	1	376.703	1502.78	4	1502.78	-0.0011	0	47.54	0.0014	R	GISHVIVDEIHER	D			Locus:1.1.1.2651.2
42	IPI00844578	Tax_Id=9606 Gene_Symbol=DHX9 ATP-dependent RNA helicase A	846	140869	29	28	17	17	6.41	15498	1	1	1	790.423	1578.83	2	1578.84	-0.0041	0	54.51	0.00023	K	QPAIISQLDPVNER	M			Locus:1.1.1.3092.15
42	IPI00844578	Tax_Id=9606 Gene_Symbol=DHX9 ATP-dependent RNA helicase A	846	140869	29	28	17	17	6.41	15500	1	1	1	790.426	1578.84	2	1578.84	0.0017	0	69.67	6.9e-06	K	QPAIISQLDPVNER	M			Locus:1.1.1.3089.15
42	IPI00844578	Tax_Id=9606 Gene_Symbol=DHX9 ATP-dependent RNA helicase A	846	140869	29	28	17	17	6.41	17739	1	1	1	857.956	1713.9	2	1713.89	0.0031	0	102.56	4.7e-09	K	VQSDGQIVLVDDWIK	L			Locus:1.1.1.3525.16
42	IPI00844578	Tax_Id=9606 Gene_Symbol=DHX9 ATP-dependent RNA helicase A	846	140869	29	28	17	17	6.41	17740	1	1	1	857.956	1713.9	2	1713.89	0.0031	0	88.26	1.3e-07	K	VQSDGQIVLVDDWIK	L			Locus:1.1.1.3522.15
42	IPI00844578	Tax_Id=9606 Gene_Symbol=DHX9 ATP-dependent RNA helicase A	846	140869	29	28	17	17	6.41	17980	1	1	1	578.005	1730.99	3	1731	-0.0088	0	52.17	0.00011	K	GMTLVTPLQLLLFASK	K			Locus:1.1.1.4068.3
42	IPI00844578	Tax_Id=9606 Gene_Symbol=DHX9 ATP-dependent RNA helicase A	846	140869	29	28	17	17	6.41	17981	1	1	1	578.005	1730.99	3	1731	-0.0088	0	48.31	0.00026	K	GMTLVTPLQLLLFASK	K			Locus:1.1.1.4071.3
42	IPI00844578	Tax_Id=9606 Gene_Symbol=DHX9 ATP-dependent RNA helicase A	846	140869	29	28	17	17	6.41	17982	1	1	1	578.005	1730.99	3	1731	-0.0088	0	40.92	0.0014	K	GMTLVTPLQLLLFASK	K			Locus:1.1.1.4073.4
42	IPI00844578	Tax_Id=9606 Gene_Symbol=DHX9 ATP-dependent RNA helicase A	846	140869	29	28	17	17	6.41	17983	1	1	1	866.508	1731	2	1731	0.0008	0	48.17	0.00018	K	GMTLVTPLQLLLFASK	K			Locus:1.1.1.4072.12
42	IPI00844578	Tax_Id=9606 Gene_Symbol=DHX9 ATP-dependent RNA helicase A	846	140869	29	28	17	17	6.41	18140	1	1	1	581.291	1740.85	3	1740.85	-0.0014	0	39.52	0.0098	R	ELDALDANDELTPLGR	I			Locus:1.1.1.3427.4
42	IPI00844578	Tax_Id=9606 Gene_Symbol=DHX9 ATP-dependent RNA helicase A	846	140869	29	28	17	17	6.41	18141	1	1	1	581.291	1740.85	3	1740.85	-0.0014	0	56.75	0.00019	R	ELDALDANDELTPLGR	I			Locus:1.1.1.3424.4
42	IPI00844578	Tax_Id=9606 Gene_Symbol=DHX9 ATP-dependent RNA helicase A	846	140869	29	28	17	17	6.41	18662	1	1	1	889.478	1776.94	2	1776.94	0	0	81.66	4.3e-07	R	QLYHLGVVEAYSGLTK	K			Locus:1.1.1.3127.16
42	IPI00844578	Tax_Id=9606 Gene_Symbol=DHX9 ATP-dependent RNA helicase A	846	140869	29	28	17	17	6.41	21102	1	1	1	657.691	1970.05	3	1970.05	0.0023	0	50.17	0.00068	K	AIEPPPLDAVIEAEHTLR	E			Locus:1.1.1.3469.6
42	IPI00844578	Tax_Id=9606 Gene_Symbol=DHX9 ATP-dependent RNA helicase A	846	140869	29	28	17	17	6.41	21748	1	1	1	684.012	2049.01	3	2049.02	-0.003	0	38.94	0.014	K	TTQVPQFILDDFIQNDR	A			Locus:1.1.1.3751.9
42	IPI00844578	Tax_Id=9606 Gene_Symbol=DHX9 ATP-dependent RNA helicase A	846	140869	29	28	17	17	6.41	21749	1	1	1	1025.52	2049.02	2	2049.02	0.0007	0	49.08	0.0014	K	TTQVPQFILDDFIQNDR	A			Locus:1.1.1.3752.16
43	IPI00002214	Tax_Id=9606 Gene_Symbol=KPNA2 Importin subunit alpha-2	830	57826	23	23	12	12	5.25	2171	1	1	1	413.234	824.454	2	824.455	-0.0006	0	43.04	0.0014	K	FVSFLGR	T			Locus:1.1.1.2956.2
43	IPI00002214	Tax_Id=9606 Gene_Symbol=KPNA2 Importin subunit alpha-2	830	57826	23	23	12	12	5.25	2172	1	1	1	413.234	824.454	2	824.455	-0.0006	0	49.3	0.00033	K	FVSFLGR	T			Locus:1.1.1.2959.2
43	IPI00002214	Tax_Id=9606 Gene_Symbol=KPNA2 Importin subunit alpha-2	830	57826	23	23	12	12	5.25	2579	1	1	1	430.758	859.502	2	859.501	0.0001	0	61.78	2.3e-05	K	ASLSLIEK	Y			Locus:1.1.1.2632.5
43	IPI00002214	Tax_Id=9606 Gene_Symbol=KPNA2 Importin subunit alpha-2	830	57826	23	23	12	12	5.25	3665	1	1	1	470.795	939.575	2	939.575	-0.0003	0	40.48	0.00064	K	TGVVPQLVK	L			Locus:1.1.1.2669.9
43	IPI00002214	Tax_Id=9606 Gene_Symbol=KPNA2 Importin subunit alpha-2	830	57826	23	23	12	12	5.25	3666	1	1	1	470.795	939.575	2	939.575	-0.0003	0	45.71	0.00019	K	TGVVPQLVK	L			Locus:1.1.1.2666.6
43	IPI00002214	Tax_Id=9606 Gene_Symbol=KPNA2 Importin subunit alpha-2	830	57826	23	23	12	12	5.25	4115	1	1	1	486.278	970.542	2	970.545	-0.0031	0	47.3	0.00081	R	IEVNVELR	K			Locus:1.1.1.2811.5
43	IPI00002214	Tax_Id=9606 Gene_Symbol=KPNA2 Importin subunit alpha-2	830	57826	23	23	12	12	5.25	12762	1	1	1	719.343	1436.67	2	1436.67	-0.0007	0	58.62	0.0001	K	EATWTMSNITAGR	Q			Locus:1.1.1.3025.14
43	IPI00002214	Tax_Id=9606 Gene_Symbol=KPNA2 Importin subunit alpha-2	830	57826	23	23	12	12	5.25	12763	1	1	1	719.343	1436.67	2	1436.67	-0.0007	0	94.34	2.8e-08	K	EATWTMSNITAGR	Q			Locus:1.1.1.3021.10
43	IPI00002214	Tax_Id=9606 Gene_Symbol=KPNA2 Importin subunit alpha-2	830	57826	23	23	12	12	5.25	14965	1	1	1	517.315	1548.92	3	1548.92	-0.0005	0	62.16	4.7e-06	K	LLGASELPIVTPALR	A			Locus:1.1.1.3454.2
43	IPI00002214	Tax_Id=9606 Gene_Symbol=KPNA2 Importin subunit alpha-2	830	57826	23	23	12	12	5.25	14966	1	1	1	517.315	1548.92	3	1548.92	-0.0005	0	39.55	0.00085	K	LLGASELPIVTPALR	A			Locus:1.1.1.3451.3
43	IPI00002214	Tax_Id=9606 Gene_Symbol=KPNA2 Importin subunit alpha-2	830	57826	23	23	12	12	5.25	14967	1	1	1	775.47	1548.93	2	1548.92	0.0013	0	53.04	4.1e-05	K	LLGASELPIVTPALR	A			Locus:1.1.1.3449.12
43	IPI00002214	Tax_Id=9606 Gene_Symbol=KPNA2 Importin subunit alpha-2	830	57826	23	23	12	12	5.25	14968	1	1	1	775.47	1548.93	2	1548.92	0.0014	0	79.15	1e-07	K	LLGASELPIVTPALR	A			Locus:1.1.1.3452.12
43	IPI00002214	Tax_Id=9606 Gene_Symbol=KPNA2 Importin subunit alpha-2	830	57826	23	23	12	12	5.25	14969	1	1	1	775.47	1548.93	2	1548.92	0.0014	0	75.65	2.2e-07	K	LLGASELPIVTPALR	A			Locus:1.1.1.3455.13
43	IPI00002214	Tax_Id=9606 Gene_Symbol=KPNA2 Importin subunit alpha-2	830	57826	23	23	12	12	5.25	17324	1	1	1	844.915	1687.82	2	1687.82	-0.0011	0	66.64	2e-05	R	NNQGTVNWSVDDIVK	G			Locus:1.1.1.3174.12
43	IPI00002214	Tax_Id=9606 Gene_Symbol=KPNA2 Importin subunit alpha-2	830	57826	23	23	12	12	5.25	17325	1	1	1	844.915	1687.82	2	1687.82	-0.0011	0	71.12	7e-06	R	NNQGTVNWSVDDIVK	G			Locus:1.1.1.3171.14
43	IPI00002214	Tax_Id=9606 Gene_Symbol=KPNA2 Importin subunit alpha-2	830	57826	23	23	12	12	5.25	19993	1	1	1	938.937	1875.86	2	1875.86	-0.0014	0	115.32	2.3e-10	R	NVSSFPDDATSPLQENR	N			Locus:1.1.1.2983.16
43	IPI00002214	Tax_Id=9606 Gene_Symbol=KPNA2 Importin subunit alpha-2	830	57826	23	23	12	12	5.25	20266	1	1	1	634.32	1899.94	3	1899.94	-0.0016	0	69.81	1e-05	K	GINSSNVENQLQATQAAR	K			Locus:1.1.1.2711.15
43	IPI00002214	Tax_Id=9606 Gene_Symbol=KPNA2 Importin subunit alpha-2	830	57826	23	23	12	12	5.25	20267	1	1	1	950.978	1899.94	2	1899.94	0.0011	0	148.65	1.4e-13	K	GINSSNVENQLQATQAAR	K			Locus:1.1.1.2712.16
43	IPI00002214	Tax_Id=9606 Gene_Symbol=KPNA2 Importin subunit alpha-2	830	57826	23	23	12	12	5.25	20769	1	1	1	648.37	1942.09	3	1942.09	-0.0014	0	43.74	0.0012	K	NPAPPIDAVEQILPTLVR	L			Locus:1.1.1.3841.8
43	IPI00002214	Tax_Id=9606 Gene_Symbol=KPNA2 Importin subunit alpha-2	830	57826	23	23	12	12	5.25	20770	1	1	1	648.37	1942.09	3	1942.09	-0.0014	0	61.86	1.9e-05	K	NPAPPIDAVEQILPTLVR	L			Locus:1.1.1.3843.7
43	IPI00002214	Tax_Id=9606 Gene_Symbol=KPNA2 Importin subunit alpha-2	830	57826	23	23	12	12	5.25	20773	1	1	1	648.37	1942.09	3	1942.09	-0.0009	0	56.98	5.7e-05	K	NPAPPIDAVEQILPTLVR	L			Locus:1.1.1.3837.10
43	IPI00002214	Tax_Id=9606 Gene_Symbol=KPNA2 Importin subunit alpha-2	830	57826	23	23	12	12	5.25	21104	1	1	1	657.722	1970.14	3	1970.15	-0.0006	0	42.26	0.00039	K	IILVILDAISNIFQAAEK	L			Locus:1.1.1.4407.2
43	IPI00002214	Tax_Id=9606 Gene_Symbol=KPNA2 Importin subunit alpha-2	830	57826	23	23	12	12	5.25	23952	1	1	1	612.843	2447.34	4	2447.35	-0.0101	0	41.74	0.0015	R	QDQIQQVVNHGLVPFLVSVLSK	A			Locus:1.1.1.4009.6
44	IPI00024067	Tax_Id=9606 Gene_Symbol=CLTC Isoform 1 of Clathrin heavy chain 1	797	191493	26	26	21	21	5.48	977	1	1	1	329.207	656.398	2	656.397	0.0014	0	43.16	0.0018	K	AGLLQR	A			Locus:1.1.1.2360.2
44	IPI00024067	Tax_Id=9606 Gene_Symbol=CLTC Isoform 1 of Clathrin heavy chain 1	797	191493	26	26	21	21	5.48	2759	1	1	1	438.24	874.466	2	874.469	-0.003	0	68.95	8.2e-06	R	AMLSANIR	Q			Locus:1.1.1.2488.3
44	IPI00024067	Tax_Id=9606 Gene_Symbol=CLTC Isoform 1 of Clathrin heavy chain 1	797	191493	26	26	21	21	5.48	6511	1	1	1	555.837	1109.66	2	1109.66	-0.0001	0	64.3	3.4e-06	K	LLLPWLEAR	I			Locus:1.1.1.3622.7
44	IPI00024067	Tax_Id=9606 Gene_Symbol=CLTC Isoform 1 of Clathrin heavy chain 1	797	191493	26	26	21	21	5.48	6788	1	1	1	563.797	1125.58	2	1125.58	-0.0025	0	52.53	0.00029	K	VANVELYYR	A			Locus:1.1.1.2750.15
44	IPI00024067	Tax_Id=9606 Gene_Symbol=CLTC Isoform 1 of Clathrin heavy chain 1	797	191493	26	26	21	21	5.48	8804	1	1	1	618.837	1235.66	2	1235.66	0.0003	0	50.97	0.00046	K	TLQIFNIEMK	S			Locus:1.1.1.3374.10
44	IPI00024067	Tax_Id=9606 Gene_Symbol=CLTC Isoform 1 of Clathrin heavy chain 1	797	191493	26	26	21	21	5.48	9926	1	1	1	648.837	1295.66	2	1295.66	-0.0023	0	65.43	1.8e-05	K	LLYNNVSNFGR	L			Locus:1.1.1.2885.14
44	IPI00024067	Tax_Id=9606 Gene_Symbol=CLTC Isoform 1 of Clathrin heavy chain 1	797	191493	26	26	21	21	5.48	10085	1	1	1	652.834	1303.65	2	1303.65	0.002	0	41.93	0.0063	R	NNLAGAEELFAR	K			Locus:1.1.1.3075.7
44	IPI00024067	Tax_Id=9606 Gene_Symbol=CLTC Isoform 1 of Clathrin heavy chain 1	797	191493	26	26	21	21	5.48	10694	1	1	1	667.822	1333.63	2	1333.63	0.0043	0	42.39	0.0046	K	IYIDSNNNPER	F			Locus:1.1.1.2512.16
44	IPI00024067	Tax_Id=9606 Gene_Symbol=CLTC Isoform 1 of Clathrin heavy chain 1	797	191493	26	26	21	21	5.48	12335	1	1	1	708.366	1414.72	2	1414.72	-0.0021	0	50.05	0.00079	K	IVLDNSVFSEHR	N			Locus:1.1.1.2889.14
44	IPI00024067	Tax_Id=9606 Gene_Symbol=CLTC Isoform 1 of Clathrin heavy chain 1	797	191493	26	26	21	21	5.48	12336	1	1	1	472.58	1414.72	3	1414.72	-0.002	0	40.29	0.0075	K	IVLDNSVFSEHR	N			Locus:1.1.1.2890.5
44	IPI00024067	Tax_Id=9606 Gene_Symbol=CLTC Isoform 1 of Clathrin heavy chain 1	797	191493	26	26	21	21	5.48	12706	1	1	1	717.403	1432.79	2	1432.79	-0.0007	0	68.24	7.1e-06	K	SVDPTLALSVYLR	A			Locus:1.1.1.3587.7
44	IPI00024067	Tax_Id=9606 Gene_Symbol=CLTC Isoform 1 of Clathrin heavy chain 1	797	191493	26	26	21	21	5.48	13325	1	1	1	488.917	1463.73	3	1463.73	-0.0008	0	40.32	0.008	R	ALEHFTDLYDIK	R			Locus:1.1.1.3181.4
44	IPI00024067	Tax_Id=9606 Gene_Symbol=CLTC Isoform 1 of Clathrin heavy chain 1	797	191493	26	26	21	21	5.48	14996	1	1	1	776.38	1550.75	2	1550.75	-0.0007	0	123.15	4.1e-11	R	GQFSTDELVAEVEK	R			Locus:1.1.1.3270.12
44	IPI00024067	Tax_Id=9606 Gene_Symbol=CLTC Isoform 1 of Clathrin heavy chain 1	797	191493	26	26	21	21	5.48	14997	1	1	1	776.38	1550.75	2	1550.75	-0.0007	0	108.51	1.2e-09	R	GQFSTDELVAEVEK	R			Locus:1.1.1.3269.10
44	IPI00024067	Tax_Id=9606 Gene_Symbol=CLTC Isoform 1 of Clathrin heavy chain 1	797	191493	26	26	21	21	5.48	15112	1	1	1	519.94	1556.8	3	1556.8	-0.0008	0	65.97	2e-05	R	RPISADSAIMNPASK	V			Locus:1.1.1.2520.16
44	IPI00024067	Tax_Id=9606 Gene_Symbol=CLTC Isoform 1 of Clathrin heavy chain 1	797	191493	26	26	21	21	5.48	16025	1	1	1	806.927	1611.84	2	1611.84	-0.0006	0	78.99	8e-07	R	ESYVETELIFALAK	T			Locus:1.1.1.3751.16
44	IPI00024067	Tax_Id=9606 Gene_Symbol=CLTC Isoform 1 of Clathrin heavy chain 1	797	191493	26	26	21	21	5.48	16026	1	1	1	806.927	1611.84	2	1611.84	0.0001	0	43.71	0.0026	R	ESYVETELIFALAK	T			Locus:1.1.1.3750.13
44	IPI00024067	Tax_Id=9606 Gene_Symbol=CLTC Isoform 1 of Clathrin heavy chain 1	797	191493	26	26	21	21	5.48	16372	1	1	1	815.893	1629.77	2	1629.78	-0.0068	0	50.53	0.0007	K	FNALFAQGNYSEAAK	V			Locus:1.1.1.2990.13
44	IPI00024067	Tax_Id=9606 Gene_Symbol=CLTC Isoform 1 of Clathrin heavy chain 1	797	191493	26	26	21	21	5.48	18394	1	1	1	586.965	1757.87	3	1757.87	-0.0012	1	58.69	0.00012	R	KFNALFAQGNYSEAAK	V			Locus:1.1.1.2738.12
44	IPI00024067	Tax_Id=9606 Gene_Symbol=CLTC Isoform 1 of Clathrin heavy chain 1	797	191493	26	26	21	21	5.48	20805	1	1	1	649.023	1944.05	3	1944.05	0.0004	0	74.13	2e-06	K	LHIIEVGTPPTGNQPFPK	K			Locus:1.1.1.2992.15
44	IPI00024067	Tax_Id=9606 Gene_Symbol=CLTC Isoform 1 of Clathrin heavy chain 1	797	191493	26	26	21	21	5.48	23659	1	1	1	785.089	2352.24	3	2352.24	0.0002	0	79.58	6.7e-07	R	ISGETIFVTAPHEATAGIIGVNR	K			Locus:1.1.1.3275.12
44	IPI00024067	Tax_Id=9606 Gene_Symbol=CLTC Isoform 1 of Clathrin heavy chain 1	797	191493	26	26	21	21	5.48	23669	1	1	1	785.722	2354.14	3	2354.14	0.0052	0	54.75	0.00039	K	SVNESLNNLFITEEDYQALR	T			Locus:1.1.1.3615.12
44	IPI00024067	Tax_Id=9606 Gene_Symbol=CLTC Isoform 1 of Clathrin heavy chain 1	797	191493	26	26	21	21	5.48	23735	1	1	1	592.819	2367.25	4	2367.25	-0.007	1	61.93	4.6e-05	R	KFDVNTSAVQVLIEHIGNLDR	A			Locus:1.1.1.3736.3
44	IPI00024067	Tax_Id=9606 Gene_Symbol=CLTC Isoform 1 of Clathrin heavy chain 1	797	191493	26	26	21	21	5.48	24779	1	1	1	721.134	2880.51	4	2880.51	-0.0013	0	52.35	0.00035	R	RPLIDQVVQTALSETQDPEEVSVTVK	A			Locus:1.1.1.3720.12
44	IPI00024067	Tax_Id=9606 Gene_Symbol=CLTC Isoform 1 of Clathrin heavy chain 1	797	191493	26	26	21	21	5.48	24781	1	1	1	721.134	2880.51	4	2880.51	-0.0005	0	42.7	0.0033	R	RPLIDQVVQTALSETQDPEEVSVTVK	A			Locus:1.1.1.3717.11
44	IPI00024067	Tax_Id=9606 Gene_Symbol=CLTC Isoform 1 of Clathrin heavy chain 1	797	191493	26	26	21	21	5.48	24782	1	1	1	961.509	2881.51	3	2881.49	0.0139	0	71.3	4.4e-06	R	RPLIDQVVQTALSETQDPEEVSVTVK	A	Deamidated (NQ)	0.00000000000000010000000000.0	Locus:1.1.1.3718.16
45	IPI00022774	Tax_Id=9606 Gene_Symbol=VCP Transitional endoplasmic reticulum ATPase	795	89266	25	25	16	16	5.14	2119	1	1	1	410.24	818.465	2	818.465	0.0001	0	55.33	9e-05	K	GDIFLVR	G			Locus:1.1.1.2927.3
45	IPI00022774	Tax_Id=9606 Gene_Symbol=VCP Transitional endoplasmic reticulum ATPase	795	89266	25	25	16	16	5.14	3986	1	1	1	481.744	961.473	2	961.472	0.001	0	60	6.4e-05	R	ESIESEIR	R			Locus:1.1.1.2519.4
45	IPI00022774	Tax_Id=9606 Gene_Symbol=VCP Transitional endoplasmic reticulum ATPase	795	89266	25	25	16	16	5.14	5122	1	1	1	516.782	1031.55	2	1031.55	-0.0013	0	50.42	0.00075	K	GDDLSTAILK	Q			Locus:1.1.1.2936.8
45	IPI00022774	Tax_Id=9606 Gene_Symbol=VCP Transitional endoplasmic reticulum ATPase	795	89266	25	25	16	16	5.14	5123	1	1	1	516.782	1031.55	2	1031.55	-0.0013	0	44.58	0.0029	K	GDDLSTAILK	Q			Locus:1.1.1.2933.7
45	IPI00022774	Tax_Id=9606 Gene_Symbol=VCP Transitional endoplasmic reticulum ATPase	795	89266	25	25	16	16	5.14	5126	1	1	1	516.783	1031.55	2	1031.55	0.0015	0	50.42	0.00086	K	GDDLSTAILK	Q			Locus:1.1.1.2928.4
45	IPI00022774	Tax_Id=9606 Gene_Symbol=VCP Transitional endoplasmic reticulum ATPase	795	89266	25	25	16	16	5.14	5415	1	1	1	525.279	1048.54	2	1048.54	-0.0013	0	41.6	0.0043	K	DVDLEFLAK	M			Locus:1.1.1.3415.3
45	IPI00022774	Tax_Id=9606 Gene_Symbol=VCP Transitional endoplasmic reticulum ATPase	795	89266	25	25	16	16	5.14	5440	1	1	1	526.265	1050.52	2	1050.52	-0.0011	0	56.42	0.00013	K	MDELQLFR	G			Locus:1.1.1.3248.9
45	IPI00022774	Tax_Id=9606 Gene_Symbol=VCP Transitional endoplasmic reticulum ATPase	795	89266	25	25	16	16	5.14	5853	1	1	1	538.273	1074.53	2	1074.53	0.0015	0	46.16	0.0018	K	LAGESESNLR	K			Locus:1.1.1.2341.14
45	IPI00022774	Tax_Id=9606 Gene_Symbol=VCP Transitional endoplasmic reticulum ATPase	795	89266	25	25	16	16	5.14	7612	1	1	1	586.837	1171.66	2	1171.66	-0.0014	0	40.04	0.0054	R	GILLYGPPGTGK	T			Locus:1.1.1.2951.10
45	IPI00022774	Tax_Id=9606 Gene_Symbol=VCP Transitional endoplasmic reticulum ATPase	795	89266	25	25	16	16	5.14	8890	1	1	1	621.82	1241.62	2	1241.63	-0.0004	0	50.99	0.00046	R	EVDIGIPDATGR	L			Locus:1.1.1.3033.11
45	IPI00022774	Tax_Id=9606 Gene_Symbol=VCP Transitional endoplasmic reticulum ATPase	795	89266	25	25	16	16	5.14	10624	1	1	1	665.845	1329.68	2	1329.67	0.0074	0	44.94	0.0023	R	WALSQSNPSALR	E	Deamidated (NQ)	0.000000100000.0	Locus:1.1.1.2804.15
45	IPI00022774	Tax_Id=9606 Gene_Symbol=VCP Transitional endoplasmic reticulum ATPase	795	89266	25	25	16	16	5.14	12649	1	1	1	715.918	1429.82	2	1429.82	-0.0001	0	115.92	7.8e-11	R	IVSQLLTLMDGLK	Q			Locus:1.1.1.3726.4
45	IPI00022774	Tax_Id=9606 Gene_Symbol=VCP Transitional endoplasmic reticulum ATPase	795	89266	25	25	16	16	5.14	12650	1	1	1	715.918	1429.82	2	1429.82	-0.0001	0	105.53	8.5e-10	R	IVSQLLTLMDGLK	Q			Locus:1.1.1.3725.8
45	IPI00022774	Tax_Id=9606 Gene_Symbol=VCP Transitional endoplasmic reticulum ATPase	795	89266	25	25	16	16	5.14	16347	1	1	1	543.938	1628.79	3	1628.8	-0.0044	1	53.71	0.00038	R	KYEMFAQTLQQSR	G			Locus:1.1.1.2753.12
45	IPI00022774	Tax_Id=9606 Gene_Symbol=VCP Transitional endoplasmic reticulum ATPase	795	89266	25	25	16	16	5.14	17168	1	1	1	840.422	1678.83	2	1678.83	0.0033	0	77.1	2e-06	R	VINQILTEMDGMSTK	K			Locus:1.1.1.3297.11
45	IPI00022774	Tax_Id=9606 Gene_Symbol=VCP Transitional endoplasmic reticulum ATPase	795	89266	25	25	16	16	5.14	19186	1	1	1	604.335	1809.98	3	1809.99	-0.0039	0	72.37	2.3e-06	K	NAPAIIFIDELDAIAPK	R			Locus:1.1.1.3948.4
45	IPI00022774	Tax_Id=9606 Gene_Symbol=VCP Transitional endoplasmic reticulum ATPase	795	89266	25	25	16	16	5.14	19188	1	1	1	906.002	1809.99	2	1809.99	0.0014	0	52.84	0.0002	K	NAPAIIFIDELDAIAPK	R			Locus:1.1.1.3936.16
45	IPI00022774	Tax_Id=9606 Gene_Symbol=VCP Transitional endoplasmic reticulum ATPase	795	89266	25	25	16	16	5.14	19189	1	1	1	906.002	1809.99	2	1809.99	0.0016	0	67.56	6.7e-06	K	NAPAIIFIDELDAIAPK	R			Locus:1.1.1.3949.15
45	IPI00022774	Tax_Id=9606 Gene_Symbol=VCP Transitional endoplasmic reticulum ATPase	795	89266	25	25	16	16	5.14	19190	1	1	1	906.002	1809.99	2	1809.99	0.0019	0	54.03	0.00015	K	NAPAIIFIDELDAIAPK	R			Locus:1.1.1.3945.15
45	IPI00022774	Tax_Id=9606 Gene_Symbol=VCP Transitional endoplasmic reticulum ATPase	795	89266	25	25	16	16	5.14	22493	1	1	1	1078.49	2154.97	2	2154.97	-0.002	0	80.32	7e-07	R	QTNPSAMEVEEDDPVPEIR	R			Locus:1.1.1.3116.16
45	IPI00022774	Tax_Id=9606 Gene_Symbol=VCP Transitional endoplasmic reticulum ATPase	795	89266	25	25	16	16	5.14	22494	1	1	1	1078.49	2154.97	2	2154.97	-0.0017	0	89.53	8.3e-08	R	QTNPSAMEVEEDDPVPEIR	R			Locus:1.1.1.3113.16
45	IPI00022774	Tax_Id=9606 Gene_Symbol=VCP Transitional endoplasmic reticulum ATPase	795	89266	25	25	16	16	5.14	22599	1	1	1	724.047	2169.12	3	2169.12	0.0016	0	60.2	8.5e-05	R	LIVDEAINEDNSVVSLSQPK	M			Locus:1.1.1.3409.9
45	IPI00022774	Tax_Id=9606 Gene_Symbol=VCP Transitional endoplasmic reticulum ATPase	795	89266	25	25	16	16	5.14	22600	1	1	1	724.047	2169.12	3	2169.12	0.0017	0	43.33	0.0042	R	LIVDEAINEDNSVVSLSQPK	M			Locus:1.1.1.3410.8
45	IPI00022774	Tax_Id=9606 Gene_Symbol=VCP Transitional endoplasmic reticulum ATPase	795	89266	25	25	16	16	5.14	22601	1	1	1	1085.57	2169.12	2	2169.12	0.0033	0	102.56	5e-09	R	LIVDEAINEDNSVVSLSQPK	M			Locus:1.1.1.3411.16
45	IPI00022774	Tax_Id=9606 Gene_Symbol=VCP Transitional endoplasmic reticulum ATPase	795	89266	25	25	16	16	5.14	24096	1	1	1	833.432	2497.27	3	2497.27	0.0042	1	50.75	0.00073	R	ETVVEVPQVTWEDIGGLEDVKR	E			Locus:1.1.1.3611.13
46	IPI00018534	Tax_Id=9606 Gene_Symbol=HIST1H2BL Histone H2B type 1-L	790	13944	26	26	7	7	10.31	1015	1	1	0	332.685	663.356	2	663.355	0.0006	0	38.08	0.0062	R	STITSR	E			Locus:1.1.1.1636.2
46	IPI00018534	Tax_Id=9606 Gene_Symbol=HIST1H2BL Histone H2B type 1-L	790	13944	26	26	7	7	10.31	2090	1	1	0	408.733	815.451	2	815.45	0.001	0	39.53	0.0073	R	EIQTAVR	L			Locus:1.1.1.2316.6
46	IPI00018534	Tax_Id=9606 Gene_Symbol=HIST1H2BL Histone H2B type 1-L	790	13944	26	26	7	7	10.31	3864	1	1	0	477.305	952.596	2	952.596	0.0002	0	58.31	6.3e-06	R	LLLPGELAK	H			Locus:1.1.1.2973.4
46	IPI00018534	Tax_Id=9606 Gene_Symbol=HIST1H2BL Histone H2B type 1-L	790	13944	26	26	7	7	10.31	3865	1	1	0	477.305	952.596	2	952.596	0.0002	0	54.7	1.5e-05	R	LLLPGELAK	H			Locus:1.1.1.2970.3
46	IPI00018534	Tax_Id=9606 Gene_Symbol=HIST1H2BL Histone H2B type 1-L	790	13944	26	26	7	7	10.31	3866	1	1	0	477.305	952.596	2	952.596	0.0003	0	48.16	6.6e-05	R	LLLPGELAK	H			Locus:1.1.1.2967.3
46	IPI00018534	Tax_Id=9606 Gene_Symbol=HIST1H2BL Histone H2B type 1-L	790	13944	26	26	7	7	10.31	3867	1	1	0	477.305	952.596	2	952.596	0.0003	0	50.87	3.5e-05	R	LLLPGELAK	H			Locus:1.1.1.2964.3
46	IPI00018534	Tax_Id=9606 Gene_Symbol=HIST1H2BL Histone H2B type 1-L	790	13944	26	26	7	7	10.31	7005	1	1	1	569.277	1136.54	2	1136.54	0.0003	0	53.01	0.00036	K	ESYSVYVYK	V			Locus:1.1.1.2755.6
46	IPI00018534	Tax_Id=9606 Gene_Symbol=HIST1H2BL Histone H2B type 1-L	790	13944	26	26	7	7	10.31	7529	1	1	0	390.203	1167.59	3	1167.59	-0.0007	0	65.77	1.6e-05	K	QVHPDTGISSK	A			Locus:1.1.1.2287.5
46	IPI00018534	Tax_Id=9606 Gene_Symbol=HIST1H2BL Histone H2B type 1-L	790	13944	26	26	7	7	10.31	9355	1	1	1	633.324	1264.63	2	1264.63	-0.0007	1	45.04	0.0024	R	KESYSVYVYK	V			Locus:1.1.1.2488.13
46	IPI00018534	Tax_Id=9606 Gene_Symbol=HIST1H2BL Histone H2B type 1-L	790	13944	26	26	7	7	10.31	9356	1	1	1	633.324	1264.63	2	1264.63	-0.0007	1	49.26	0.00093	R	KESYSVYVYK	V			Locus:1.1.1.2496.7
46	IPI00018534	Tax_Id=9606 Gene_Symbol=HIST1H2BL Histone H2B type 1-L	790	13944	26	26	7	7	10.31	9357	1	1	1	633.324	1264.63	2	1264.63	-0.0007	1	83.98	3.1e-07	R	KESYSVYVYK	V			Locus:1.1.1.2493.13
46	IPI00018534	Tax_Id=9606 Gene_Symbol=HIST1H2BL Histone H2B type 1-L	790	13944	26	26	7	7	10.31	18170	1	1	0	581.944	1742.81	3	1742.81	-0.0005	0	51.88	0.00045	K	AMGIMNSFVNDIFER	I			Locus:1.1.1.3793.4
46	IPI00018534	Tax_Id=9606 Gene_Symbol=HIST1H2BL Histone H2B type 1-L	790	13944	26	26	7	7	10.31	18171	1	1	0	581.944	1742.81	3	1742.81	-0.0005	0	76.82	1.4e-06	K	AMGIMNSFVNDIFER	I			Locus:1.1.1.3790.2
46	IPI00018534	Tax_Id=9606 Gene_Symbol=HIST1H2BL Histone H2B type 1-L	790	13944	26	26	7	7	10.31	18172	1	1	0	581.944	1742.81	3	1742.81	-0.0004	0	49.59	0.00076	K	AMGIMNSFVNDIFER	I			Locus:1.1.1.3797.3
46	IPI00018534	Tax_Id=9606 Gene_Symbol=HIST1H2BL Histone H2B type 1-L	790	13944	26	26	7	7	10.31	18173	1	1	0	872.414	1742.81	2	1742.81	0.0021	0	109.19	8.9e-10	K	AMGIMNSFVNDIFER	I			Locus:1.1.1.3791.13
46	IPI00018534	Tax_Id=9606 Gene_Symbol=HIST1H2BL Histone H2B type 1-L	790	13944	26	26	7	7	10.31	18174	1	1	0	872.414	1742.81	2	1742.81	0.0023	0	49.94	0.0007	K	AMGIMNSFVNDIFER	I			Locus:1.1.1.3798.16
46	IPI00018534	Tax_Id=9606 Gene_Symbol=HIST1H2BL Histone H2B type 1-L	790	13944	26	26	7	7	10.31	18188	1	1	0	872.906	1743.8	2	1743.8	0.0014	0	88.59	9.2e-08	K	AMGIMNSFVNDIFER	I	Deamidated (NQ)	0.000001000000000.0	Locus:1.1.1.3842.16
46	IPI00018534	Tax_Id=9606 Gene_Symbol=HIST1H2BL Histone H2B type 1-L	790	13944	26	26	7	7	10.31	18189	1	1	0	872.906	1743.8	2	1743.8	0.0016	0	58.31	9.9e-05	K	AMGIMNSFVNDIFER	I	Deamidated (NQ)	0.000001000000000.0	Locus:1.1.1.3844.15
46	IPI00018534	Tax_Id=9606 Gene_Symbol=HIST1H2BL Histone H2B type 1-L	790	13944	26	26	7	7	10.31	18190	1	1	0	872.906	1743.8	2	1743.8	0.0016	0	69.14	8.1e-06	K	AMGIMNSFVNDIFER	I	Deamidated (NQ)	0.000001000000000.0	Locus:1.1.1.3841.16
46	IPI00018534	Tax_Id=9606 Gene_Symbol=HIST1H2BL Histone H2B type 1-L	790	13944	26	26	7	7	10.31	18191	1	1	0	872.906	1743.8	2	1743.8	0.0017	0	52.7	0.00036	K	AMGIMNSFVNDIFER	I	Deamidated (NQ)	0.000000000100000.0	Locus:1.1.1.3738.12
46	IPI00018534	Tax_Id=9606 Gene_Symbol=HIST1H2BL Histone H2B type 1-L	790	13944	26	26	7	7	10.31	18407	1	1	0	587.276	1758.81	3	1758.81	-0.0007	0	61.01	5.6e-05	K	AMGIMNSFVNDIFER	I	Oxidation (M)	0.000030000000000.0	Locus:1.1.1.3553.5
46	IPI00018534	Tax_Id=9606 Gene_Symbol=HIST1H2BL Histone H2B type 1-L	790	13944	26	26	7	7	10.31	18408	1	1	0	880.411	1758.81	2	1758.81	0.0006	0	99.8	7.6e-09	K	AMGIMNSFVNDIFER	I	Oxidation (M)	0.030000000000000.0	Locus:1.1.1.3675.13
46	IPI00018534	Tax_Id=9606 Gene_Symbol=HIST1H2BL Histone H2B type 1-L	790	13944	26	26	7	7	10.31	18409	1	1	0	880.411	1758.81	2	1758.81	0.0009	0	55.83	0.00019	K	AMGIMNSFVNDIFER	I	Oxidation (M)	0.030000000000000.0	Locus:1.1.1.3672.15
46	IPI00018534	Tax_Id=9606 Gene_Symbol=HIST1H2BL Histone H2B type 1-L	790	13944	26	26	7	7	10.31	18410	1	1	0	880.417	1758.82	2	1758.81	0.0124	0	58.69	0.0001	K	AMGIMNSFVNDIFER	I	Oxidation (M)	0.000030000000000.0	Locus:1.1.1.3554.15
46	IPI00018534	Tax_Id=9606 Gene_Symbol=HIST1H2BL Histone H2B type 1-L	790	13944	26	26	7	7	10.31	18420	1	1	0	880.909	1759.8	2	1759.79	0.0128	0	42.52	0.0038	K	AMGIMNSFVNDIFER	I	Deamidated (NQ); Oxidation (M)	0.030001000000000.0	Locus:1.1.1.3726.10
46	IPI00018534	Tax_Id=9606 Gene_Symbol=HIST1H2BL Histone H2B type 1-L	790	13944	26	26	7	7	10.31	18421	1	1	0	587.61	1759.81	3	1759.79	0.0169	0	46.04	0.0017	K	AMGIMNSFVNDIFER	I	Deamidated (NQ); Oxidation (M)	0.000031000000000.0	Locus:1.1.1.3673.7
47	IPI00007750	Tax_Id=9606 Gene_Symbol=TUBA4A Tubulin alpha-4A chain	764	49892	26	26	9	9	4.95	1764	1	0	0	391.209	780.403	2	780.402	0.001	0	48.96	0.00051	R	LSVDYGK	K			Locus:1.1.1.2446.5
47	IPI00007750	Tax_Id=9606 Gene_Symbol=TUBA4A Tubulin alpha-4A chain	764	49892	26	26	9	9	4.95	3171	1	0	0	453.717	905.419	2	905.416	0.0026	0	57.09	0.00012	R	EDMAALEK	D			Locus:1.1.1.2480.14
47	IPI00007750	Tax_Id=9606 Gene_Symbol=TUBA4A Tubulin alpha-4A chain	764	49892	26	26	9	9	4.95	4331	1	1	1	493.287	984.559	2	984.56	-0.0015	0	44.63	0.0012	K	DVNAAIAAIK	T			Locus:1.1.1.2897.9
47	IPI00007750	Tax_Id=9606 Gene_Symbol=TUBA4A Tubulin alpha-4A chain	764	49892	26	26	9	9	4.95	12225	1	0	0	705.89	1409.77	2	1409.77	-0.0007	0	42.76	0.0024	R	QLFHPEQLITGK	E			Locus:1.1.1.3015.12
47	IPI00007750	Tax_Id=9606 Gene_Symbol=TUBA4A Tubulin alpha-4A chain	764	49892	26	26	9	9	4.95	13805	1	0	0	496.631	1486.87	3	1486.87	-0.0018	0	73.12	9.7e-07	R	LISQIVSSITASLR	F			Locus:1.1.1.3697.4
47	IPI00007750	Tax_Id=9606 Gene_Symbol=TUBA4A Tubulin alpha-4A chain	764	49892	26	26	9	9	4.95	13806	1	0	0	496.631	1486.87	3	1486.87	-0.0018	0	80.39	1.8e-07	R	LISQIVSSITASLR	F			Locus:1.1.1.3689.4
47	IPI00007750	Tax_Id=9606 Gene_Symbol=TUBA4A Tubulin alpha-4A chain	764	49892	26	26	9	9	4.95	13807	1	0	0	496.631	1486.87	3	1486.87	-0.0018	0	80.26	1.9e-07	R	LISQIVSSITASLR	F			Locus:1.1.1.3696.3
47	IPI00007750	Tax_Id=9606 Gene_Symbol=TUBA4A Tubulin alpha-4A chain	764	49892	26	26	9	9	4.95	13808	1	0	0	496.631	1486.87	3	1486.87	-0.0018	0	64.58	6.9e-06	R	LISQIVSSITASLR	F			Locus:1.1.1.3693.3
47	IPI00007750	Tax_Id=9606 Gene_Symbol=TUBA4A Tubulin alpha-4A chain	764	49892	26	26	9	9	4.95	13809	1	0	0	496.631	1486.87	3	1486.87	-0.0018	0	51.71	0.00013	R	LISQIVSSITASLR	F			Locus:1.1.1.3692.3
47	IPI00007750	Tax_Id=9606 Gene_Symbol=TUBA4A Tubulin alpha-4A chain	764	49892	26	26	9	9	4.95	13811	1	0	0	744.444	1486.87	2	1486.87	0.0019	0	96.52	4.9e-09	R	LISQIVSSITASLR	F			Locus:1.1.1.3694.12
47	IPI00007750	Tax_Id=9606 Gene_Symbol=TUBA4A Tubulin alpha-4A chain	764	49892	26	26	9	9	4.95	13812	1	0	0	744.444	1486.87	2	1486.87	0.002	0	84.93	7.1e-08	R	LISQIVSSITASLR	F			Locus:1.1.1.3690.12
47	IPI00007750	Tax_Id=9606 Gene_Symbol=TUBA4A Tubulin alpha-4A chain	764	49892	26	26	9	9	4.95	13813	1	0	0	744.444	1486.87	2	1486.87	0.0026	0	71.33	1.6e-06	R	LISQIVSSITASLR	F			Locus:1.1.1.3686.13
47	IPI00007750	Tax_Id=9606 Gene_Symbol=TUBA4A Tubulin alpha-4A chain	764	49892	26	26	9	9	4.95	17798	1	0	0	859.943	1717.87	2	1717.87	-0.0026	0	57.11	0.0002	R	NLDIERPTYTNLNR	L			Locus:1.1.1.2806.15
47	IPI00007750	Tax_Id=9606 Gene_Symbol=TUBA4A Tubulin alpha-4A chain	764	49892	26	26	9	9	4.95	17799	1	0	0	859.943	1717.87	2	1717.87	-0.0026	0	73.54	4.5e-06	R	NLDIERPTYTNLNR	L			Locus:1.1.1.2807.16
47	IPI00007750	Tax_Id=9606 Gene_Symbol=TUBA4A Tubulin alpha-4A chain	764	49892	26	26	9	9	4.95	17800	1	0	0	573.632	1717.87	3	1717.87	-0.0012	0	60	0.0001	R	NLDIERPTYTNLNR	L			Locus:1.1.1.2802.10
47	IPI00007750	Tax_Id=9606 Gene_Symbol=TUBA4A Tubulin alpha-4A chain	764	49892	26	26	9	9	4.95	17801	1	0	0	573.632	1717.87	3	1717.87	-0.0012	0	48.82	0.0013	R	NLDIERPTYTNLNR	L			Locus:1.1.1.2808.9
47	IPI00007750	Tax_Id=9606 Gene_Symbol=TUBA4A Tubulin alpha-4A chain	764	49892	26	26	9	9	4.95	17802	1	0	0	573.632	1717.87	3	1717.87	-0.0012	0	49.03	0.0013	R	NLDIERPTYTNLNR	L			Locus:1.1.1.2805.8
47	IPI00007750	Tax_Id=9606 Gene_Symbol=TUBA4A Tubulin alpha-4A chain	764	49892	26	26	9	9	4.95	18369	1	0	0	586.325	1755.95	3	1755.96	-0.0027	0	43.52	0.0023	R	IHFPLATYAPVISAEK	A			Locus:1.1.1.3215.10
47	IPI00007750	Tax_Id=9606 Gene_Symbol=TUBA4A Tubulin alpha-4A chain	764	49892	26	26	9	9	4.95	18370	1	0	0	586.325	1755.95	3	1755.96	-0.0027	0	74.59	1.8e-06	R	IHFPLATYAPVISAEK	A			Locus:1.1.1.3222.7
47	IPI00007750	Tax_Id=9606 Gene_Symbol=TUBA4A Tubulin alpha-4A chain	764	49892	26	26	9	9	4.95	18371	1	0	0	586.325	1755.95	3	1755.96	-0.0023	0	69.49	5.7e-06	R	IHFPLATYAPVISAEK	A			Locus:1.1.1.3227.5
47	IPI00007750	Tax_Id=9606 Gene_Symbol=TUBA4A Tubulin alpha-4A chain	764	49892	26	26	9	9	4.95	18372	1	0	0	586.325	1755.95	3	1755.96	-0.0016	0	50.94	0.00038	R	IHFPLATYAPVISAEK	A			Locus:1.1.1.3240.6
47	IPI00007750	Tax_Id=9606 Gene_Symbol=TUBA4A Tubulin alpha-4A chain	764	49892	26	26	9	9	4.95	18373	1	0	0	586.325	1755.95	3	1755.96	-0.0015	0	42.96	0.0024	R	IHFPLATYAPVISAEK	A			Locus:1.1.1.3234.4
47	IPI00007750	Tax_Id=9606 Gene_Symbol=TUBA4A Tubulin alpha-4A chain	764	49892	26	26	9	9	4.95	18374	1	0	0	586.325	1755.95	3	1755.96	-0.0015	0	59.32	5.5e-05	R	IHFPLATYAPVISAEK	A			Locus:1.1.1.3230.6
47	IPI00007750	Tax_Id=9606 Gene_Symbol=TUBA4A Tubulin alpha-4A chain	764	49892	26	26	9	9	4.95	18375	1	0	0	586.326	1755.95	3	1755.96	-0.0013	0	42.23	0.0028	R	IHFPLATYAPVISAEK	A			Locus:1.1.1.3251.7
47	IPI00007750	Tax_Id=9606 Gene_Symbol=TUBA4A Tubulin alpha-4A chain	764	49892	26	26	9	9	4.95	23574	1	0	0	777.345	2329.01	3	2329.01	0.0013	0	69.12	7.3e-06	R	AFVHWYVGEGMEEGEFSEAR	E			Locus:1.1.1.3343.15
47	IPI00007750	Tax_Id=9606 Gene_Symbol=TUBA4A Tubulin alpha-4A chain	764	49892	26	26	9	9	4.95	23854	1	0	0	803.742	2408.2	3	2408.2	0.0034	0	42.96	0.005	R	FDGALNVDLTEFQTNLVPYPR	I			Locus:1.1.1.3890.14
48	IPI00000816	Tax_Id=9606 Gene_Symbol=YWHAE Isoform 1 of 14-3-3 protein epsilon	757	29155	24	23	10	9	4.63	3196	1	1	0	454.267	906.519	2	906.517	0.0011	0	45.29	0.00068	R	NLLSVAYK	N			Locus:1.1.1.2760.5
48	IPI00000816	Tax_Id=9606 Gene_Symbol=YWHAE Isoform 1 of 14-3-3 protein epsilon	757	29155	24	23	10	9	4.63	3197	1	1	0	454.267	906.519	2	906.517	0.0011	0	44.76	0.00077	R	NLLSVAYK	N			Locus:1.1.1.2754.7
48	IPI00000816	Tax_Id=9606 Gene_Symbol=YWHAE Isoform 1 of 14-3-3 protein epsilon	757	29155	24	23	10	9	4.63	3198	1	1	0	454.267	906.519	2	906.517	0.0011	0	48.01	0.00036	R	NLLSVAYK	N			Locus:1.1.1.2757.6
48	IPI00000816	Tax_Id=9606 Gene_Symbol=YWHAE Isoform 1 of 14-3-3 protein epsilon	757	29155	24	23	10	9	4.63	4199	1	1	1	489.253	976.492	2	976.49	0.0021	0	38.31	0.014	R	QMVETELK	L			Locus:1.1.1.2453.6
48	IPI00000816	Tax_Id=9606 Gene_Symbol=YWHAE Isoform 1 of 14-3-3 protein epsilon	757	29155	24	23	10	9	4.63	7907	1	1	0	397.223	1188.65	3	1188.65	-0.0053	0	54.53	0.00016	K	DSTLIMQLLR	D			Locus:1.1.1.3674.2
48	IPI00000816	Tax_Id=9606 Gene_Symbol=YWHAE Isoform 1 of 14-3-3 protein epsilon	757	29155	24	23	10	9	4.63	7908	1	1	0	397.223	1188.65	3	1188.65	-0.0053	0	58.43	6.6e-05	K	DSTLIMQLLR	D			Locus:1.1.1.3678.2
48	IPI00000816	Tax_Id=9606 Gene_Symbol=YWHAE Isoform 1 of 14-3-3 protein epsilon	757	29155	24	23	10	9	4.63	7909	1	1	0	595.333	1188.65	2	1188.65	-0.0018	0	78.55	6.7e-07	K	DSTLIMQLLR	D			Locus:1.1.1.3676.5
48	IPI00000816	Tax_Id=9606 Gene_Symbol=YWHAE Isoform 1 of 14-3-3 protein epsilon	757	29155	24	23	10	9	4.63	7910	1	1	0	595.333	1188.65	2	1188.65	-0.0018	0	69.93	4.8e-06	K	DSTLIMQLLR	D			Locus:1.1.1.3675.3
48	IPI00000816	Tax_Id=9606 Gene_Symbol=YWHAE Isoform 1 of 14-3-3 protein epsilon	757	29155	24	23	10	9	4.63	7994	1	1	1	597.804	1193.59	2	1193.59	0.0008	0	60.88	5.9e-05	K	EAAENSLVAYK	A			Locus:1.1.1.2598.6
48	IPI00000816	Tax_Id=9606 Gene_Symbol=YWHAE Isoform 1 of 14-3-3 protein epsilon	757	29155	24	23	10	9	4.63	7995	1	1	1	597.804	1193.59	2	1193.59	0.0008	0	65.59	2e-05	K	EAAENSLVAYK	A			Locus:1.1.1.2595.3
48	IPI00000816	Tax_Id=9606 Gene_Symbol=YWHAE Isoform 1 of 14-3-3 protein epsilon	757	29155	24	23	10	9	4.63	8199	1	1	0	603.33	1204.65	2	1204.65	-0.0026	0	45.52	0.002	K	DSTLIMQLLR	D	Oxidation (M)	0.0000030000.0	Locus:1.1.1.3529.3
48	IPI00000816	Tax_Id=9606 Gene_Symbol=YWHAE Isoform 1 of 14-3-3 protein epsilon	757	29155	24	23	10	9	4.63	8202	1	1	0	603.331	1204.65	2	1204.65	-0.0007	0	71.06	5.1e-06	K	DSTLIMQLLR	D	Oxidation (M)	0.0000030000.0	Locus:1.1.1.3507.5
48	IPI00000816	Tax_Id=9606 Gene_Symbol=YWHAE Isoform 1 of 14-3-3 protein epsilon	757	29155	24	23	10	9	4.63	8823	1	1	1	413.222	1236.64	3	1236.65	-0.0016	0	51.17	0.00042	K	HLIPAANTGESK	V			Locus:1.1.1.2322.8
48	IPI00000816	Tax_Id=9606 Gene_Symbol=YWHAE Isoform 1 of 14-3-3 protein epsilon	757	29155	24	23	10	9	4.63	8824	1	1	1	619.33	1236.65	2	1236.65	-0.0006	0	81.11	4.6e-07	K	HLIPAANTGESK	V			Locus:1.1.1.2321.16
48	IPI00000816	Tax_Id=9606 Gene_Symbol=YWHAE Isoform 1 of 14-3-3 protein epsilon	757	29155	24	23	10	9	4.63	9171	1	1	1	628.799	1255.58	2	1255.58	-0.0001	0	65.93	1.3e-05	R	YLAEFATGNDR	K			Locus:1.1.1.2786.14
48	IPI00000816	Tax_Id=9606 Gene_Symbol=YWHAE Isoform 1 of 14-3-3 protein epsilon	757	29155	24	23	10	9	4.63	9172	1	1	1	628.799	1255.58	2	1255.58	-0.0001	0	76.45	1.2e-06	R	YLAEFATGNDR	K			Locus:1.1.1.2789.14
48	IPI00000816	Tax_Id=9606 Gene_Symbol=YWHAE Isoform 1 of 14-3-3 protein epsilon	757	29155	24	23	10	9	4.63	9797	1	1	1	645.277	1288.54	2	1288.54	-0.0031	0	44.45	0.00096	K	EALQDVEDENQ	-			Locus:1.1.1.2743.13
48	IPI00000816	Tax_Id=9606 Gene_Symbol=YWHAE Isoform 1 of 14-3-3 protein epsilon	757	29155	24	23	10	9	4.63	12374	1	1	1	473.258	1416.75	3	1416.75	0.0051	1	58.15	0.00012	R	IISSIEQKEENK	G			Locus:1.1.1.2338.12
48	IPI00000816	Tax_Id=9606 Gene_Symbol=YWHAE Isoform 1 of 14-3-3 protein epsilon	757	29155	24	23	10	9	4.63	21987	1	1	1	696.66	2086.96	3	2086.96	0	0	44.88	0.0027	K	AAFDDAIAELDTLSEESYK	D			Locus:1.1.1.3960.9
48	IPI00000816	Tax_Id=9606 Gene_Symbol=YWHAE Isoform 1 of 14-3-3 protein epsilon	757	29155	24	23	10	9	4.63	21988	1	1	1	696.66	2086.96	3	2086.96	0	0	63.38	3.8e-05	K	AAFDDAIAELDTLSEESYK	D			Locus:1.1.1.3957.11
48	IPI00000816	Tax_Id=9606 Gene_Symbol=YWHAE Isoform 1 of 14-3-3 protein epsilon	757	29155	24	23	10	9	4.63	22678	1	1	1	1090.97	2179.93	2	2179.93	0.0006	0	89.81	4.5e-08	R	DNLTLWTSDMQGDGEEQNK	E			Locus:1.1.1.3419.16
48	IPI00000816	Tax_Id=9606 Gene_Symbol=YWHAE Isoform 1 of 14-3-3 protein epsilon	757	29155	24	23	10	9	4.63	22679	1	1	1	1090.97	2179.93	2	2179.93	0.0006	0	87.95	6.9e-08	R	DNLTLWTSDMQGDGEEQNK	E			Locus:1.1.1.3420.16
48	IPI00000816	Tax_Id=9606 Gene_Symbol=YWHAE Isoform 1 of 14-3-3 protein epsilon	757	29155	24	23	10	9	4.63	22680	1	1	1	1090.97	2179.93	2	2179.93	0.0006	0	91.72	2.9e-08	R	DNLTLWTSDMQGDGEEQNK	E			Locus:1.1.1.3418.16
48	IPI00000816	Tax_Id=9606 Gene_Symbol=YWHAE Isoform 1 of 14-3-3 protein epsilon	757	29155	24	23	10	9	4.63	22681	1	1	1	727.652	2179.93	3	2179.93	0.0012	0	58.2	6.8e-05	R	DNLTLWTSDMQGDGEEQNK	E			Locus:1.1.1.3421.14
49	IPI00027442	Tax_Id=9606 Gene_Symbol=AARS Alanyl-tRNA synthetase, cytoplasmic	756	106743	21	21	15	15	5.34	5597	1	1	1	530.763	1059.51	2	1059.51	0.0021	0	48.01	0.0011	R	GLEVTDDSPK	Y			Locus:1.1.1.2467.13
49	IPI00027442	Tax_Id=9606 Gene_Symbol=AARS Alanyl-tRNA synthetase, cytoplasmic	756	106743	21	21	15	15	5.34	5905	1	1	1	539.764	1077.51	2	1077.51	0.0004	0	49.46	0.00066	K	SIDTGMGLER	L			Locus:1.1.1.2696.10
49	IPI00027442	Tax_Id=9606 Gene_Symbol=AARS Alanyl-tRNA synthetase, cytoplasmic	756	106743	21	21	15	15	5.34	6055	1	1	1	543.813	1085.61	2	1085.61	0.0026	0	57.66	0.00011	R	IVAVTGAEAQK	A			Locus:1.1.1.2362.12
49	IPI00027442	Tax_Id=9606 Gene_Symbol=AARS Alanyl-tRNA synthetase, cytoplasmic	756	106743	21	21	15	15	5.34	7748	1	1	1	394.236	1179.69	3	1179.69	-0.0006	0	39.56	0.0014	R	EADGILKPLPK	K			Locus:1.1.1.2639.5
49	IPI00027442	Tax_Id=9606 Gene_Symbol=AARS Alanyl-tRNA synthetase, cytoplasmic	756	106743	21	21	15	15	5.34	12638	1	1	1	715.867	1429.72	2	1429.72	-0.0001	0	78.72	9.9e-07	K	QIWQNLGLDDTK	I			Locus:1.1.1.3225.11
49	IPI00027442	Tax_Id=9606 Gene_Symbol=AARS Alanyl-tRNA synthetase, cytoplasmic	756	106743	21	21	15	15	5.34	12639	1	1	1	715.867	1429.72	2	1429.72	0.0002	0	74.09	2.8e-06	K	QIWQNLGLDDTK	I			Locus:1.1.1.3222.11
49	IPI00027442	Tax_Id=9606 Gene_Symbol=AARS Alanyl-tRNA synthetase, cytoplasmic	756	106743	21	21	15	15	5.34	13570	1	1	1	492.923	1475.75	3	1475.75	-0.0031	0	45.62	0.0028	K	DIINEEEVQFLK	T			Locus:1.1.1.3482.4
49	IPI00027442	Tax_Id=9606 Gene_Symbol=AARS Alanyl-tRNA synthetase, cytoplasmic	756	106743	21	21	15	15	5.34	13571	1	1	1	738.882	1475.75	2	1475.75	-0.0005	0	93.08	4.7e-08	K	DIINEEEVQFLK	T			Locus:1.1.1.3484.12
49	IPI00027442	Tax_Id=9606 Gene_Symbol=AARS Alanyl-tRNA synthetase, cytoplasmic	756	106743	21	21	15	15	5.34	13572	1	1	1	738.882	1475.75	2	1475.75	-0.0005	0	86.33	2.2e-07	K	DIINEEEVQFLK	T			Locus:1.1.1.3481.14
49	IPI00027442	Tax_Id=9606 Gene_Symbol=AARS Alanyl-tRNA synthetase, cytoplasmic	756	106743	21	21	15	15	5.34	13683	1	1	1	741.83	1481.65	2	1481.65	-0.0001	0	88.98	6.2e-08	K	VGAEDADGIDMAYR	V			Locus:1.1.1.2935.15
49	IPI00027442	Tax_Id=9606 Gene_Symbol=AARS Alanyl-tRNA synthetase, cytoplasmic	756	106743	21	21	15	15	5.34	13684	1	1	1	741.83	1481.65	2	1481.65	-0.0001	0	46.15	0.0012	K	VGAEDADGIDMAYR	V			Locus:1.1.1.2938.16
49	IPI00027442	Tax_Id=9606 Gene_Symbol=AARS Alanyl-tRNA synthetase, cytoplasmic	756	106743	21	21	15	15	5.34	13925	1	1	1	748.341	1494.67	2	1494.67	0.0003	0	86.18	1.4e-07	K	GLVVDMDGFEEER	K			Locus:1.1.1.3323.11
49	IPI00027442	Tax_Id=9606 Gene_Symbol=AARS Alanyl-tRNA synthetase, cytoplasmic	756	106743	21	21	15	15	5.34	13926	1	1	1	748.341	1494.67	2	1494.67	0.0004	0	98.64	8e-09	K	GLVVDMDGFEEER	K			Locus:1.1.1.3326.13
49	IPI00027442	Tax_Id=9606 Gene_Symbol=AARS Alanyl-tRNA synthetase, cytoplasmic	756	106743	21	21	15	15	5.34	14914	1	1	1	516.264	1545.77	3	1545.77	-0.0012	1	72.6	4.8e-06	K	KAEEIANEMIEAAK	A			Locus:1.1.1.2841.7
49	IPI00027442	Tax_Id=9606 Gene_Symbol=AARS Alanyl-tRNA synthetase, cytoplasmic	756	106743	21	21	15	15	5.34	15392	1	1	1	787.407	1572.8	2	1572.79	0.0065	0	64.44	3.4e-05	K	VGDQVWLFIDEPR	R			Locus:1.1.1.3655.13
49	IPI00027442	Tax_Id=9606 Gene_Symbol=AARS Alanyl-tRNA synthetase, cytoplasmic	756	106743	21	21	15	15	5.34	16429	1	1	1	817.899	1633.78	2	1633.78	0.0058	0	92.45	5.5e-08	K	ASEWVQQVSGLMDGK	G			Locus:1.1.1.3406.15
49	IPI00027442	Tax_Id=9606 Gene_Symbol=AARS Alanyl-tRNA synthetase, cytoplasmic	756	106743	21	21	15	15	5.34	16430	1	1	1	817.899	1633.78	2	1633.78	0.0058	0	83.13	4.7e-07	K	ASEWVQQVSGLMDGK	G			Locus:1.1.1.3403.13
49	IPI00027442	Tax_Id=9606 Gene_Symbol=AARS Alanyl-tRNA synthetase, cytoplasmic	756	106743	21	21	15	15	5.34	19629	1	1	1	615.323	1842.95	3	1842.95	-0.0004	0	51.12	0.00062	R	NSSHAGAFVIVTEEAIAK	G			Locus:1.1.1.2955.11
49	IPI00027442	Tax_Id=9606 Gene_Symbol=AARS Alanyl-tRNA synthetase, cytoplasmic	756	106743	21	21	15	15	5.34	19820	1	1	1	620.668	1858.98	3	1858.99	-0.0024	0	55.41	0.00021	K	MALELLTQEFGIPIER	L			Locus:1.1.1.3923.7
49	IPI00027442	Tax_Id=9606 Gene_Symbol=AARS Alanyl-tRNA synthetase, cytoplasmic	756	106743	21	21	15	15	5.34	21831	1	1	1	688.655	2062.94	3	2062.95	-0.0006	0	45.68	0.0021	K	MHSPQTSAMLFTVDNEAGK	I			Locus:1.1.1.2901.11
49	IPI00027442	Tax_Id=9606 Gene_Symbol=AARS Alanyl-tRNA synthetase, cytoplasmic	756	106743	21	21	15	15	5.34	24074	1	1	1	830.087	2487.24	3	2487.23	0.0067	0	62.74	6.1e-05	K	QFIDSNPNQPLVILEMESGASAK	A			Locus:1.1.1.3657.13
50	IPI00021304	Tax_Id=9606 Gene_Symbol=KRT2 Keratin, type II cytoskeletal 2 epidermal	750	65825	24	24	15	15	8.07	2254	1	1	1	416.251	830.487	2	830.486	0.0007	0	45.22	0.0015	R	SLVGLGGTK	S			Locus:1.1.1.2492.2
50	IPI00021304	Tax_Id=9606 Gene_Symbol=KRT2 Keratin, type II cytoskeletal 2 epidermal	750	65825	24	24	15	15	8.07	4138	1	0	0	487.27	972.526	2	972.524	0.0016	0	44.97	0.003	K	IEISELNR	V			Locus:1.1.1.2702.8
50	IPI00021304	Tax_Id=9606 Gene_Symbol=KRT2 Keratin, type II cytoskeletal 2 epidermal	750	65825	24	24	15	15	8.07	5212	1	1	1	519.268	1036.52	2	1036.52	0.0018	0	52.77	0.00034	R	YLDGLTAER	T			Locus:1.1.1.2769.7
50	IPI00021304	Tax_Id=9606 Gene_Symbol=KRT2 Keratin, type II cytoskeletal 2 epidermal	750	65825	24	24	15	15	8.07	5213	1	1	1	519.268	1036.52	2	1036.52	0.0018	0	59.17	7.7e-05	R	YLDGLTAER	T			Locus:1.1.1.2773.10
50	IPI00021304	Tax_Id=9606 Gene_Symbol=KRT2 Keratin, type II cytoskeletal 2 epidermal	750	65825	24	24	15	15	8.07	5987	1	1	0	361.537	1081.59	3	1081.59	-0.0029	1	52.13	0.00022	K	FASFIDKVR	F			Locus:1.1.1.2731.2
50	IPI00021304	Tax_Id=9606 Gene_Symbol=KRT2 Keratin, type II cytoskeletal 2 epidermal	750	65825	24	24	15	15	8.07	7982	1	1	1	597.309	1192.6	2	1192.61	-0.0047	0	69.87	8e-06	K	YEELQVTVGR	H			Locus:1.1.1.2766.11
50	IPI00021304	Tax_Id=9606 Gene_Symbol=KRT2 Keratin, type II cytoskeletal 2 epidermal	750	65825	24	24	15	15	8.07	9137	1	1	1	627.808	1253.6	2	1253.6	0.0003	0	78.65	8.5e-07	R	GFSSGSAVVSGGSR	R			Locus:1.1.1.2422.15
50	IPI00021304	Tax_Id=9606 Gene_Symbol=KRT2 Keratin, type II cytoskeletal 2 epidermal	750	65825	24	24	15	15	8.07	10385	1	1	1	660.795	1319.58	2	1319.58	0.0004	0	38.25	0.0055	R	HGGGGGGFGGGGFGSR	S			Locus:1.1.1.2342.16
50	IPI00021304	Tax_Id=9606 Gene_Symbol=KRT2 Keratin, type II cytoskeletal 2 epidermal	750	65825	24	24	15	15	8.07	10387	1	1	1	440.866	1319.58	3	1319.58	0.0009	0	47.39	0.00067	R	HGGGGGGFGGGGFGSR	S			Locus:1.1.1.2340.11
50	IPI00021304	Tax_Id=9606 Gene_Symbol=KRT2 Keratin, type II cytoskeletal 2 epidermal	750	65825	24	24	15	15	8.07	10590	1	1	1	443.888	1328.64	3	1328.63	0.0097	0	50.07	0.00051	K	NVQDAIADAEQR	G			Locus:1.1.1.2813.7
50	IPI00021304	Tax_Id=9606 Gene_Symbol=KRT2 Keratin, type II cytoskeletal 2 epidermal	750	65825	24	24	15	15	8.07	10603	1	1	0	443.913	1328.72	3	1328.72	-0.003	0	50.49	0.00061	R	NLDLDSIIAEVK	A			Locus:1.1.1.3706.3
50	IPI00021304	Tax_Id=9606 Gene_Symbol=KRT2 Keratin, type II cytoskeletal 2 epidermal	750	65825	24	24	15	15	8.07	10605	1	1	0	665.366	1328.72	2	1328.72	-0.0015	0	73.33	3.9e-06	R	NLDLDSIIAEVK	A			Locus:1.1.1.3708.9
50	IPI00021304	Tax_Id=9606 Gene_Symbol=KRT2 Keratin, type II cytoskeletal 2 epidermal	750	65825	24	24	15	15	8.07	11431	1	1	1	686.359	1370.7	2	1370.7	0	0	84.54	2.6e-07	K	LNDLEEALQQAK	E			Locus:1.1.1.3072.11
50	IPI00021304	Tax_Id=9606 Gene_Symbol=KRT2 Keratin, type II cytoskeletal 2 epidermal	750	65825	24	24	15	15	8.07	11432	1	1	1	686.359	1370.7	2	1370.7	0.0001	0	94.99	2.3e-08	K	LNDLEEALQQAK	E			Locus:1.1.1.3069.12
50	IPI00021304	Tax_Id=9606 Gene_Symbol=KRT2 Keratin, type II cytoskeletal 2 epidermal	750	65825	24	24	15	15	8.07	13257	1	1	1	487.604	1459.79	3	1459.79	-0.0023	0	63.72	3e-05	K	VDLLNQEIEFLK	V			Locus:1.1.1.3635.2
50	IPI00021304	Tax_Id=9606 Gene_Symbol=KRT2 Keratin, type II cytoskeletal 2 epidermal	750	65825	24	24	15	15	8.07	13258	1	1	1	487.604	1459.79	3	1459.79	-0.0023	0	59.11	8.8e-05	K	VDLLNQEIEFLK	V			Locus:1.1.1.3633.2
50	IPI00021304	Tax_Id=9606 Gene_Symbol=KRT2 Keratin, type II cytoskeletal 2 epidermal	750	65825	24	24	15	15	8.07	13261	1	1	1	730.904	1459.79	2	1459.79	0.0006	0	96.05	1.8e-08	K	VDLLNQEIEFLK	V			Locus:1.1.1.3631.11
50	IPI00021304	Tax_Id=9606 Gene_Symbol=KRT2 Keratin, type II cytoskeletal 2 epidermal	750	65825	24	24	15	15	8.07	13262	1	1	1	730.904	1459.79	2	1459.79	0.0006	0	123.15	3.5e-11	K	VDLLNQEIEFLK	V			Locus:1.1.1.3634.11
50	IPI00021304	Tax_Id=9606 Gene_Symbol=KRT2 Keratin, type II cytoskeletal 2 epidermal	750	65825	24	24	15	15	8.07	13547	1	0	0	738.395	1474.78	2	1474.78	-0.0024	0	77.04	1.7e-06	R	FLEQQNQVLQTK	W			Locus:1.1.1.2748.14
50	IPI00021304	Tax_Id=9606 Gene_Symbol=KRT2 Keratin, type II cytoskeletal 2 epidermal	750	65825	24	24	15	15	8.07	13548	1	0	0	738.395	1474.78	2	1474.78	-0.0024	0	76.41	1.9e-06	R	FLEQQNQVLQTK	W			Locus:1.1.1.2745.11
50	IPI00021304	Tax_Id=9606 Gene_Symbol=KRT2 Keratin, type II cytoskeletal 2 epidermal	750	65825	24	24	15	15	8.07	19555	1	1	1	613.642	1837.9	3	1837.91	-0.0033	0	40.09	0.0095	K	SISISVAGGGGGFGAAGGFGGR	G			Locus:1.1.1.3215.13
50	IPI00021304	Tax_Id=9606 Gene_Symbol=KRT2 Keratin, type II cytoskeletal 2 epidermal	750	65825	24	24	15	15	8.07	22770	1	1	1	733.384	2197.13	3	2197.13	-0.0035	2	40.35	0.0085	R	NKLNDLEEALQQAKEDLAR	L			Locus:1.1.1.3509.9
50	IPI00021304	Tax_Id=9606 Gene_Symbol=KRT2 Keratin, type II cytoskeletal 2 epidermal	750	65825	24	24	15	15	8.07	22771	1	1	1	550.29	2197.13	4	2197.13	-0.0029	2	46.48	0.002	R	NKLNDLEEALQQAKEDLAR	L			Locus:1.1.1.3511.5
50	IPI00021304	Tax_Id=9606 Gene_Symbol=KRT2 Keratin, type II cytoskeletal 2 epidermal	750	65825	24	24	15	15	8.07	23160	1	1	1	752.684	2255.03	3	2255.04	-0.0067	1	47.71	0.0017	R	TSQNSELNNMQDLVEDYKK	K			Locus:1.1.1.3092.14
51	IPI00297779	Tax_Id=9606 Gene_Symbol=CCT2 T-complex protein 1 subunit beta	749	57452	22	22	13	13	6.01	2685	1	1	1	435.773	869.532	2	869.533	-0.0018	0	49.41	0.00017	K	LAVEAVLR	L			Locus:1.1.1.2791.6
51	IPI00297779	Tax_Id=9606 Gene_Symbol=CCT2 T-complex protein 1 subunit beta	749	57452	22	22	13	13	6.01	2686	1	1	1	435.773	869.532	2	869.533	-0.0018	0	38.68	0.002	K	LAVEAVLR	L			Locus:1.1.1.2794.4
51	IPI00297779	Tax_Id=9606 Gene_Symbol=CCT2 T-complex protein 1 subunit beta	749	57452	22	22	13	13	6.01	6241	1	1	1	549.763	1097.51	2	1097.51	0.0041	0	43.76	0.002	K	EAVAMESYAK	A			Locus:1.1.1.2511.14
51	IPI00297779	Tax_Id=9606 Gene_Symbol=CCT2 T-complex protein 1 subunit beta	749	57452	22	22	13	13	6.01	9535	1	1	1	638.329	1274.64	2	1274.64	0.0002	0	44.87	0.0027	K	LIEEVMIGEDK	L			Locus:1.1.1.3098.10
51	IPI00297779	Tax_Id=9606 Gene_Symbol=CCT2 T-complex protein 1 subunit beta	749	57452	22	22	13	13	6.01	9536	1	1	1	638.329	1274.64	2	1274.64	0.0003	0	77.76	1.4e-06	K	LIEEVMIGEDK	L			Locus:1.1.1.3095.11
51	IPI00297779	Tax_Id=9606 Gene_Symbol=CCT2 T-complex protein 1 subunit beta	749	57452	22	22	13	13	6.01	9838	1	1	1	646.331	1290.65	2	1290.65	-0.0009	0	83.62	4.1e-07	K	ILIANTGMDTDK	I			Locus:1.1.1.2794.13
51	IPI00297779	Tax_Id=9606 Gene_Symbol=CCT2 T-complex protein 1 subunit beta	749	57452	22	22	13	13	6.01	10619	1	1	1	665.835	1329.66	2	1329.65	0.0031	0	79.81	7.6e-07	R	GATQQILDEAER	S			Locus:1.1.1.2711.16
51	IPI00297779	Tax_Id=9606 Gene_Symbol=CCT2 T-complex protein 1 subunit beta	749	57452	22	22	13	13	6.01	13599	1	1	1	739.879	1477.74	2	1477.74	-0.0022	0	92.76	4.6e-08	R	QDLMNIAGTTLSSK	L			Locus:1.1.1.3177.10
51	IPI00297779	Tax_Id=9606 Gene_Symbol=CCT2 T-complex protein 1 subunit beta	749	57452	22	22	13	13	6.01	14356	1	1	1	506.635	1516.88	3	1516.89	-0.0024	0	41.2	0.0012	R	LTSFIGAIAIGDLVK	S			Locus:1.1.1.3748.2
51	IPI00297779	Tax_Id=9606 Gene_Symbol=CCT2 T-complex protein 1 subunit beta	749	57452	22	22	13	13	6.01	14357	1	1	1	506.635	1516.88	3	1516.89	-0.0024	0	47.05	0.00031	R	LTSFIGAIAIGDLVK	S			Locus:1.1.1.3746.3
51	IPI00297779	Tax_Id=9606 Gene_Symbol=CCT2 T-complex protein 1 subunit beta	749	57452	22	22	13	13	6.01	14358	1	1	1	759.451	1516.89	2	1516.89	0.0005	0	87.08	3e-08	R	LTSFIGAIAIGDLVK	S			Locus:1.1.1.3747.14
51	IPI00297779	Tax_Id=9606 Gene_Symbol=CCT2 T-complex protein 1 subunit beta	749	57452	22	22	13	13	6.01	14588	1	1	1	765.853	1529.69	2	1529.69	0.0015	0	49.86	0.00048	R	AAHSEGNTTAGLDMR	E			Locus:1.1.1.2348.16
51	IPI00297779	Tax_Id=9606 Gene_Symbol=CCT2 T-complex protein 1 subunit beta	749	57452	22	22	13	13	6.01	14937	1	1	1	774.899	1547.78	2	1547.79	-0.0037	0	65.65	2.6e-05	R	DASLMVTNDGATILK	N			Locus:1.1.1.3233.14
51	IPI00297779	Tax_Id=9606 Gene_Symbol=CCT2 T-complex protein 1 subunit beta	749	57452	22	22	13	13	6.01	14938	1	1	1	774.899	1547.78	2	1547.79	-0.0037	0	75.49	2.7e-06	R	DASLMVTNDGATILK	N			Locus:1.1.1.3236.15
51	IPI00297779	Tax_Id=9606 Gene_Symbol=CCT2 T-complex protein 1 subunit beta	749	57452	22	22	13	13	6.01	16834	1	1	1	828.905	1655.8	2	1655.8	-0.0041	0	42.97	0.0044	R	EALLSSAVDHGSDEVK	F			Locus:1.1.1.2747.16
51	IPI00297779	Tax_Id=9606 Gene_Symbol=CCT2 T-complex protein 1 subunit beta	749	57452	22	22	13	13	6.01	20440	1	1	1	956.98	1911.95	2	1911.95	-0.0005	0	54.33	0.00034	K	LGGSLADSYLDEGFLLDK	K			Locus:1.1.1.3735.15
51	IPI00297779	Tax_Id=9606 Gene_Symbol=CCT2 T-complex protein 1 subunit beta	749	57452	22	22	13	13	6.01	22046	1	1	1	525.036	2096.11	4	2096.12	-0.0006	0	48.43	0.00086	R	LALVTGGEIASTFDHPELVK	L			Locus:1.1.1.3407.2
51	IPI00297779	Tax_Id=9606 Gene_Symbol=CCT2 T-complex protein 1 subunit beta	749	57452	22	22	13	13	6.01	22047	1	1	1	699.713	2096.12	3	2096.12	0.0015	0	45.16	0.0019	R	LALVTGGEIASTFDHPELVK	L			Locus:1.1.1.3409.8
51	IPI00297779	Tax_Id=9606 Gene_Symbol=CCT2 T-complex protein 1 subunit beta	749	57452	22	22	13	13	6.01	22048	1	1	1	699.713	2096.12	3	2096.12	0.0015	0	38.58	0.0085	R	LALVTGGEIASTFDHPELVK	L			Locus:1.1.1.3406.9
51	IPI00297779	Tax_Id=9606 Gene_Symbol=CCT2 T-complex protein 1 subunit beta	749	57452	22	22	13	13	6.01	23389	1	1	1	763.393	2287.16	3	2287.15	0.0019	0	81.57	6.9e-07	R	VQDDEVGDGTTSVTVLAAELLR	E			Locus:1.1.1.3925.11
51	IPI00297779	Tax_Id=9606 Gene_Symbol=CCT2 T-complex protein 1 subunit beta	749	57452	22	22	13	13	6.01	23390	1	1	1	763.393	2287.16	3	2287.15	0.0019	0	102.5	5.6e-09	R	VQDDEVGDGTTSVTVLAAELLR	E			Locus:1.1.1.3928.9
51	IPI00297779	Tax_Id=9606 Gene_Symbol=CCT2 T-complex protein 1 subunit beta	749	57452	22	22	13	13	6.01	23391	1	1	1	1144.59	2287.16	2	2287.15	0.0096	0	118.54	1.4e-10	R	VQDDEVGDGTTSVTVLAAELLR	E			Locus:1.1.1.3927.15
52	IPI00783271	Tax_Id=9606 Gene_Symbol=LRPPRC Leucine-rich PPR motif-containing protein, mitochondrial	736	157805	20	19	17	16	5.81	2361	1	1	1	421.777	841.54	2	841.538	0.001	0	46.77	0.00033	R	LIITQVR	R			Locus:1.1.1.2560.3
52	IPI00783271	Tax_Id=9606 Gene_Symbol=LRPPRC Leucine-rich PPR motif-containing protein, mitochondrial	736	157805	20	19	17	16	5.81	2731	1	1	1	437.266	872.517	2	872.515	0.0018	0	46.79	0.00054	R	VIQALAMK	G			Locus:1.1.1.2554.7
52	IPI00783271	Tax_Id=9606 Gene_Symbol=LRPPRC Leucine-rich PPR motif-containing protein, mitochondrial	736	157805	20	19	17	16	5.81	4993	1	1	1	513.269	1024.52	2	1024.52	-0.0001	0	45.35	0.0012	K	FSPTDFLAK	M			Locus:1.1.1.3346.2
52	IPI00783271	Tax_Id=9606 Gene_Symbol=LRPPRC Leucine-rich PPR motif-containing protein, mitochondrial	736	157805	20	19	17	16	5.81	6517	1	1	1	556.292	1110.57	2	1110.57	-0.0009	0	45.04	0.0015	K	GAYDIFLNAK	E			Locus:1.1.1.3222.5
52	IPI00783271	Tax_Id=9606 Gene_Symbol=LRPPRC Leucine-rich PPR motif-containing protein, mitochondrial	736	157805	20	19	17	16	5.81	8657	1	1	1	615.322	1228.63	2	1228.63	-0.0006	0	86.71	1.5e-07	K	GDVENIEVVQK	M			Locus:1.1.1.2645.8
52	IPI00783271	Tax_Id=9606 Gene_Symbol=LRPPRC Leucine-rich PPR motif-containing protein, mitochondrial	736	157805	20	19	17	16	5.81	11021	1	1	1	450.933	1349.78	3	1349.78	-0.001	0	47.69	0.0003	R	SGGLGGSHALLLLR	S			Locus:1.1.1.2841.5
52	IPI00783271	Tax_Id=9606 Gene_Symbol=LRPPRC Leucine-rich PPR motif-containing protein, mitochondrial	736	157805	20	19	17	16	5.81	11599	1	1	1	690.84	1379.67	2	1379.67	-0.0005	0	88.69	1.1e-07	K	ISNQFDWALMR	L			Locus:1.1.1.3346.6
52	IPI00783271	Tax_Id=9606 Gene_Symbol=LRPPRC Leucine-rich PPR motif-containing protein, mitochondrial	736	157805	20	19	17	16	5.81	13534	1	1	1	737.926	1473.84	2	1473.84	0.0003	0	78.28	3.7e-07	K	MVFINNIALAQIK	N			Locus:1.1.1.3402.13
52	IPI00783271	Tax_Id=9606 Gene_Symbol=LRPPRC Leucine-rich PPR motif-containing protein, mitochondrial	736	157805	20	19	17	16	5.81	15065	1	1	1	777.931	1553.85	2	1553.85	0.0016	0	53	0.00023	R	NLLESYHVPELIK	D			Locus:1.1.1.3295.9
52	IPI00783271	Tax_Id=9606 Gene_Symbol=LRPPRC Leucine-rich PPR motif-containing protein, mitochondrial	736	157805	20	19	17	16	5.81	16928	1	1	1	831.943	1661.87	2	1661.88	-0.0065	0	38.44	0.012	K	LGAVYDVSHYNALLK	V			Locus:1.1.1.3150.11
52	IPI00783271	Tax_Id=9606 Gene_Symbol=LRPPRC Leucine-rich PPR motif-containing protein, mitochondrial	736	157805	20	19	17	16	5.81	16934	1	1	1	832.394	1662.77	2	1662.77	0.0039	0	111.15	6.4e-10	R	AGDMENAENILTVMR	D			Locus:1.1.1.3391.16
52	IPI00783271	Tax_Id=9606 Gene_Symbol=LRPPRC Leucine-rich PPR motif-containing protein, mitochondrial	736	157805	20	19	17	16	5.81	17890	1	1	1	863.439	1724.86	2	1724.86	0.0017	0	49.85	0.00096	R	SEAANGNLDFVLSFLK	S	Deamidated (NQ)	0.0000100000000000.0	Locus:1.1.1.4062.11
52	IPI00783271	Tax_Id=9606 Gene_Symbol=LRPPRC Leucine-rich PPR motif-containing protein, mitochondrial	736	157805	20	19	17	16	5.81	19110	1	1	1	902.931	1803.85	2	1803.84	0.0056	0	89.1	1.1e-07	K	LLMSEDYFTQAMEVK	A			Locus:1.1.1.3581.15
52	IPI00783271	Tax_Id=9606 Gene_Symbol=LRPPRC Leucine-rich PPR motif-containing protein, mitochondrial	736	157805	20	19	17	16	5.81	20026	1	1	1	940	1877.99	2	1877.98	0.0018	0	112.6	3.8e-10	K	TVQLTSSELESTLETLK	A			Locus:1.1.1.3471.15
52	IPI00783271	Tax_Id=9606 Gene_Symbol=LRPPRC Leucine-rich PPR motif-containing protein, mitochondrial	736	157805	20	19	17	16	5.81	20027	1	1	1	940	1877.99	2	1877.98	0.0019	0	72.56	3.9e-06	K	TVQLTSSELESTLETLK	A			Locus:1.1.1.3474.15
52	IPI00783271	Tax_Id=9606 Gene_Symbol=LRPPRC Leucine-rich PPR motif-containing protein, mitochondrial	736	157805	20	19	17	16	5.81	20063	1	1	1	941.983	1881.95	2	1881.95	0.0043	0	53.04	0.00046	K	EQNIVFNAETYSNLIK	L			Locus:1.1.1.3456.16
52	IPI00783271	Tax_Id=9606 Gene_Symbol=LRPPRC Leucine-rich PPR motif-containing protein, mitochondrial	736	157805	20	19	17	16	5.81	20064	1	1	1	941.983	1881.95	2	1881.95	0.0045	0	126.35	2e-11	K	EQNIVFNAETYSNLIK	L			Locus:1.1.1.3459.14
52	IPI00783271	Tax_Id=9606 Gene_Symbol=LRPPRC Leucine-rich PPR motif-containing protein, mitochondrial	736	157805	20	19	17	16	5.81	20066	1	1	1	628.336	1881.99	3	1881.99	-0.0077	0	50.53	0.00061	K	DLPVTEAVFSALVTGHAR	A			Locus:1.1.1.3772.10
52	IPI00783271	Tax_Id=9606 Gene_Symbol=LRPPRC Leucine-rich PPR motif-containing protein, mitochondrial	736	157805	20	19	17	16	5.81	20067	1	1	1	628.337	1881.99	3	1881.99	-0.0069	0	73.93	2.8e-06	K	DLPVTEAVFSALVTGHAR	A			Locus:1.1.1.3775.10
52	IPI00783271	Tax_Id=9606 Gene_Symbol=LRPPRC Leucine-rich PPR motif-containing protein, mitochondrial	736	157805	20	19	17	16	5.81	23120	1	1	1	749.688	2246.04	3	2246.05	-0.0052	0	49.38	0.0012	K	NNNIDAAIENIENMLTSENK	V			Locus:1.1.1.4007.9
53	IPI00025491	Tax_Id=9606 Gene_Symbol=EIF4A1 Eukaryotic initiation factor 4A-I	732	46125	29	29	15	15	5.32	3010	1	1	1	447.73	893.445	2	893.443	0.002	0	42.52	0.0028	R	VFDMLNR	R			Locus:1.1.1.2906.5
53	IPI00025491	Tax_Id=9606 Gene_Symbol=EIF4A1 Eukaryotic initiation factor 4A-I	732	46125	29	29	15	15	5.32	3011	1	1	1	447.73	893.445	2	893.443	0.002	0	39.5	0.0056	R	VFDMLNR	R			Locus:1.1.1.2903.4
53	IPI00025491	Tax_Id=9606 Gene_Symbol=EIF4A1 Eukaryotic initiation factor 4A-I	732	46125	29	29	15	15	5.32	3912	1	1	1	479.272	956.53	2	956.529	0.0014	0	43.35	0.0017	R	ELAQQIQK	V			Locus:1.1.1.2338.14
53	IPI00025491	Tax_Id=9606 Gene_Symbol=EIF4A1 Eukaryotic initiation factor 4A-I	732	46125	29	29	15	15	5.32	5725	1	1	1	534.776	1067.54	2	1067.54	-0.002	0	42.99	0.0026	R	QFYINVER	E			Locus:1.1.1.2806.5
53	IPI00025491	Tax_Id=9606 Gene_Symbol=EIF4A1 Eukaryotic initiation factor 4A-I	732	46125	29	29	15	15	5.32	6579	1	1	1	557.844	1113.67	2	1113.68	-0.002	0	45.95	0.00045	R	VLITTDLLAR	G			Locus:1.1.1.3204.3
53	IPI00025491	Tax_Id=9606 Gene_Symbol=EIF4A1 Eukaryotic initiation factor 4A-I	732	46125	29	29	15	15	5.32	6580	1	1	1	557.844	1113.67	2	1113.68	-0.002	0	75.13	5.4e-07	R	VLITTDLLAR	G			Locus:1.1.1.3201.6
53	IPI00025491	Tax_Id=9606 Gene_Symbol=EIF4A1 Eukaryotic initiation factor 4A-I	732	46125	29	29	15	15	5.32	6581	1	1	1	557.844	1113.67	2	1113.68	-0.002	0	68.02	2.8e-06	R	VLITTDLLAR	G			Locus:1.1.1.3198.5
53	IPI00025491	Tax_Id=9606 Gene_Symbol=EIF4A1 Eukaryotic initiation factor 4A-I	732	46125	29	29	15	15	5.32	7048	1	1	1	570.841	1139.67	2	1139.67	0.0001	0	65.22	6.8e-06	K	ATQALVLAPTR	E			Locus:1.1.1.2643.11
53	IPI00025491	Tax_Id=9606 Gene_Symbol=EIF4A1 Eukaryotic initiation factor 4A-I	732	46125	29	29	15	15	5.32	7066	1	1	1	571.334	1140.65	2	1140.65	0.0038	0	52.09	0.00018	K	ATQALVLAPTR	E	Deamidated (NQ)	0.00100000000.0	Locus:1.1.1.2640.10
53	IPI00025491	Tax_Id=9606 Gene_Symbol=EIF4A1 Eukaryotic initiation factor 4A-I	732	46125	29	29	15	15	5.32	7546	1	1	1	585.295	1168.58	2	1168.58	-0.0013	0	50.9	0.00045	K	DQIYDIFQK	L			Locus:1.1.1.3346.3
53	IPI00025491	Tax_Id=9606 Gene_Symbol=EIF4A1 Eukaryotic initiation factor 4A-I	732	46125	29	29	15	15	5.32	7547	1	1	1	585.295	1168.58	2	1168.58	-0.0013	0	48.93	0.00071	K	DQIYDIFQK	L			Locus:1.1.1.3349.5
53	IPI00025491	Tax_Id=9606 Gene_Symbol=EIF4A1 Eukaryotic initiation factor 4A-I	732	46125	29	29	15	15	5.32	7863	1	1	1	594.333	1186.65	2	1186.66	-0.0036	1	50.02	0.00069	K	KEELTLEGIR	Q			Locus:1.1.1.2667.14
53	IPI00025491	Tax_Id=9606 Gene_Symbol=EIF4A1 Eukaryotic initiation factor 4A-I	732	46125	29	29	15	15	5.32	7864	1	1	1	396.559	1186.66	3	1186.66	0.0007	1	50.08	0.00064	K	KEELTLEGIR	Q			Locus:1.1.1.2668.2
53	IPI00025491	Tax_Id=9606 Gene_Symbol=EIF4A1 Eukaryotic initiation factor 4A-I	732	46125	29	29	15	15	5.32	7865	1	1	1	396.559	1186.66	3	1186.66	0.0007	1	55.72	0.00017	K	KEELTLEGIR	Q			Locus:1.1.1.2669.5
53	IPI00025491	Tax_Id=9606 Gene_Symbol=EIF4A1 Eukaryotic initiation factor 4A-I	732	46125	29	29	15	15	5.32	13276	1	1	1	487.918	1460.73	3	1460.73	0.0024	1	43.55	0.004	K	GVAINMVTEEDKR	T			Locus:1.1.1.2597.7
53	IPI00025491	Tax_Id=9606 Gene_Symbol=EIF4A1 Eukaryotic initiation factor 4A-I	732	46125	29	29	15	15	5.32	13277	1	1	1	487.918	1460.73	3	1460.73	0.0024	1	53.44	0.00041	K	GVAINMVTEEDKR	T			Locus:1.1.1.2603.6
53	IPI00025491	Tax_Id=9606 Gene_Symbol=EIF4A1 Eukaryotic initiation factor 4A-I	732	46125	29	29	15	15	5.32	13278	1	1	1	487.918	1460.73	3	1460.73	0.0024	1	63.14	4.4e-05	K	GVAINMVTEEDKR	T			Locus:1.1.1.2600.7
53	IPI00025491	Tax_Id=9606 Gene_Symbol=EIF4A1 Eukaryotic initiation factor 4A-I	732	46125	29	29	15	15	5.32	15071	1	1	1	519.241	1554.7	3	1554.71	-0.0032	0	58.68	0.0001	K	MFVLDEADEMLSR	G			Locus:1.1.1.3698.4
53	IPI00025491	Tax_Id=9606 Gene_Symbol=EIF4A1 Eukaryotic initiation factor 4A-I	732	46125	29	29	15	15	5.32	15072	1	1	1	519.241	1554.7	3	1554.71	-0.0032	0	56.94	0.00015	K	MFVLDEADEMLSR	G			Locus:1.1.1.3701.4
53	IPI00025491	Tax_Id=9606 Gene_Symbol=EIF4A1 Eukaryotic initiation factor 4A-I	732	46125	29	29	15	15	5.32	15519	1	1	1	791.337	1580.66	2	1580.66	-0.0008	0	66.01	6.9e-06	R	DFTVSAMHGDMDQK	E			Locus:1.1.1.2835.13
53	IPI00025491	Tax_Id=9606 Gene_Symbol=EIF4A1 Eukaryotic initiation factor 4A-I	732	46125	29	29	15	15	5.32	15636	1	1	1	398.213	1588.82	4	1588.82	-0.0017	2	68.72	1.3e-05	R	KGVAINMVTEEDKR	T			Locus:1.1.1.2411.9
53	IPI00025491	Tax_Id=9606 Gene_Symbol=EIF4A1 Eukaryotic initiation factor 4A-I	732	46125	29	29	15	15	5.32	15637	1	1	1	398.213	1588.82	4	1588.82	-0.0017	2	64	3.8e-05	R	KGVAINMVTEEDKR	T			Locus:1.1.1.2414.9
53	IPI00025491	Tax_Id=9606 Gene_Symbol=EIF4A1 Eukaryotic initiation factor 4A-I	732	46125	29	29	15	15	5.32	16160	1	1	1	540.295	1617.86	3	1617.87	-0.0027	0	39.72	0.0086	K	LQMEAPHIIVGTPGR	V			Locus:1.1.1.2925.8
53	IPI00025491	Tax_Id=9606 Gene_Symbol=EIF4A1 Eukaryotic initiation factor 4A-I	732	46125	29	29	15	15	5.32	16161	1	1	1	540.295	1617.86	3	1617.87	-0.0027	0	57.91	0.00013	K	LQMEAPHIIVGTPGR	V			Locus:1.1.1.2920.8
53	IPI00025491	Tax_Id=9606 Gene_Symbol=EIF4A1 Eukaryotic initiation factor 4A-I	732	46125	29	29	15	15	5.32	16162	1	1	1	809.94	1617.86	2	1617.87	-0.0015	0	59.31	8.4e-05	K	LQMEAPHIIVGTPGR	V			Locus:1.1.1.2924.12
53	IPI00025491	Tax_Id=9606 Gene_Symbol=EIF4A1 Eukaryotic initiation factor 4A-I	732	46125	29	29	15	15	5.32	19420	1	1	0	914.471	1826.93	2	1826.93	-0.0048	0	59.57	9.7e-05	R	GIYAYGFEKPSAIQQR	A			Locus:1.1.1.2823.16
53	IPI00025491	Tax_Id=9606 Gene_Symbol=EIF4A1 Eukaryotic initiation factor 4A-I	732	46125	29	29	15	15	5.32	23977	1	1	1	820.441	2458.3	3	2458.3	0.0019	0	58.15	9.7e-05	K	LNSNTQVVLLSATMPSDVLEVTK	K			Locus:1.1.1.3627.14
53	IPI00025491	Tax_Id=9606 Gene_Symbol=EIF4A1 Eukaryotic initiation factor 4A-I	732	46125	29	29	15	15	5.32	23978	1	1	1	820.441	2458.3	3	2458.3	0.0019	0	79.05	7.8e-07	K	LNSNTQVVLLSATMPSDVLEVTK	K			Locus:1.1.1.3624.14
53	IPI00025491	Tax_Id=9606 Gene_Symbol=EIF4A1 Eukaryotic initiation factor 4A-I	732	46125	29	29	15	15	5.32	25240	1	1	1	981.687	3922.72	4	3922.71	0.0045	0	44.25	0.0028	R	DNGPDGMEPEGVIESNWNEIVDSFDDMNLSESLLR	G			Locus:1.1.1.4333.4
54	IPI00179953	Tax_Id=9606 Gene_Symbol=NASP Isoform 1 of Nuclear autoantigenic sperm protein	725	85186	19	18	14	14	4.26	1957	1	1	1	401.245	800.475	2	800.476	-0.0002	0	43.53	0.0018	K	SLLELAR	M			Locus:1.1.1.2852.2
54	IPI00179953	Tax_Id=9606 Gene_Symbol=NASP Isoform 1 of Nuclear autoantigenic sperm protein	725	85186	19	18	14	14	4.26	1958	1	1	1	401.245	800.475	2	800.476	-0.0002	0	49.45	0.00045	K	SLLELAR	M			Locus:1.1.1.2855.2
54	IPI00179953	Tax_Id=9606 Gene_Symbol=NASP Isoform 1 of Nuclear autoantigenic sperm protein	725	85186	19	18	14	14	4.26	3950	1	1	1	480.263	958.511	2	958.508	0.0025	0	47.19	0.002	K	SIEVIENR	M			Locus:1.1.1.2506.11
54	IPI00179953	Tax_Id=9606 Gene_Symbol=NASP Isoform 1 of Nuclear autoantigenic sperm protein	725	85186	19	18	14	14	4.26	11762	1	1	1	694.344	1386.67	2	1386.67	-0.0006	0	99.42	8.1e-09	K	VQIAANEETQER	E			Locus:1.1.1.2379.15
54	IPI00179953	Tax_Id=9606 Gene_Symbol=NASP Isoform 1 of Nuclear autoantigenic sperm protein	725	85186	19	18	14	14	4.26	13118	1	1	1	728.406	1454.8	2	1454.8	-0.0005	0	75.8	1.3e-06	K	QGEVIVSIEEKPK	E			Locus:1.1.1.2604.16
54	IPI00179953	Tax_Id=9606 Gene_Symbol=NASP Isoform 1 of Nuclear autoantigenic sperm protein	725	85186	19	18	14	14	4.26	13120	1	1	1	485.941	1454.8	3	1454.8	0.0032	0	57.69	7.6e-05	K	QGEVIVSIEEKPK	E			Locus:1.1.1.2600.6
54	IPI00179953	Tax_Id=9606 Gene_Symbol=NASP Isoform 1 of Nuclear autoantigenic sperm protein	725	85186	19	18	14	14	4.26	13121	1	1	1	485.941	1454.8	3	1454.8	0.0035	0	47.01	0.00088	K	QGEVIVSIEEKPK	E			Locus:1.1.1.2597.6
54	IPI00179953	Tax_Id=9606 Gene_Symbol=NASP Isoform 1 of Nuclear autoantigenic sperm protein	725	85186	19	18	14	14	4.26	13775	1	1	1	743.886	1485.76	2	1485.76	0.0022	0	68.31	1.3e-05	K	EVSEEQPVVTLEK	Q			Locus:1.1.1.2773.15
54	IPI00179953	Tax_Id=9606 Gene_Symbol=NASP Isoform 1 of Nuclear autoantigenic sperm protein	725	85186	19	18	14	14	4.26	15928	1	1	1	803.876	1605.74	2	1605.74	0.0004	0	109.33	8.7e-10	K	LSVEESEAAGDGVDTK	V			Locus:1.1.1.2653.16
54	IPI00179953	Tax_Id=9606 Gene_Symbol=NASP Isoform 1 of Nuclear autoantigenic sperm protein	725	85186	19	18	14	14	4.26	16005	1	1	1	537.636	1609.89	3	1609.89	-0.0062	1	38.99	0.0048	K	EIEELKELLPEIR	E			Locus:1.1.1.3550.4
54	IPI00179953	Tax_Id=9606 Gene_Symbol=NASP Isoform 1 of Nuclear autoantigenic sperm protein	725	85186	19	18	14	14	4.26	19711	1	1	1	925.459	1848.9	2	1848.9	0.0034	0	117.16	2.1e-10	K	VDLTLDWLTETSEEAK	G			Locus:1.1.1.3804.14
54	IPI00179953	Tax_Id=9606 Gene_Symbol=NASP Isoform 1 of Nuclear autoantigenic sperm protein	725	85186	19	18	14	14	4.26	21597	1	1	1	678.324	2031.95	3	2031.95	-0.0025	1	49.28	0.001	K	VQIAANEETQEREEQMK	E			Locus:1.1.1.2462.16
54	IPI00179953	Tax_Id=9606 Gene_Symbol=NASP Isoform 1 of Nuclear autoantigenic sperm protein	725	85186	19	18	14	14	4.26	23649	1	1	1	784.751	2351.23	3	2351.23	0.0003	0	71.77	4.4e-06	K	HLVMGDIPAAVNAFQEAASLLGK	K			Locus:1.1.1.3970.15
54	IPI00179953	Tax_Id=9606 Gene_Symbol=NASP Isoform 1 of Nuclear autoantigenic sperm protein	725	85186	19	18	14	14	4.26	23650	1	1	1	784.751	2351.23	3	2351.23	0.0003	0	83.66	2.9e-07	K	HLVMGDIPAAVNAFQEAASLLGK	K			Locus:1.1.1.3973.9
54	IPI00179953	Tax_Id=9606 Gene_Symbol=NASP Isoform 1 of Nuclear autoantigenic sperm protein	725	85186	19	18	14	14	4.26	23944	1	1	1	815.063	2442.17	3	2442.17	-0.0034	0	128.69	1.5e-11	K	ATLVESSTSGFTPGGGGSSVSMIASR	K			Locus:1.1.1.3197.13
54	IPI00179953	Tax_Id=9606 Gene_Symbol=NASP Isoform 1 of Nuclear autoantigenic sperm protein	725	85186	19	18	14	14	4.26	24006	1	1	1	1234.1	2466.18	2	2466.19	-0.0056	0	69.46	1.3e-05	K	DGAVNGPSVVGDQTPIEPQTSIER	L	Deamidated (NQ)	0.000010000000000000000000.0	Locus:1.1.1.3196.16
54	IPI00179953	Tax_Id=9606 Gene_Symbol=NASP Isoform 1 of Nuclear autoantigenic sperm protein	725	85186	19	18	14	14	4.26	24009	1	1	1	823.07	2466.19	3	2466.19	-0.0001	0	38.07	0.018	K	DGAVNGPSVVGDQTPIEPQTSIER	L	Deamidated (NQ)	0.000000000000100000000000.0	Locus:1.1.1.3200.15
54	IPI00179953	Tax_Id=9606 Gene_Symbol=NASP Isoform 1 of Nuclear autoantigenic sperm protein	725	85186	19	18	14	14	4.26	24109	1	1	1	834.741	2501.2	3	2501.2	0.0003	1	50.41	0.0011	K	IEDVPAPSTSADKVESLDVDSEAK	K			Locus:1.1.1.2995.16
54	IPI00179953	Tax_Id=9606 Gene_Symbol=NASP Isoform 1 of Nuclear autoantigenic sperm protein	725	85186	19	18	14	14	4.26	24912	1	1	1	1008.82	3023.44	3	3023.45	-0.0019	0	42.44	0.0075	K	QGTAVEVEAESLDPTVKPVDVGGDEPEEK	V			Locus:1.1.1.3220.16
55	IPI00790342	Tax_Id=9606 Gene_Symbol=RPL6 60S ribosomal protein L6	719	32871	19	19	8	8	10.59	4101	1	1	1	485.782	969.549	2	969.549	-0.0004	0	62.45	1.5e-05	K	AVDSQILPK	I			Locus:1.1.1.2566.11
55	IPI00790342	Tax_Id=9606 Gene_Symbol=RPL6 60S ribosomal protein L6	719	32871	19	19	8	8	10.59	4480	1	1	1	497.754	993.493	2	993.492	0.0013	0	40.68	0.0051	K	HLTDAYFK	K			Locus:1.1.1.2540.9
55	IPI00790342	Tax_Id=9606 Gene_Symbol=RPL6 60S ribosomal protein L6	719	32871	19	19	8	8	10.59	4481	1	1	1	497.754	993.493	2	993.492	0.0013	0	53.13	0.00029	K	HLTDAYFK	K			Locus:1.1.1.2537.3
55	IPI00790342	Tax_Id=9606 Gene_Symbol=RPL6 60S ribosomal protein L6	719	32871	19	19	8	8	10.59	4562	1	1	1	333.523	997.547	3	997.546	0.0013	0	47.66	0.00063	K	KPFSQHVR	K			Locus:1.1.1.1611.2
55	IPI00790342	Tax_Id=9606 Gene_Symbol=RPL6 60S ribosomal protein L6	719	32871	19	19	8	8	10.59	7376	1	1	1	579.835	1157.66	2	1157.66	0.0004	0	44.81	0.002	K	AIPQLQGYLR	S			Locus:1.1.1.3015.2
55	IPI00790342	Tax_Id=9606 Gene_Symbol=RPL6 60S ribosomal protein L6	719	32871	19	19	8	8	10.59	9721	1	1	1	642.88	1283.74	2	1283.74	-0.0003	0	74.97	1.2e-06	K	VLATVTKPVGGDK	N			Locus:1.1.1.2352.16
55	IPI00790342	Tax_Id=9606 Gene_Symbol=RPL6 60S ribosomal protein L6	719	32871	19	19	8	8	10.59	9723	1	1	1	428.922	1283.75	3	1283.74	0.0005	0	59.18	4.6e-05	K	VLATVTKPVGGDK	N			Locus:1.1.1.2351.6
55	IPI00790342	Tax_Id=9606 Gene_Symbol=RPL6 60S ribosomal protein L6	719	32871	19	19	8	8	10.59	10653	1	1	1	666.808	1331.6	2	1331.6	0.0016	0	38.76	0.0062	R	HQEGEIFDTEK	E			Locus:1.1.1.2485.15
55	IPI00790342	Tax_Id=9606 Gene_Symbol=RPL6 60S ribosomal protein L6	719	32871	19	19	8	8	10.59	14501	1	1	1	509.315	1524.92	3	1524.92	-0.0005	0	42.51	0.00045	R	ASITPGTILIILTGR	R			Locus:1.1.1.3867.2
55	IPI00790342	Tax_Id=9606 Gene_Symbol=RPL6 60S ribosomal protein L6	719	32871	19	19	8	8	10.59	14502	1	1	1	509.315	1524.92	3	1524.92	-0.0005	0	68.54	1.1e-06	R	ASITPGTILIILTGR	R			Locus:1.1.1.3863.2
55	IPI00790342	Tax_Id=9606 Gene_Symbol=RPL6 60S ribosomal protein L6	719	32871	19	19	8	8	10.59	14503	1	1	1	509.315	1524.92	3	1524.92	-0.0005	0	49.35	9.3e-05	R	ASITPGTILIILTGR	R			Locus:1.1.1.3860.3
55	IPI00790342	Tax_Id=9606 Gene_Symbol=RPL6 60S ribosomal protein L6	719	32871	19	19	8	8	10.59	14504	1	1	1	509.315	1524.92	3	1524.92	-0.0003	0	60.64	6.9e-06	R	ASITPGTILIILTGR	R			Locus:1.1.1.3856.3
55	IPI00790342	Tax_Id=9606 Gene_Symbol=RPL6 60S ribosomal protein L6	719	32871	19	19	8	8	10.59	14506	1	1	1	763.47	1524.93	2	1524.92	0.0019	0	92.43	3.1e-09	R	ASITPGTILIILTGR	R			Locus:1.1.1.3862.15
55	IPI00790342	Tax_Id=9606 Gene_Symbol=RPL6 60S ribosomal protein L6	719	32871	19	19	8	8	10.59	18484	1	1	1	588.695	1763.06	3	1763.07	-0.0033	0	65.18	8e-07	K	QLASGLLLVTGPLVLNR	V			Locus:1.1.1.3703.4
55	IPI00790342	Tax_Id=9606 Gene_Symbol=RPL6 60S ribosomal protein L6	719	32871	19	19	8	8	10.59	18485	1	1	1	588.695	1763.06	3	1763.07	-0.0027	0	60.73	2.2e-06	K	QLASGLLLVTGPLVLNR	V			Locus:1.1.1.3697.6
55	IPI00790342	Tax_Id=9606 Gene_Symbol=RPL6 60S ribosomal protein L6	719	32871	19	19	8	8	10.59	18486	1	1	1	588.695	1763.06	3	1763.07	-0.0027	0	70.76	2.2e-07	K	QLASGLLLVTGPLVLNR	V			Locus:1.1.1.3700.6
55	IPI00790342	Tax_Id=9606 Gene_Symbol=RPL6 60S ribosomal protein L6	719	32871	19	19	8	8	10.59	18488	1	1	1	882.54	1763.07	2	1763.07	-0.001	0	100.64	2.3e-10	K	QLASGLLLVTGPLVLNR	V			Locus:1.1.1.3701.14
55	IPI00790342	Tax_Id=9606 Gene_Symbol=RPL6 60S ribosomal protein L6	719	32871	19	19	8	8	10.59	18489	1	1	1	882.54	1763.07	2	1763.07	-0.0008	0	127.62	4.6e-13	K	QLASGLLLVTGPLVLNR	V			Locus:1.1.1.3705.13
55	IPI00790342	Tax_Id=9606 Gene_Symbol=RPL6 60S ribosomal protein L6	719	32871	19	19	8	8	10.59	18503	1	1	1	883.04	1764.06	2	1764.05	0.0139	0	54.23	1.3e-05	K	QLASGLLLVTGPLVLNR	V	Deamidated (NQ)	0.10000000000000000.0	Locus:1.1.1.3695.15
56	IPI00003935	Tax_Id=9606 Gene_Symbol=HIST2H2BE Histone H2B type 2-E	682	13912	23	23	6	6	10.31	1015	1	0	0	332.685	663.356	2	663.355	0.0006	0	38.08	0.0062	R	STITSR	E			Locus:1.1.1.1636.2
56	IPI00003935	Tax_Id=9606 Gene_Symbol=HIST2H2BE Histone H2B type 2-E	682	13912	23	23	6	6	10.31	2090	1	0	0	408.733	815.451	2	815.45	0.001	0	39.53	0.0073	R	EIQTAVR	L			Locus:1.1.1.2316.6
56	IPI00003935	Tax_Id=9606 Gene_Symbol=HIST2H2BE Histone H2B type 2-E	682	13912	23	23	6	6	10.31	3864	1	0	0	477.305	952.596	2	952.596	0.0002	0	58.31	6.3e-06	R	LLLPGELAK	H			Locus:1.1.1.2973.4
56	IPI00003935	Tax_Id=9606 Gene_Symbol=HIST2H2BE Histone H2B type 2-E	682	13912	23	23	6	6	10.31	3865	1	0	0	477.305	952.596	2	952.596	0.0002	0	54.7	1.5e-05	R	LLLPGELAK	H			Locus:1.1.1.2970.3
56	IPI00003935	Tax_Id=9606 Gene_Symbol=HIST2H2BE Histone H2B type 2-E	682	13912	23	23	6	6	10.31	3866	1	0	0	477.305	952.596	2	952.596	0.0003	0	48.16	6.6e-05	R	LLLPGELAK	H			Locus:1.1.1.2967.3
56	IPI00003935	Tax_Id=9606 Gene_Symbol=HIST2H2BE Histone H2B type 2-E	682	13912	23	23	6	6	10.31	3867	1	0	0	477.305	952.596	2	952.596	0.0003	0	50.87	3.5e-05	R	LLLPGELAK	H			Locus:1.1.1.2964.3
56	IPI00003935	Tax_Id=9606 Gene_Symbol=HIST2H2BE Histone H2B type 2-E	682	13912	23	23	6	6	10.31	7529	1	0	0	390.203	1167.59	3	1167.59	-0.0007	0	65.77	1.6e-05	K	QVHPDTGISSK	A			Locus:1.1.1.2287.5
56	IPI00003935	Tax_Id=9606 Gene_Symbol=HIST2H2BE Histone H2B type 2-E	682	13912	23	23	6	6	10.31	9610	1	1	1	640.335	1278.65	2	1278.65	0.0053	1	41.26	0.0058	R	KESYSIYVYK	V			Locus:1.1.1.2583.15
56	IPI00003935	Tax_Id=9606 Gene_Symbol=HIST2H2BE Histone H2B type 2-E	682	13912	23	23	6	6	10.31	18170	1	0	0	581.944	1742.81	3	1742.81	-0.0005	0	51.88	0.00045	K	AMGIMNSFVNDIFER	I			Locus:1.1.1.3793.4
56	IPI00003935	Tax_Id=9606 Gene_Symbol=HIST2H2BE Histone H2B type 2-E	682	13912	23	23	6	6	10.31	18171	1	0	0	581.944	1742.81	3	1742.81	-0.0005	0	76.82	1.4e-06	K	AMGIMNSFVNDIFER	I			Locus:1.1.1.3790.2
56	IPI00003935	Tax_Id=9606 Gene_Symbol=HIST2H2BE Histone H2B type 2-E	682	13912	23	23	6	6	10.31	18172	1	0	0	581.944	1742.81	3	1742.81	-0.0004	0	49.59	0.00076	K	AMGIMNSFVNDIFER	I			Locus:1.1.1.3797.3
56	IPI00003935	Tax_Id=9606 Gene_Symbol=HIST2H2BE Histone H2B type 2-E	682	13912	23	23	6	6	10.31	18173	1	0	0	872.414	1742.81	2	1742.81	0.0021	0	109.19	8.9e-10	K	AMGIMNSFVNDIFER	I			Locus:1.1.1.3791.13
56	IPI00003935	Tax_Id=9606 Gene_Symbol=HIST2H2BE Histone H2B type 2-E	682	13912	23	23	6	6	10.31	18174	1	0	0	872.414	1742.81	2	1742.81	0.0023	0	49.94	0.0007	K	AMGIMNSFVNDIFER	I			Locus:1.1.1.3798.16
56	IPI00003935	Tax_Id=9606 Gene_Symbol=HIST2H2BE Histone H2B type 2-E	682	13912	23	23	6	6	10.31	18188	1	0	0	872.906	1743.8	2	1743.8	0.0014	0	88.59	9.2e-08	K	AMGIMNSFVNDIFER	I	Deamidated (NQ)	0.000001000000000.0	Locus:1.1.1.3842.16
56	IPI00003935	Tax_Id=9606 Gene_Symbol=HIST2H2BE Histone H2B type 2-E	682	13912	23	23	6	6	10.31	18189	1	0	0	872.906	1743.8	2	1743.8	0.0016	0	58.31	9.9e-05	K	AMGIMNSFVNDIFER	I	Deamidated (NQ)	0.000001000000000.0	Locus:1.1.1.3844.15
56	IPI00003935	Tax_Id=9606 Gene_Symbol=HIST2H2BE Histone H2B type 2-E	682	13912	23	23	6	6	10.31	18190	1	0	0	872.906	1743.8	2	1743.8	0.0016	0	69.14	8.1e-06	K	AMGIMNSFVNDIFER	I	Deamidated (NQ)	0.000001000000000.0	Locus:1.1.1.3841.16
56	IPI00003935	Tax_Id=9606 Gene_Symbol=HIST2H2BE Histone H2B type 2-E	682	13912	23	23	6	6	10.31	18191	1	0	0	872.906	1743.8	2	1743.8	0.0017	0	52.7	0.00036	K	AMGIMNSFVNDIFER	I	Deamidated (NQ)	0.000000000100000.0	Locus:1.1.1.3738.12
56	IPI00003935	Tax_Id=9606 Gene_Symbol=HIST2H2BE Histone H2B type 2-E	682	13912	23	23	6	6	10.31	18407	1	0	0	587.276	1758.81	3	1758.81	-0.0007	0	61.01	5.6e-05	K	AMGIMNSFVNDIFER	I	Oxidation (M)	0.000030000000000.0	Locus:1.1.1.3553.5
56	IPI00003935	Tax_Id=9606 Gene_Symbol=HIST2H2BE Histone H2B type 2-E	682	13912	23	23	6	6	10.31	18408	1	0	0	880.411	1758.81	2	1758.81	0.0006	0	99.8	7.6e-09	K	AMGIMNSFVNDIFER	I	Oxidation (M)	0.030000000000000.0	Locus:1.1.1.3675.13
56	IPI00003935	Tax_Id=9606 Gene_Symbol=HIST2H2BE Histone H2B type 2-E	682	13912	23	23	6	6	10.31	18409	1	0	0	880.411	1758.81	2	1758.81	0.0009	0	55.83	0.00019	K	AMGIMNSFVNDIFER	I	Oxidation (M)	0.030000000000000.0	Locus:1.1.1.3672.15
56	IPI00003935	Tax_Id=9606 Gene_Symbol=HIST2H2BE Histone H2B type 2-E	682	13912	23	23	6	6	10.31	18410	1	0	0	880.417	1758.82	2	1758.81	0.0124	0	58.69	0.0001	K	AMGIMNSFVNDIFER	I	Oxidation (M)	0.000030000000000.0	Locus:1.1.1.3554.15
56	IPI00003935	Tax_Id=9606 Gene_Symbol=HIST2H2BE Histone H2B type 2-E	682	13912	23	23	6	6	10.31	18420	1	0	0	880.909	1759.8	2	1759.79	0.0128	0	42.52	0.0038	K	AMGIMNSFVNDIFER	I	Deamidated (NQ); Oxidation (M)	0.030001000000000.0	Locus:1.1.1.3726.10
56	IPI00003935	Tax_Id=9606 Gene_Symbol=HIST2H2BE Histone H2B type 2-E	682	13912	23	23	6	6	10.31	18421	1	0	0	587.61	1759.81	3	1759.79	0.0169	0	46.04	0.0017	K	AMGIMNSFVNDIFER	I	Deamidated (NQ); Oxidation (M)	0.000031000000000.0	Locus:1.1.1.3673.7
57	IPI00645078	Tax_Id=9606 Gene_Symbol=UBA1 Ubiquitin-like modifier-activating enzyme 1	666	117774	18	18	12	12	5.49	1703	1	1	1	387.226	772.437	2	772.444	-0.0069	0	40.74	0.01	K	LVVADTR	G			Locus:1.1.1.2352.4
57	IPI00645078	Tax_Id=9606 Gene_Symbol=UBA1 Ubiquitin-like modifier-activating enzyme 1	666	117774	18	18	12	12	5.49	9233	1	1	1	630.369	1258.72	2	1258.72	-0.0013	0	69.39	4.6e-06	R	LQTSSVLVSGLR	G			Locus:1.1.1.2850.11
57	IPI00645078	Tax_Id=9606 Gene_Symbol=UBA1 Ubiquitin-like modifier-activating enzyme 1	666	117774	18	18	12	12	5.49	9782	1	1	1	644.832	1287.65	2	1287.65	-0.0007	0	59	9.9e-05	R	LDQPMTEIVSR	V			Locus:1.1.1.2887.11
57	IPI00645078	Tax_Id=9606 Gene_Symbol=UBA1 Ubiquitin-like modifier-activating enzyme 1	666	117774	18	18	12	12	5.49	9784	1	1	1	644.832	1287.65	2	1287.65	-0.0003	0	43.47	0.0035	R	LDQPMTEIVSR	V			Locus:1.1.1.2893.10
57	IPI00645078	Tax_Id=9606 Gene_Symbol=UBA1 Ubiquitin-like modifier-activating enzyme 1	666	117774	18	18	12	12	5.49	9789	1	1	1	644.841	1287.67	2	1287.66	0.003	0	50.22	0.00096	R	QLYVLGHEAMK	R			Locus:1.1.1.2669.15
57	IPI00645078	Tax_Id=9606 Gene_Symbol=UBA1 Ubiquitin-like modifier-activating enzyme 1	666	117774	18	18	12	12	5.49	16117	1	1	1	808.899	1615.78	2	1615.78	-0.0006	0	115.14	2.6e-10	K	QPAENVNQYLTDPK	F			Locus:1.1.1.2776.16
57	IPI00645078	Tax_Id=9606 Gene_Symbol=UBA1 Ubiquitin-like modifier-activating enzyme 1	666	117774	18	18	12	12	5.49	16263	1	1	1	812.457	1622.9	2	1622.9	0.0005	0	102.51	2e-09	R	LAGTQPLEVLEAVQR	S			Locus:1.1.1.3363.12
57	IPI00645078	Tax_Id=9606 Gene_Symbol=UBA1 Ubiquitin-like modifier-activating enzyme 1	666	117774	18	18	12	12	5.49	16264	1	1	1	812.457	1622.9	2	1622.9	0.0005	0	42.66	0.0019	R	LAGTQPLEVLEAVQR	S			Locus:1.1.1.3366.13
57	IPI00645078	Tax_Id=9606 Gene_Symbol=UBA1 Ubiquitin-like modifier-activating enzyme 1	666	117774	18	18	12	12	5.49	16814	1	1	1	828.4	1654.79	2	1654.78	0.0017	0	59.93	8.1e-05	R	YDGQVAVFGSDLQEK	L			Locus:1.1.1.3113.14
57	IPI00645078	Tax_Id=9606 Gene_Symbol=UBA1 Ubiquitin-like modifier-activating enzyme 1	666	117774	18	18	12	12	5.49	16833	1	1	1	828.889	1655.76	2	1655.77	-0.004	0	39.91	0.007	R	YDGQVAVFGSDLQEK	L	Deamidated (NQ)	0.000100000000000.0	Locus:1.1.1.3110.16
57	IPI00645078	Tax_Id=9606 Gene_Symbol=UBA1 Ubiquitin-like modifier-activating enzyme 1	666	117774	18	18	12	12	5.49	17466	1	1	1	566.29	1695.85	3	1695.85	0.0001	0	42.18	0.0055	K	NFPNAIEHTLQWAR	D			Locus:1.1.1.3169.8
57	IPI00645078	Tax_Id=9606 Gene_Symbol=UBA1 Ubiquitin-like modifier-activating enzyme 1	666	117774	18	18	12	12	5.49	20076	1	1	1	628.654	1882.94	3	1882.94	0.003	0	100.8	6.9e-09	R	NEEDAAELVALAQAVNAR	A			Locus:1.1.1.3623.8
57	IPI00645078	Tax_Id=9606 Gene_Symbol=UBA1 Ubiquitin-like modifier-activating enzyme 1	666	117774	18	18	12	12	5.49	20080	1	1	1	942.48	1882.95	2	1882.94	0.0074	0	88.56	1.3e-07	R	NEEDAAELVALAQAVNAR	A			Locus:1.1.1.3621.15
57	IPI00645078	Tax_Id=9606 Gene_Symbol=UBA1 Ubiquitin-like modifier-activating enzyme 1	666	117774	18	18	12	12	5.49	20394	1	1	1	637.003	1907.99	3	1907.99	-0.0007	0	66.06	2e-05	K	SLVASLAEPDFVVTDFAK	F			Locus:1.1.1.3728.5
57	IPI00645078	Tax_Id=9606 Gene_Symbol=UBA1 Ubiquitin-like modifier-activating enzyme 1	666	117774	18	18	12	12	5.49	20395	1	1	1	955.002	1907.99	2	1907.99	0.0022	0	63.75	3.5e-05	K	SLVASLAEPDFVVTDFAK	F			Locus:1.1.1.3729.15
57	IPI00645078	Tax_Id=9606 Gene_Symbol=UBA1 Ubiquitin-like modifier-activating enzyme 1	666	117774	18	18	12	12	5.49	20668	1	1	1	645.019	1932.03	3	1932.04	-0.0016	0	45.5	0.0016	R	AAVATFLQSVQVPEFTPK	S			Locus:1.1.1.3610.9
57	IPI00645078	Tax_Id=9606 Gene_Symbol=UBA1 Ubiquitin-like modifier-activating enzyme 1	666	117774	18	18	12	12	5.49	20669	1	1	1	967.026	1932.04	2	1932.04	0.0023	0	64.74	1.8e-05	R	AAVATFLQSVQVPEFTPK	S			Locus:1.1.1.3605.15
57	IPI00645078	Tax_Id=9606 Gene_Symbol=UBA1 Ubiquitin-like modifier-activating enzyme 1	666	117774	18	18	12	12	5.49	21878	1	1	1	690.995	2069.96	3	2069.96	0.0015	0	91.99	6e-08	K	IHVSDQELQSANASVDDSR	L			Locus:1.1.1.2664.15
58	IPI00329801	Tax_Id=9606 Gene_Symbol=ANXA5 Annexin A5	666	35914	19	19	8	8	4.94	3877	1	1	1	477.773	953.532	2	953.534	-0.0013	0	48.08	0.00052	K	FITIFGTR	S			Locus:1.1.1.3188.3
58	IPI00329801	Tax_Id=9606 Gene_Symbol=ANXA5 Annexin A5	666	35914	19	19	8	8	4.94	4622	1	1	1	501.3	1000.58	2	1000.59	-0.0071	0	41.14	0.0038	K	VLTEIIASR	T			Locus:1.1.1.2812.4
58	IPI00329801	Tax_Id=9606 Gene_Symbol=ANXA5 Annexin A5	666	35914	19	19	8	8	4.94	4623	1	1	1	501.3	1000.58	2	1000.59	-0.0071	0	58.17	7.5e-05	K	VLTEIIASR	T			Locus:1.1.1.2815.4
58	IPI00329801	Tax_Id=9606 Gene_Symbol=ANXA5 Annexin A5	666	35914	19	19	8	8	4.94	7308	1	1	1	385.864	1154.57	3	1154.57	0.0022	0	59.1	5.8e-05	K	GAGTDDHTLIR	V			Locus:1.1.1.2355.4
58	IPI00329801	Tax_Id=9606 Gene_Symbol=ANXA5 Annexin A5	666	35914	19	19	8	8	4.94	7329	1	1	1	578.848	1155.68	2	1155.68	0.001	0	49.16	0.00043	R	MLVVLLQANR	D			Locus:1.1.1.3127.6
58	IPI00329801	Tax_Id=9606 Gene_Symbol=ANXA5 Annexin A5	666	35914	19	19	8	8	4.94	7330	1	1	1	578.848	1155.68	2	1155.68	0.001	0	44.55	0.0012	R	MLVVLLQANR	D			Locus:1.1.1.3130.8
58	IPI00329801	Tax_Id=9606 Gene_Symbol=ANXA5 Annexin A5	666	35914	19	19	8	8	4.94	9517	1	1	1	637.828	1273.64	2	1273.64	0.0035	0	56.14	0.00022	K	NFATSLYSMIK	G			Locus:1.1.1.3429.9
58	IPI00329801	Tax_Id=9606 Gene_Symbol=ANXA5 Annexin A5	666	35914	19	19	8	8	4.94	12963	1	1	1	482.927	1445.76	3	1445.76	-0.0025	1	53.04	0.00045	R	DLLDDLKSELTGK	F			Locus:1.1.1.3882.2
58	IPI00329801	Tax_Id=9606 Gene_Symbol=ANXA5 Annexin A5	666	35914	19	19	8	8	4.94	12964	1	1	1	482.927	1445.76	3	1445.76	-0.0025	1	61.97	5.7e-05	R	DLLDDLKSELTGK	F			Locus:1.1.1.3883.3
58	IPI00329801	Tax_Id=9606 Gene_Symbol=ANXA5 Annexin A5	666	35914	19	19	8	8	4.94	12966	1	1	1	723.888	1445.76	2	1445.76	0.001	1	79.05	1.1e-06	R	DLLDDLKSELTGK	F			Locus:1.1.1.3881.12
58	IPI00329801	Tax_Id=9606 Gene_Symbol=ANXA5 Annexin A5	666	35914	19	19	8	8	4.94	16056	1	1	1	538.64	1612.9	3	1612.9	-0.0043	0	62.83	2.2e-05	R	ETSGNLEQLLLAVVK	S			Locus:1.1.1.3870.4
58	IPI00329801	Tax_Id=9606 Gene_Symbol=ANXA5 Annexin A5	666	35914	19	19	8	8	4.94	16057	1	1	1	538.64	1612.9	3	1612.9	-0.0043	0	58.24	6.4e-05	R	ETSGNLEQLLLAVVK	S			Locus:1.1.1.3869.2
58	IPI00329801	Tax_Id=9606 Gene_Symbol=ANXA5 Annexin A5	666	35914	19	19	8	8	4.94	16058	1	1	1	538.64	1612.9	3	1612.9	-0.0043	0	81.87	2.8e-07	R	ETSGNLEQLLLAVVK	S			Locus:1.1.1.3873.3
58	IPI00329801	Tax_Id=9606 Gene_Symbol=ANXA5 Annexin A5	666	35914	19	19	8	8	4.94	16059	1	1	1	807.459	1612.9	2	1612.9	-0.0003	0	58.61	5.8e-05	R	ETSGNLEQLLLAVVK	S			Locus:1.1.1.3867.13
58	IPI00329801	Tax_Id=9606 Gene_Symbol=ANXA5 Annexin A5	666	35914	19	19	8	8	4.94	16060	1	1	1	807.459	1612.9	2	1612.9	-0.0003	0	55.53	0.00012	R	ETSGNLEQLLLAVVK	S			Locus:1.1.1.3874.12
58	IPI00329801	Tax_Id=9606 Gene_Symbol=ANXA5 Annexin A5	666	35914	19	19	8	8	4.94	17582	1	1	1	568.971	1703.89	3	1703.89	-0.0019	0	53.81	0.00034	K	GLGTDEESILTLLTSR	S			Locus:1.1.1.3865.3
58	IPI00329801	Tax_Id=9606 Gene_Symbol=ANXA5 Annexin A5	666	35914	19	19	8	8	4.94	17583	1	1	1	852.955	1703.89	2	1703.89	0.0006	0	68.13	1.2e-05	K	GLGTDEESILTLLTSR	S			Locus:1.1.1.3861.13
58	IPI00329801	Tax_Id=9606 Gene_Symbol=ANXA5 Annexin A5	666	35914	19	19	8	8	4.94	17584	1	1	1	852.955	1703.89	2	1703.89	0.0006	0	118.19	1.2e-10	K	GLGTDEESILTLLTSR	S			Locus:1.1.1.3864.15
58	IPI00329801	Tax_Id=9606 Gene_Symbol=ANXA5 Annexin A5	666	35914	19	19	8	8	4.94	17585	1	1	1	852.955	1703.89	2	1703.89	0.0006	0	138.86	1e-12	K	GLGTDEESILTLLTSR	S			Locus:1.1.1.3866.13
59	IPI00032140	Tax_Id=9606 Gene_Symbol=SERPINH1 Serpin H1	659	46411	17	17	8	8	8.75	9601	1	1	1	639.864	1277.71	2	1277.72	-0.0027	0	52.02	0.00018	K	LQIVEMPLAHK	L			Locus:1.1.1.2854.9
59	IPI00032140	Tax_Id=9606 Gene_Symbol=SERPINH1 Serpin H1	659	46411	17	17	8	8	8.75	9602	1	1	1	426.913	1277.72	3	1277.72	-0.0005	0	57.17	5.2e-05	K	LQIVEMPLAHK	L			Locus:1.1.1.2855.3
59	IPI00032140	Tax_Id=9606 Gene_Symbol=SERPINH1 Serpin H1	659	46411	17	17	8	8	8.75	9881	1	1	1	647.343	1292.67	2	1292.67	-0.0003	0	86.17	2e-07	R	DTQSGSLLFIGR	L			Locus:1.1.1.3305.11
59	IPI00032140	Tax_Id=9606 Gene_Symbol=SERPINH1 Serpin H1	659	46411	17	17	8	8	8.75	10768	1	1	1	669.374	1336.73	2	1336.73	-0.001	0	103.82	1.8e-09	K	HLAGLGLTEAIDK	N			Locus:1.1.1.2875.13
59	IPI00032140	Tax_Id=9606 Gene_Symbol=SERPINH1 Serpin H1	659	46411	17	17	8	8	8.75	12766	1	1	1	479.916	1436.72	3	1436.73	-0.0012	0	68.21	1.3e-05	R	DEEVHAGLGELLR	S			Locus:1.1.1.3114.2
59	IPI00032140	Tax_Id=9606 Gene_Symbol=SERPINH1 Serpin H1	659	46411	17	17	8	8	8.75	12767	1	1	1	479.916	1436.72	3	1436.73	-0.0012	0	39.65	0.0092	R	DEEVHAGLGELLR	S			Locus:1.1.1.3117.4
59	IPI00032140	Tax_Id=9606 Gene_Symbol=SERPINH1 Serpin H1	659	46411	17	17	8	8	8.75	16867	1	1	1	553.938	1658.79	3	1658.79	-0.0007	0	48.05	0.0012	R	LYGPSSVSFADDFVR	S			Locus:1.1.1.3396.4
59	IPI00032140	Tax_Id=9606 Gene_Symbol=SERPINH1 Serpin H1	659	46411	17	17	8	8	8.75	19302	1	1	1	607.299	1818.87	3	1818.87	-0.0009	0	44.46	0.0038	R	SALQSINEWAAQTTDGK	L			Locus:1.1.1.3232.8
59	IPI00032140	Tax_Id=9606 Gene_Symbol=SERPINH1 Serpin H1	659	46411	17	17	8	8	8.75	19303	1	1	1	607.299	1818.87	3	1818.87	-0.0006	0	58.37	0.00015	R	SALQSINEWAAQTTDGK	L			Locus:1.1.1.3229.7
59	IPI00032140	Tax_Id=9606 Gene_Symbol=SERPINH1 Serpin H1	659	46411	17	17	8	8	8.75	19304	1	1	1	910.445	1818.87	2	1818.87	0.0001	0	114.38	3.9e-10	R	SALQSINEWAAQTTDGK	L			Locus:1.1.1.3227.15
59	IPI00032140	Tax_Id=9606 Gene_Symbol=SERPINH1 Serpin H1	659	46411	17	17	8	8	8.75	19305	1	1	1	910.445	1818.87	2	1818.87	0.0001	0	119.63	1.2e-10	R	SALQSINEWAAQTTDGK	L			Locus:1.1.1.3231.14
59	IPI00032140	Tax_Id=9606 Gene_Symbol=SERPINH1 Serpin H1	659	46411	17	17	8	8	8.75	21228	1	1	1	496.781	1983.1	4	1983.1	-0.0013	0	54.4	0.00013	K	LSSLIILMPHHVEPLER	L			Locus:1.1.1.3168.3
59	IPI00032140	Tax_Id=9606 Gene_Symbol=SERPINH1 Serpin H1	659	46411	17	17	8	8	8.75	21229	1	1	1	496.781	1983.1	4	1983.1	-0.0013	0	48.46	0.00051	K	LSSLIILMPHHVEPLER	L			Locus:1.1.1.3174.2
59	IPI00032140	Tax_Id=9606 Gene_Symbol=SERPINH1 Serpin H1	659	46411	17	17	8	8	8.75	21230	1	1	1	496.781	1983.1	4	1983.1	-0.0013	0	44.41	0.0013	K	LSSLIILMPHHVEPLER	L			Locus:1.1.1.3171.2
59	IPI00032140	Tax_Id=9606 Gene_Symbol=SERPINH1 Serpin H1	659	46411	17	17	8	8	8.75	24223	1	1	1	638.613	2550.42	4	2550.43	-0.0053	0	49.75	0.00019	K	DQAVENILVSPVVVASSLGLVSLGGK	A			Locus:1.1.1.4233.3
59	IPI00032140	Tax_Id=9606 Gene_Symbol=SERPINH1 Serpin H1	659	46411	17	17	8	8	8.75	24224	1	1	1	851.15	2550.43	3	2550.43	0.0016	0	98.34	2.6e-09	K	DQAVENILVSPVVVASSLGLVSLGGK	A			Locus:1.1.1.4225.5
59	IPI00032140	Tax_Id=9606 Gene_Symbol=SERPINH1 Serpin H1	659	46411	17	17	8	8	8.75	24225	1	1	1	851.15	2550.43	3	2550.43	0.0016	0	91.1	1.4e-08	K	DQAVENILVSPVVVASSLGLVSLGGK	A			Locus:1.1.1.4229.4
60	IPI00456969	Tax_Id=9606 Gene_Symbol=DYNC1H1 Cytoplasmic dynein 1 heavy chain 1	656	532072	22	22	17	17	6.01	5767	1	1	1	536.26	1070.5	2	1070.5	0.0016	0	38.46	0.0057	R	TSFLDDAFR	K			Locus:1.1.1.3279.2
60	IPI00456969	Tax_Id=9606 Gene_Symbol=DYNC1H1 Cytoplasmic dynein 1 heavy chain 1	656	532072	22	22	17	17	6.01	6839	1	1	1	564.853	1127.69	2	1127.69	0.0009	0	44.46	0.00097	R	NTISLLVAGLK	K			Locus:1.1.1.3281.8
60	IPI00456969	Tax_Id=9606 Gene_Symbol=DYNC1H1 Cytoplasmic dynein 1 heavy chain 1	656	532072	22	22	17	17	6.01	7677	1	1	1	588.791	1175.57	2	1175.56	0.0036	0	44.52	0.0027	K	VWEQIDQMK	E			Locus:1.1.1.2857.9
60	IPI00456969	Tax_Id=9606 Gene_Symbol=DYNC1H1 Cytoplasmic dynein 1 heavy chain 1	656	532072	22	22	17	17	6.01	8549	1	1	1	612.32	1222.63	2	1222.62	0.002	0	45.28	0.002	K	EFGPVVIDYGK	V			Locus:1.1.1.3168.7
60	IPI00456969	Tax_Id=9606 Gene_Symbol=DYNC1H1 Cytoplasmic dynein 1 heavy chain 1	656	532072	22	22	17	17	6.01	8954	1	1	1	622.848	1243.68	2	1243.68	-0.0005	0	51.38	0.00051	K	INEWLTLVEK	E			Locus:1.1.1.3396.9
60	IPI00456969	Tax_Id=9606 Gene_Symbol=DYNC1H1 Cytoplasmic dynein 1 heavy chain 1	656	532072	22	22	17	17	6.01	11500	1	1	1	687.407	1372.8	2	1372.8	0.0028	0	55.58	6.1e-05	K	VNFLPEIITLSK	E			Locus:1.1.1.3614.9
60	IPI00456969	Tax_Id=9606 Gene_Symbol=DYNC1H1 Cytoplasmic dynein 1 heavy chain 1	656	532072	22	22	17	17	6.01	11694	1	1	1	692.887	1383.76	2	1383.76	-0.0016	0	52.75	0.00027	R	VQVALEELQDLK	G			Locus:1.1.1.3223.9
60	IPI00456969	Tax_Id=9606 Gene_Symbol=DYNC1H1 Cytoplasmic dynein 1 heavy chain 1	656	532072	22	22	17	17	6.01	12597	1	1	1	714.889	1427.76	2	1427.77	-0.0103	0	55.3	0.00019	K	QLQNISLAAASGGAK	E			Locus:1.1.1.2700.16
60	IPI00456969	Tax_Id=9606 Gene_Symbol=DYNC1H1 Cytoplasmic dynein 1 heavy chain 1	656	532072	22	22	17	17	6.01	13431	1	1	1	490.62	1468.84	3	1468.84	0.0002	0	46.86	0.00069	R	ESPEVLLTLDILK	H			Locus:1.1.1.3787.3
60	IPI00456969	Tax_Id=9606 Gene_Symbol=DYNC1H1 Cytoplasmic dynein 1 heavy chain 1	656	532072	22	22	17	17	6.01	13432	1	1	1	735.427	1468.84	2	1468.84	0.0007	0	63.53	1.5e-05	R	ESPEVLLTLDILK	H			Locus:1.1.1.3786.11
60	IPI00456969	Tax_Id=9606 Gene_Symbol=DYNC1H1 Cytoplasmic dynein 1 heavy chain 1	656	532072	22	22	17	17	6.01	14141	1	1	1	754.364	1506.71	2	1506.71	0.0027	0	67.1	1.7e-05	K	LNTQEIFDDWAR	K			Locus:1.1.1.3488.8
60	IPI00456969	Tax_Id=9606 Gene_Symbol=DYNC1H1 Cytoplasmic dynein 1 heavy chain 1	656	532072	22	22	17	17	6.01	14231	1	1	1	756.923	1511.83	2	1511.83	-0.0003	0	47.37	0.00084	R	IQGLTVEQAEAVVR	L			Locus:1.1.1.3060.12
60	IPI00456969	Tax_Id=9606 Gene_Symbol=DYNC1H1 Cytoplasmic dynein 1 heavy chain 1	656	532072	22	22	17	17	6.01	17362	1	1	1	845.931	1689.85	2	1689.85	0.001	0	86.09	2.5e-07	K	DFPLNDLLSATELDK	I			Locus:1.1.1.3978.11
60	IPI00456969	Tax_Id=9606 Gene_Symbol=DYNC1H1 Cytoplasmic dynein 1 heavy chain 1	656	532072	22	22	17	17	6.01	17363	1	1	1	845.931	1689.85	2	1689.85	0.002	0	94.15	3.9e-08	K	DFPLNDLLSATELDK	I			Locus:1.1.1.3981.11
60	IPI00456969	Tax_Id=9606 Gene_Symbol=DYNC1H1 Cytoplasmic dynein 1 heavy chain 1	656	532072	22	22	17	17	6.01	17364	1	1	1	845.931	1689.85	2	1689.85	0.002	0	47.69	0.0017	K	DFPLNDLLSATELDK	I			Locus:1.1.1.3983.15
60	IPI00456969	Tax_Id=9606 Gene_Symbol=DYNC1H1 Cytoplasmic dynein 1 heavy chain 1	656	532072	22	22	17	17	6.01	17365	1	1	1	845.931	1689.85	2	1689.85	0.0021	0	79.18	1.2e-06	K	DFPLNDLLSATELDK	I			Locus:1.1.1.3976.16
60	IPI00456969	Tax_Id=9606 Gene_Symbol=DYNC1H1 Cytoplasmic dynein 1 heavy chain 1	656	532072	22	22	17	17	6.01	17366	1	1	1	845.931	1689.85	2	1689.85	0.0021	0	82.24	6.1e-07	K	DFPLNDLLSATELDK	I			Locus:1.1.1.3974.7
60	IPI00456969	Tax_Id=9606 Gene_Symbol=DYNC1H1 Cytoplasmic dynein 1 heavy chain 1	656	532072	22	22	17	17	6.01	17774	1	1	1	858.968	1715.92	2	1715.92	0.0023	0	88.57	8.9e-08	R	ILDDDTIITTLENLK	R			Locus:1.1.1.3928.13
60	IPI00456969	Tax_Id=9606 Gene_Symbol=DYNC1H1 Cytoplasmic dynein 1 heavy chain 1	656	532072	22	22	17	17	6.01	18846	1	1	1	894.47	1786.93	2	1786.92	0.0008	0	46.61	0.002	K	QTDVLQQLSIQMANAK	F			Locus:1.1.1.3428.15
60	IPI00456969	Tax_Id=9606 Gene_Symbol=DYNC1H1 Cytoplasmic dynein 1 heavy chain 1	656	532072	22	22	17	17	6.01	19306	1	1	1	910.452	1818.89	2	1818.88	0.0052	0	48.59	0.0015	K	EALELTDTGLLSGSEER	V			Locus:1.1.1.3367.16
60	IPI00456969	Tax_Id=9606 Gene_Symbol=DYNC1H1 Cytoplasmic dynein 1 heavy chain 1	656	532072	22	22	17	17	6.01	19774	1	1	1	618.999	1853.98	3	1853.98	-0.0017	1	45.91	0.0016	R	YKEEYAVLISEAQAIK	A			Locus:1.1.1.3221.12
60	IPI00456969	Tax_Id=9606 Gene_Symbol=DYNC1H1 Cytoplasmic dynein 1 heavy chain 1	656	532072	22	22	17	17	6.01	24291	1	1	1	860.427	2578.26	3	2578.27	-0.0072	1	72.33	7.7e-06	K	VTDFGDKVEDPTFLNQLQSGVNR	W			Locus:1.1.1.3417.15
61	IPI00007702	Tax_Id=9606 Gene_Symbol=HSPA2 Heat shock-related 70 kDa protein 2	645	69978	22	22	10	10	5.56	5966	1	0	0	541.288	1080.56	2	1080.56	0.0002	0	51.81	0.0003	K	LLQDFFNGK	E			Locus:1.1.1.3241.5
61	IPI00007702	Tax_Id=9606 Gene_Symbol=HSPA2 Heat shock-related 70 kDa protein 2	645	69978	22	22	10	10	5.56	5981	1	0	0	541.779	1081.54	2	1081.54	-0.0008	0	59.71	4.7e-05	K	LLQDFFNGK	E	Deamidated (NQ)	0.000000100.0	Locus:1.1.1.3340.4
61	IPI00007702	Tax_Id=9606 Gene_Symbol=HSPA2 Heat shock-related 70 kDa protein 2	645	69978	22	22	10	10	5.56	5982	1	0	0	541.78	1081.55	2	1081.54	0.0008	0	40.44	0.0036	K	LLQDFFNGK	E	Deamidated (NQ)	0.000000100.0	Locus:1.1.1.3374.4
61	IPI00007702	Tax_Id=9606 Gene_Symbol=HSPA2 Heat shock-related 70 kDa protein 2	645	69978	22	22	10	10	5.56	8630	1	0	0	410.214	1227.62	3	1227.62	0.0001	0	49.14	0.0008	K	VEIIANDQGNR	T			Locus:1.1.1.2476.3
61	IPI00007702	Tax_Id=9606 Gene_Symbol=HSPA2 Heat shock-related 70 kDa protein 2	645	69978	22	22	10	10	5.56	8631	1	0	0	614.818	1227.62	2	1227.62	0.0013	0	64.06	2.4e-05	K	VEIIANDQGNR	T			Locus:1.1.1.2474.6
61	IPI00007702	Tax_Id=9606 Gene_Symbol=HSPA2 Heat shock-related 70 kDa protein 2	645	69978	22	22	10	10	5.56	8632	1	0	0	614.818	1227.62	2	1227.62	0.0013	0	78.74	8e-07	K	VEIIANDQGNR	T			Locus:1.1.1.2477.14
61	IPI00007702	Tax_Id=9606 Gene_Symbol=HSPA2 Heat shock-related 70 kDa protein 2	645	69978	22	22	10	10	5.56	8633	1	0	0	614.818	1227.62	2	1227.62	0.0013	0	62.88	3.1e-05	K	VEIIANDQGNR	T			Locus:1.1.1.2480.16
61	IPI00007702	Tax_Id=9606 Gene_Symbol=HSPA2 Heat shock-related 70 kDa protein 2	645	69978	22	22	10	10	5.56	8652	1	0	0	615.311	1228.61	2	1228.6	0.0017	0	44.18	0.0022	K	VEIIANDQGNR	T	Deamidated (NQ)	0.00000100000.0	Locus:1.1.1.2585.16
61	IPI00007702	Tax_Id=9606 Gene_Symbol=HSPA2 Heat shock-related 70 kDa protein 2	645	69978	22	22	10	10	5.56	9113	1	0	0	418.543	1252.61	3	1252.61	-0.0025	0	55.45	0.00019	R	FEELNADLFR	G			Locus:1.1.1.3311.2
61	IPI00007702	Tax_Id=9606 Gene_Symbol=HSPA2 Heat shock-related 70 kDa protein 2	645	69978	22	22	10	10	5.56	9114	1	0	0	627.311	1252.61	2	1252.61	-0.0007	0	57.77	0.00011	R	FEELNADLFR	G			Locus:1.1.1.3312.8
[truncated: 4,126 more rows]

## Sheet: ESC rep 2
prot_hit_num	prot_acc	prot_desc	prot_score	prot_mass	prot_matches	prot_matches_sig	prot_sequences	prot_sequences_sig	prot_pi	pep_query	pep_rank	pep_isbold	pep_isunique	pep_exp_mz	pep_exp_mr	pep_exp_z	pep_calc_mr	pep_delta	pep_miss	pep_score	pep_expect	pep_res_before	pep_seq	pep_res_after	pep_var_mod	pep_var_mod_pos	pep_scan_title
[truncated: 5,907 more rows]

[truncated: 1 more sheets: ESC rep 3]
