# Supplementary material for: Data for whole and mitochondrial proteome of human embryonic stem cells
Source: Data Brief. 2017 Jun 12;13:371–6. doi: 10.1016/j.dib.2017.05.036 (PMC5480819; doi:10.1016/j.dib.2017.05.036)
Supplement: Supplementary file 4 — Supplementary Table S2. Prediction result of transmembrane helices in the whole proteome of human embryonic stem cells (hESCs). TM: Transmembrane helices. [file mmc4.xlsx]

## Sheet: Sheet3
decodeanhmm 1.1g Copyright (C) 1998 by Anders Krogh Wed May 3 09:18:45 2017 Model in file "/usr/cbs/bio/src/tmhmm-2.0d/lib/TMHMM2.0.model"
UniProt ID		Pred Helix			Pred Helix	count
A1L0T0	ILVBL_HUMAN	1			0	1302
A3KMH1	VWA8_HUMAN	0			1	57
A5YKK6	CNOT1_HUMAN	0			2	24
A6NDG6	PGP_HUMAN	0			3	12
A6NDU8	CE051_HUMAN	0			4	9
A6NHL2	TBAL3_HUMAN	0			5	3
A6NHR9	SMHD1_HUMAN	0			8	2
O00148	DX39A_HUMAN	0			9	3
O00151	PDLI1_HUMAN	0			10	3
O00154	BACH_HUMAN	0			11	2
O00178	GTPB1_HUMAN	0			12	2
O00193	SMAP_HUMAN	0			14	1
O00217	NDUS8_HUMAN	0
O00231	PSD11_HUMAN	0
O00232	PSD12_HUMAN	0
O00273	DFFA_HUMAN	0
O00299	CLIC1_HUMAN	0
O00401	WASL_HUMAN	0
O00410	IPO5_HUMAN	0
O00425	IF2B3_HUMAN	0
O00429	DNM1L_HUMAN	0
O00442	RTCA_HUMAN	0
O00487	PSDE_HUMAN	0
O00541	PESC_HUMAN	0
O00567	NOP56_HUMAN	0
O00571	DDX3X_HUMAN	0
O00629	IMA3_HUMAN	0
O00764	PDXK_HUMAN	0
O00767	ACOD_HUMAN	4
O14602	IF1AY_HUMAN	0
O14617	AP3D1_HUMAN	0
O14646	CHD1_HUMAN	0
O14757	CHK1_HUMAN	0
O14776	TCRG1_HUMAN	0
O14818	PSA7_HUMAN	0
O14880	MGST3_HUMAN	4
O14910	LIN7A_HUMAN	0
O14925	TIM23_HUMAN	3
O14929	HAT1_HUMAN	0
O14950	ML12B_HUMAN	0
O14976	GAK_HUMAN	0
O14979	HNRDL_HUMAN	0
O14980	XPO1_HUMAN	0
O15042	SR140_HUMAN	0
O15067	PUR4_HUMAN	0
O15084	ANR28_HUMAN	0
O15091	MRRP3_HUMAN	0
O15116	LSM1_HUMAN	0
O15143	ARC1B_HUMAN	0
O15144	ARPC2_HUMAN	0
O15145	ARPC3_HUMAN	0
O15269	SPTC1_HUMAN	2
O15347	HMGB3_HUMAN	0
O15355	PPM1G_HUMAN	0
O15371	EIF3D_HUMAN	0
O15498	YKT6_HUMAN	0
O15511	ARPC5_HUMAN	0
O15551	CLD3_HUMAN	4
O43143	DHX15_HUMAN	0
O43156	TTI1_HUMAN	0
O43175	SERA_HUMAN	0
O43242	PSMD3_HUMAN	0
O43251	RFOX2_HUMAN	0
O43252	PAPS1_HUMAN	0
O43324	MCA3_HUMAN	0
O43390	HNRPR_HUMAN	0
O43396	TXNL1_HUMAN	0
O43399	TPD54_HUMAN	0
O43402	EMC8_HUMAN	0
O43592	XPOT_HUMAN	0
O43615	TIM44_HUMAN	0
O43681	ASNA_HUMAN	0
O43684	BUB3_HUMAN	0
O43707	ACTN4_HUMAN	0
O43747	AP1G1_HUMAN	0
O43776	SYNC_HUMAN	0
O43809	CPSF5_HUMAN	0
O43815	STRN_HUMAN	0
O43852	CALU_HUMAN	0
O43865	SAHH2_HUMAN	0
O43929	ORC4_HUMAN	0
O60216	RAD21_HUMAN	0
O60256	KPRB_HUMAN	0
O60264	SMCA5_HUMAN	0
O60313	OPA1_HUMAN	0
O60333	KIF1B_HUMAN	0
O60341	KDM1A_HUMAN	0
O60506	HNRPQ_HUMAN	0
O60551	NMT2_HUMAN	0
O60610	DIAP1_HUMAN	0
O60641	AP180_HUMAN	0
O60701	UGDH_HUMAN	0
O60716	CTND1_HUMAN	0
O60749	SNX2_HUMAN	0
O60763	USO1_HUMAN	0
O60832	DKC1_HUMAN	0
O60841	IF2P_HUMAN	0
O60869	EDF1_HUMAN	0
O60884	DNJA2_HUMAN	0
O60888	CUTA_HUMAN	1
O75083	WDR1_HUMAN	0
O75131	CPNE3_HUMAN	0
O75165	DJC13_HUMAN	0
O75173	ATS4_HUMAN	1
O75190	DNJB6_HUMAN	0
O75223	GGCT_HUMAN	0
O75306	NDUS2_HUMAN	0
O75347	TBCA_HUMAN	0
O75367	H2AY_HUMAN	0
O75368	SH3L1_HUMAN	0
O75369	FLNB_HUMAN	0
O75390	CISY_HUMAN	0
O75396	SC22B_HUMAN	1
O75400	PR40A_HUMAN	0
O75475	PSIP1_HUMAN	0
O75487	GPC4_HUMAN	0
O75489	NDUS3_HUMAN	0
O75494	SRS10_HUMAN	0
O75531	BAF_HUMAN	0
O75533	SF3B1_HUMAN	0
O75534	CSDE1_HUMAN	0
O75607	NPM3_HUMAN	0
O75643	U520_HUMAN	0
O75688	PPM1B_HUMAN	0
O75694	NU155_HUMAN	0
O75717	WDHD1_HUMAN	0
O75794	CD123_HUMAN	0
O75821	EIF3G_HUMAN	0
O75822	EIF3J_HUMAN	0
O75828	CBR3_HUMAN	0
O75874	IDHC_HUMAN	0
O75940	SPF30_HUMAN	0
O75955	FLOT1_HUMAN	0
O75964	ATP5L_HUMAN	0
O76003	GLRX3_HUMAN	0
O76021	RL1D1_HUMAN	0
O76031	CLPX_HUMAN	0
O76094	SRP72_HUMAN	0
O94826	TOM70_HUMAN	2
O94905	ERLN2_HUMAN	0
O94925	GLSK_HUMAN	0
O94973	AP2A2_HUMAN	0
O94979	SC31A_HUMAN	0
O95197	RTN3_HUMAN	3
O95232	LC7L3_HUMAN	0
O95251	KAT7_HUMAN	0
O95347	SMC2_HUMAN	0
O95373	IPO7_HUMAN	0
O95433	AHSA1_HUMAN	0
O95456	PSMG1_HUMAN	0
O95471	CLD7_HUMAN	4
O95671	ASML_HUMAN	0
O95747	OXSR1_HUMAN	0
O95757	HS74L_HUMAN	0
O95782	AP2A1_HUMAN	0
O95831	AIFM1_HUMAN	0
O95983	MBD3_HUMAN	0
O96008	TOM40_HUMAN	0
P00338	LDHA_HUMAN	0
P00367	DHE3_HUMAN	0
P00387	NB5R3_HUMAN	0
P00390	GSHR_HUMAN	0
P00403	COX2_HUMAN	2
P00492	HPRT_HUMAN	0
P00505	AATM_HUMAN	0
P00558	PGK1_HUMAN	0
P02545	LMNA_HUMAN	0
P02649	APOE_HUMAN	0
P02786	TFR1_HUMAN	1
P04075	ALDOA_HUMAN	0
P04080	CYTB_HUMAN	0
P04083	ANXA1_HUMAN	0
P04181	OAT_HUMAN	0
P04216	THY1_HUMAN	0
P04264	K2C1_HUMAN	0
P04350	TBB4A_HUMAN	0
P04406	G3P_HUMAN	0
P04632	CPNS1_HUMAN	0
P04792	HSPB1_HUMAN	0
P04844	RPN2_HUMAN	4
P04899	GNAI2_HUMAN	0
P04908	H2A1B_HUMAN	0
P05023	AT1A1_HUMAN	10
P05091	ALDH2_HUMAN	0
P05141	ADT2_HUMAN	3
P05161	ISG15_HUMAN	0
P05186	PPBT_HUMAN	0
P05198	IF2A_HUMAN	0
P05386	RLA1_HUMAN	0
P05387	RLA2_HUMAN	0
P05388	RLA0_HUMAN	0
P05455	LA_HUMAN	0
P05783	K1C18_HUMAN	0
P05787	K2C8_HUMAN	0
P06396	GELS_HUMAN	0
P06576	ATPB_HUMAN	0
P06733	ENOA_HUMAN	0
P06744	G6PI_HUMAN	0
P06748	NPM_HUMAN	0
P06753	TPM3_HUMAN	0
P07099	HYEP_HUMAN	0
P07195	LDHB_HUMAN	0
P07203	GPX1_HUMAN	0
P07237	PDIA1_HUMAN	0
P07305	H10_HUMAN	0
P07339	CATD_HUMAN	0
P07355	ANXA2_HUMAN	0
P07384	CAN1_HUMAN	0
P07477	TRY1_HUMAN	0
P07602	SAP_HUMAN	0
P07737	PROF1_HUMAN	0
P07741	APT_HUMAN	0
P07814	SYEP_HUMAN	0
P07900	HS90A_HUMAN	0
P07910	HNRPC_HUMAN	0
P07942	LAMB1_HUMAN	0
P07947	YES_HUMAN	0
P07951	TPM2_HUMAN	0
P07954	FUMH_HUMAN	0
P08133	ANXA6_HUMAN	0
P08134	RHOC_HUMAN	0
P08195	4F2_HUMAN	1
P08238	HS90B_HUMAN	0
P08240	SRPRA_HUMAN	0
P08243	ASNS_HUMAN	0
P08559	ODPA_HUMAN	0
P08574	CY1_HUMAN	0
P08579	RU2B_HUMAN	0
P08621	RU17_HUMAN	0
P08670	VIME_HUMAN	0
P08708	RS17_HUMAN	0
P08727	K1C19_HUMAN	0
P08754	GNAI3_HUMAN	0
P08758	ANXA5_HUMAN	0
P08779	K1C16_HUMAN	0
P08962	CD63_HUMAN	4
P09012	SNRPA_HUMAN	0
P09038	FGF2_HUMAN	0
P09104	ENOG_HUMAN	0
P09211	GSTP1_HUMAN	0
P09234	RU1C_HUMAN	0
P09429	HMGB1_HUMAN	0
P09493	TPM1_HUMAN	0
P09622	DLDH_HUMAN	0
P09651	ROA1_HUMAN	0
P09661	RU2A_HUMAN	0
P09669	COX6C_HUMAN	1
P09874	PARP1_HUMAN	0
P09936	UCHL1_HUMAN	0
P09960	LKHA4_HUMAN	0
P0DMV8	HS71A_HUMAN	0
P0DMV9	HS71B_HUMAN	0
P10155	RO60_HUMAN	0
P10515	ODP2_HUMAN	0
P10599	THIO_HUMAN	0
P10620	MGST1_HUMAN	1
P10768	ESTD_HUMAN	0
P10809	CH60_HUMAN	0
P11021	GRP78_HUMAN	0
P11047	LAMC1_HUMAN	0
P11142	HSP7C_HUMAN	0
P11166	GTR1_HUMAN	12
P11169	GTR3_HUMAN	10
P11177	ODPB_HUMAN	0
P11216	PYGB_HUMAN	0
P11233	RALA_HUMAN	0
P11234	RALB_HUMAN	0
P11279	LAMP1_HUMAN	2
P11310	ACADM_HUMAN	0
P11387	TOP1_HUMAN	0
P11388	TOP2A_HUMAN	0
P11413	G6PD_HUMAN	0
P11766	ADHX_HUMAN	0
P11940	PABP1_HUMAN	0
P12004	PCNA_HUMAN	0
P12081	SYHC_HUMAN	0
P12235	ADT1_HUMAN	3
P12236	ADT3_HUMAN	2
P12268	IMDH2_HUMAN	0
P12270	TPR_HUMAN	0
P12277	KCRB_HUMAN	0
P12429	ANXA3_HUMAN	0
P12532	KCRU_HUMAN	0
P12814	ACTN1_HUMAN	0
P12830	CADH1_HUMAN	1
P12956	XRCC6_HUMAN	0
P13010	XRCC5_HUMAN	0
P13073	COX41_HUMAN	1
P13489	RINI_HUMAN	0
P13639	EF2_HUMAN	0
P13645	K1C10_HUMAN	0
P13646	K1C13_HUMAN	0
P13647	K2C5_HUMAN	0
P13667	PDIA4_HUMAN	1
P13797	PLST_HUMAN	0
P13798	ACPH_HUMAN	0
P13804	ETFA_HUMAN	0
P13995	MTDC_HUMAN	0
P14174	MIF_HUMAN	0
P14550	AK1A1_HUMAN	0
P14618	KPYM_HUMAN	0
P14625	ENPL_HUMAN	0
P14678	RSMB_HUMAN	0
P14859	PO2F1_HUMAN	0
P14866	HNRPL_HUMAN	0
P14868	SYDC_HUMAN	0
P15121	ALDR_HUMAN	0
P15170	ERF3A_HUMAN	0
P15311	EZRI_HUMAN	0
P15531	NDKA_HUMAN	0
P15880	RS2_HUMAN	0
P15924	DESP_HUMAN	0
P16104	H2AX_HUMAN	0
P16401	H15_HUMAN	0
P16403	H12_HUMAN	0
P16422	EPCAM_HUMAN	1
P16435	NCPR_HUMAN	1
P16615	AT2A2_HUMAN	8
P16949	STMN1_HUMAN	0
P16989	YBOX3_HUMAN	0
P17096	HMGA1_HUMAN	0
P17174	AATC_HUMAN	0
P17302	CXA1_HUMAN	4
P17812	PYRG1_HUMAN	0
P17844	DDX5_HUMAN	0
P17858	PFKAL_HUMAN	0
P17980	PRS6A_HUMAN	0
P17987	TCPA_HUMAN	0
P18031	PTN1_HUMAN	1
P18077	RL35A_HUMAN	0
P18085	ARF4_HUMAN	0
P18124	RL7_HUMAN	0
P18206	VINC_HUMAN	0
P18583	SON_HUMAN	0
P18621	RL17_HUMAN	0
P18669	PGAM1_HUMAN	0
P18754	RCC1_HUMAN	0
P19174	PLCG1_HUMAN	0
P19367	HXK1_HUMAN	0
P19404	NDUV2_HUMAN	0
P19525	E2AK2_HUMAN	0
P19623	SPEE_HUMAN	0
P20042	IF2B_HUMAN	0
P20073	ANXA7_HUMAN	0
P20290	BTF3_HUMAN	0
P20339	RAB5A_HUMAN	0
P20340	RAB6A_HUMAN	0
P20618	PSB1_HUMAN	0
P20674	COX5A_HUMAN	0
P20700	LMNB1_HUMAN	0
P21108	PRPS3_HUMAN	0
P21283	VATC1_HUMAN	0
P21333	FLNA_HUMAN	0
P21796	VDAC1_HUMAN	0
P22061	PIMT_HUMAN	0
P22087	FBRL_HUMAN	0
P22102	PUR2_HUMAN	0
P22314	UBA1_HUMAN	0
P22626	ROA2_HUMAN	0
P22695	QCR2_HUMAN	0
P23193	TCEA1_HUMAN	0
P23246	SFPQ_HUMAN	0
P23284	PPIB_HUMAN	1
P23368	MAOM_HUMAN	0
P23378	GCSP_HUMAN	0
P23381	SYWC_HUMAN	0
P23396	RS3_HUMAN	0
P23526	SAHH_HUMAN	0
P23528	COF1_HUMAN	0
P23786	CPT2_HUMAN	0
P23921	RIR1_HUMAN	0
P24534	EF1B_HUMAN	0
P24539	AT5F1_HUMAN	0
P24666	PPAC_HUMAN	0
P24752	THIL_HUMAN	0
P25205	MCM3_HUMAN	0
P25398	RS12_HUMAN	0
P25685	DNJB1_HUMAN	0
P25705	ATPA_HUMAN	0
P25786	PSA1_HUMAN	0
P25787	PSA2_HUMAN	0
P25788	PSA3_HUMAN	0
P25789	PSA4_HUMAN	0
P26038	MOES_HUMAN	0
P26196	DDX6_HUMAN	0
P26358	DNMT1_HUMAN	0
P26368	U2AF2_HUMAN	0
P26373	RL13_HUMAN	0
P26583	HMGB2_HUMAN	0
P26599	PTBP1_HUMAN	0
P26639	SYTC_HUMAN	0
P26640	SYVC_HUMAN	0
P26641	EF1G_HUMAN	0
P27348	1433T_HUMAN	0
P27635	RL10_HUMAN	0
P27694	RFA1_HUMAN	0
P27695	APEX1_HUMAN	0
P27708	PYR1_HUMAN	0
P27797	CALR_HUMAN	0
P27816	MAP4_HUMAN	0
P27824	CALX_HUMAN	1
P28066	PSA5_HUMAN	0
P28070	PSB4_HUMAN	0
P28072	PSB6_HUMAN	0
P28074	PSB5_HUMAN	0
P28331	NDUS1_HUMAN	0
P28340	DPOD1_HUMAN	0
P28838	AMPL_HUMAN	0
P29144	TPP2_HUMAN	0
P29218	IMPA1_HUMAN	0
P29373	RABP2_HUMAN	0
P29401	TKT_HUMAN	0
P29692	EF1D_HUMAN	0
P29762	RABP1_HUMAN	0
P30040	ERP29_HUMAN	0
P30041	PRDX6_HUMAN	0
P30042	ES1_HUMAN	0
P30043	BLVRB_HUMAN	0
P30044	PRDX5_HUMAN	0
P30048	PRDX3_HUMAN	0
P30050	RL12_HUMAN	0
P30086	PEBP1_HUMAN	0
P30101	PDIA3_HUMAN	0
P30153	2AAA_HUMAN	0
P30419	NMT1_HUMAN	0
P30443	1A01_HUMAN	1
P30520	PURA2_HUMAN	0
P30626	SORCN_HUMAN	0
P30837	AL1B1_HUMAN	0
P31150	GDIA_HUMAN	0
P31153	METK2_HUMAN	0
P31689	DNJA1_HUMAN	0
P31939	PUR9_HUMAN	0
P31942	HNRH3_HUMAN	0
P31943	HNRH1_HUMAN	0
P31946	1433B_HUMAN	0
P31948	STIP1_HUMAN	0
P32119	PRDX2_HUMAN	0
P32322	P5CR1_HUMAN	0
P32929	CGL_HUMAN	0
P32969	RL9_HUMAN	0
P33176	KINH_HUMAN	0
P33991	MCM4_HUMAN	0
P33992	MCM5_HUMAN	0
P33993	MCM7_HUMAN	0
P34897	GLYM_HUMAN	0
P34932	HSP74_HUMAN	0
P35221	CTNA1_HUMAN	0
P35222	CTNB1_HUMAN	0
P35232	PHB_HUMAN	0
P35241	RADI_HUMAN	0
P35249	RFC4_HUMAN	0
P35250	RFC2_HUMAN	0
P35268	RL22_HUMAN	0
P35520	CBS_HUMAN	0
P35527	K1C9_HUMAN	0
P35579	MYH9_HUMAN	0
P35580	MYH10_HUMAN	0
P35606	COPB2_HUMAN	0
P35611	ADDA_HUMAN	0
P35613	BASI_HUMAN	2
P35637	FUS_HUMAN	0
P35658	NU214_HUMAN	0
P35659	DEK_HUMAN	0
P35813	PPM1A_HUMAN	0
P35998	PRS7_HUMAN	0
P36404	ARL2_HUMAN	0
P36542	ATPG_HUMAN	0
P36543	VATE1_HUMAN	0
P36578	RL4_HUMAN	0
P36776	LONM_HUMAN	0
P36871	PGM1_HUMAN	0
P36873	PP1G_HUMAN	0
P36957	ODO2_HUMAN	0
P37108	SRP14_HUMAN	0
P37198	NUP62_HUMAN	0
P37268	FDFT_HUMAN	0
P37802	TAGL2_HUMAN	0
P37837	TALDO_HUMAN	0
P38117	ETFB_HUMAN	0
P38159	RBMX_HUMAN	0
P38606	VATA_HUMAN	0
P38646	GRP75_HUMAN	0
P38919	IF4A3_HUMAN	0
P39019	RS19_HUMAN	0
P39023	RL3_HUMAN	0
P39656	OST48_HUMAN	2
P39687	AN32A_HUMAN	0
P39748	FEN1_HUMAN	0
P40227	TCPZ_HUMAN	0
P40429	RL13A_HUMAN	0
P40616	ARL1_HUMAN	0
P40925	MDHC_HUMAN	0
P40926	MDHM_HUMAN	0
P40937	RFC5_HUMAN	0
P40939	ECHA_HUMAN	0
P41091	IF2G_HUMAN	0
P41250	GARS_HUMAN	0
P41252	SYIC_HUMAN	0
P42126	ECI1_HUMAN	0
P42166	LAP2A_HUMAN	0
P42167	LAP2B_HUMAN	1
P42224	STAT1_HUMAN	0
P42285	SK2L2_HUMAN	0
P42704	LPPRC_HUMAN	0
P42765	THIM_HUMAN	0
P42766	RL35_HUMAN	0
P42785	PCP_HUMAN	1
P43034	LIS1_HUMAN	0
P43243	MATR3_HUMAN	0
P43246	MSH2_HUMAN	0
P43307	SSRA_HUMAN	1
P43487	RANG_HUMAN	0
P43490	NAMPT_HUMAN	0
P43686	PRS6B_HUMAN	0
P45880	VDAC2_HUMAN	0
P45973	CBX5_HUMAN	0
P45974	UBP5_HUMAN	0
P46013	KI67_HUMAN	0
P46060	RAGP1_HUMAN	0
P46063	RECQ1_HUMAN	0
P46379	BAG6_HUMAN	0
P46776	RL27A_HUMAN	0
P46777	RL5_HUMAN	0
P46778	RL21_HUMAN	0
P46779	RL28_HUMAN	0
P46781	RS9_HUMAN	0
P46782	RS5_HUMAN	0
P46783	RS10_HUMAN	0
P46821	MAP1B_HUMAN	0
P46926	GNPI1_HUMAN	0
P46940	IQGA1_HUMAN	0
P46977	STT3A_HUMAN	12
P47755	CAZA2_HUMAN	0
P47756	CAPZB_HUMAN	0
P47897	SYQ_HUMAN	0
P47985	UCRI_HUMAN	0
P48047	ATPO_HUMAN	0
P48147	PPCE_HUMAN	0
P48163	MAOX_HUMAN	0
P48556	PSMD8_HUMAN	0
P48643	TCPE_HUMAN	0
P48681	NEST_HUMAN	0
P48735	IDHP_HUMAN	0
P48739	PIPNB_HUMAN	0
P49023	PAXI_HUMAN	0
P49207	RL34_HUMAN	0
P49257	LMAN1_HUMAN	1
P49321	NASP_HUMAN	0
P49327	FAS_HUMAN	0
P49368	TCPG_HUMAN	0
P49406	RM19_HUMAN	0
P49419	AL7A1_HUMAN	0
P49588	SYAC_HUMAN	0
P49591	SYSC_HUMAN	0
P49643	PRI2_HUMAN	0
P49720	PSB3_HUMAN	0
P49721	PSB2_HUMAN	0
P49736	MCM2_HUMAN	0
P49755	TMEDA_HUMAN	2
P49792	RBP2_HUMAN	0
P49821	NDUV1_HUMAN	0
P49902	5NTC_HUMAN	0
P49903	SPS1_HUMAN	0
P49915	GUAA_HUMAN	0
P49916	DNLI3_HUMAN	0
P49959	MRE11_HUMAN	0
P50453	SPB9_HUMAN	0
P50454	SERPH_HUMAN	0
P50502	F10A1_HUMAN	0
P50552	VASP_HUMAN	0
P50570	DYN2_HUMAN	0
P50579	MAP2_HUMAN	0
P50851	LRBA_HUMAN	0
P50897	PPT1_HUMAN	0
P50991	TCPD_HUMAN	0
P51114	FXR1_HUMAN	0
P51148	RAB5C_HUMAN	0
P51149	RAB7A_HUMAN	0
P51153	RAB13_HUMAN	0
P51398	RT29_HUMAN	0
P51532	SMCA4_HUMAN	0
P51570	GALK1_HUMAN	0
P51571	SSRD_HUMAN	0
P51610	HCFC1_HUMAN	0
P51648	AL3A2_HUMAN	1
P51659	DHB4_HUMAN	0
P51665	PSMD7_HUMAN	0
P51784	UBP11_HUMAN	0
P51991	ROA3_HUMAN	0
P52209	6PGD_HUMAN	0
P52272	HNRPM_HUMAN	0
P52292	IMA1_HUMAN	0
P52294	IMA5_HUMAN	0
P52565	GDIR1_HUMAN	0
P52594	AGFG1_HUMAN	0
P52597	HNRPF_HUMAN	0
P52701	MSH6_HUMAN	0
P52732	KIF11_HUMAN	0
P52788	SPSY_HUMAN	0
P52789	HXK2_HUMAN	0
P52907	CAZA1_HUMAN	0
P53396	ACLY_HUMAN	0
P53582	MAP11_HUMAN	0
P53618	COPB_HUMAN	0
P53621	COPA_HUMAN	0
P53634	CATC_HUMAN	0
P53985	MOT1_HUMAN	11
P53990	IST1_HUMAN	0
P53992	SC24C_HUMAN	0
P53999	TCP4_HUMAN	0
P54136	SYRC_HUMAN	0
P54577	SYYC_HUMAN	0
P54578	UBP14_HUMAN	0
P54652	HSP72_HUMAN	0
P54687	BCAT1_HUMAN	0
P54709	AT1B3_HUMAN	1
P54727	RD23B_HUMAN	0
P54886	P5CS_HUMAN	0
P54920	SNAA_HUMAN	0
P55010	IF5_HUMAN	0
P55036	PSMD4_HUMAN	0
P55039	DRG2_HUMAN	0
P55060	XPO2_HUMAN	0
P55072	TERA_HUMAN	0
P55196	AFAD_HUMAN	0
P55209	NP1L1_HUMAN	0
P55265	DSRAD_HUMAN	0
P55769	NH2L1_HUMAN	0
P55786	PSA_HUMAN	0
P55809	SCOT1_HUMAN	0
P55884	EIF3B_HUMAN	0
P56192	SYMC_HUMAN	0
P56537	IF6_HUMAN	0
P56545	CTBP2_HUMAN	0
P56747	CLD6_HUMAN	5
P57088	TMM33_HUMAN	3
P57105	SYJ2B_HUMAN	1
P57678	GEMI4_HUMAN	0
P57740	NU107_HUMAN	0
P59998	ARPC4_HUMAN	0
P60174	TPIS_HUMAN	0
P60228	EIF3E_HUMAN	0
P60510	PP4C_HUMAN	0
P60660	MYL6_HUMAN	0
P60709	ACTB_HUMAN	0
P60842	IF4A1_HUMAN	0
P60866	RS20_HUMAN	0
P60900	PSA6_HUMAN	0
P60953	CDC42_HUMAN	0
P60981	DEST_HUMAN	0
P61009	SPCS3_HUMAN	1
P61011	SRP54_HUMAN	0
P61019	RAB2A_HUMAN	0
P61026	RAB10_HUMAN	0
P61086	UBE2K_HUMAN	0
P61088	UBE2N_HUMAN	0
P61106	RAB14_HUMAN	0
P61158	ARP3_HUMAN	0
P61160	ARP2_HUMAN	0
P61163	ACTZ_HUMAN	0
P61201	CSN2_HUMAN	0
P61221	ABCE1_HUMAN	0
P61224	RAP1B_HUMAN	0
P61247	RS3A_HUMAN	0
P61254	RL26_HUMAN	0
P61289	PSME3_HUMAN	0
P61313	RL15_HUMAN	0
P61353	RL27_HUMAN	0
P61513	RL37A_HUMAN	0
P61604	CH10_HUMAN	0
P61923	COPZ1_HUMAN	0
P61978	HNRPK_HUMAN	0
P61981	1433G_HUMAN	0
P62070	RRAS2_HUMAN	0
P62081	RS7_HUMAN	0
P62140	PP1B_HUMAN	0
P62158	CALM_HUMAN	0
P62191	PRS4_HUMAN	0
P62195	PRS8_HUMAN	0
P62241	RS8_HUMAN	0
P62244	RS15A_HUMAN	0
P62249	RS16_HUMAN	0
P62258	1433E_HUMAN	0
P62263	RS14_HUMAN	0
P62266	RS23_HUMAN	0
P62269	RS18_HUMAN	0
P62273	RS29_HUMAN	0
P62277	RS13_HUMAN	0
P62280	RS11_HUMAN	0
P62304	RUXE_HUMAN	0
P62306	RUXF_HUMAN	0
P62308	RUXG_HUMAN	0
P62310	LSM3_HUMAN	0
P62314	SMD1_HUMAN	0
P62316	SMD2_HUMAN	0
P62318	SMD3_HUMAN	0
P62330	ARF6_HUMAN	0
P62424	RL7A_HUMAN	0
P62495	ERF1_HUMAN	0
P62701	RS4X_HUMAN	0
P62750	RL23A_HUMAN	0
P62753	RS6_HUMAN	0
P62805	H4_HUMAN	0
P62807	H2B1C_HUMAN	0
P62820	RAB1A_HUMAN	0
P62826	RAN_HUMAN	0
P62829	RL23_HUMAN	0
P62841	RS15_HUMAN	0
P62847	RS24_HUMAN	0
P62851	RS25_HUMAN	0
P62854	RS26_HUMAN	0
P62857	RS28_HUMAN	0
P62879	GBB2_HUMAN	0
P62888	RL30_HUMAN	0
P62899	RL31_HUMAN	0
P62906	RL10A_HUMAN	0
P62910	RL32_HUMAN	0
P62913	RL11_HUMAN	0
P62917	RL8_HUMAN	0
P62937	PPIA_HUMAN	0
P62979	RS27A_HUMAN	0
P62995	TRA2B_HUMAN	0
P63010	AP2B1_HUMAN	0
P63104	1433Z_HUMAN	0
P63151	2ABA_HUMAN	0
P63167	DYL1_HUMAN	0
P63173	RL38_HUMAN	0
P63208	SKP1_HUMAN	0
P63220	RS21_HUMAN	0
P63244	RACK1_HUMAN	0
P67775	PP2AA_HUMAN	0
P67809	YBOX1_HUMAN	0
P67812	SC11A_HUMAN	1
P67870	CSK2B_HUMAN	0
P67936	TPM4_HUMAN	0
P68032	ACTC_HUMAN	0
P68036	UB2L3_HUMAN	0
P68104	EF1A1_HUMAN	0
P68133	ACTS_HUMAN	0
P68366	TBA4A_HUMAN	0
P68371	TBB4B_HUMAN	0
P68402	PA1B2_HUMAN	0
P78310	CXAR_HUMAN	1
P78330	SERB_HUMAN	0
P78347	GTF2I_HUMAN	0
P78371	TCPB_HUMAN	0
P78417	GSTO1_HUMAN	0
P78527	PRKDC_HUMAN	0
P82979	SARNP_HUMAN	0
P83731	RL24_HUMAN	0
P84077	ARF1_HUMAN	0
P84090	ERH_HUMAN	0
P84098	RL19_HUMAN	0
P84103	SRSF3_HUMAN	0
P99999	CYC_HUMAN	0
Q00059	TFAM_HUMAN	0
Q00325	MPCP_HUMAN	2
Q00341	VIGLN_HUMAN	0
Q00610	CLH1_HUMAN	0
Q00688	FKBP3_HUMAN	0
Q00796	DHSO_HUMAN	0
Q00839	HNRPU_HUMAN	0
Q01081	U2AF1_HUMAN	0
Q01082	SPTB2_HUMAN	0
Q01085	TIAR_HUMAN	0
Q01105	SET_HUMAN	0
Q01130	SRSF2_HUMAN	0
Q01469	FABP5_HUMAN	0
Q01518	CAP1_HUMAN	0
Q01581	HMCS1_HUMAN	0
Q01629	IFM2_HUMAN	2
Q01650	LAT1_HUMAN	11
Q01813	PFKAP_HUMAN	0
Q01970	PLCB3_HUMAN	0
Q01995	TAGL_HUMAN	0
Q02539	H11_HUMAN	0
Q02543	RL18A_HUMAN	0
Q02790	FKBP4_HUMAN	0
Q02880	TOP2B_HUMAN	0
Q02952	AKA12_HUMAN	0
Q02978	M2OM_HUMAN	0
Q03701	CEBPZ_HUMAN	0
Q04637	IF4G1_HUMAN	0
Q04760	LGUL_HUMAN	0
Q04837	SSBP_HUMAN	0
Q04917	1433F_HUMAN	0
Q05682	CALD1_HUMAN	0
Q06124	PTN11_HUMAN	0
Q06203	PUR1_HUMAN	0
Q06210	GFPT1_HUMAN	0
Q06323	PSME1_HUMAN	0
Q06830	PRDX1_HUMAN	0
Q07020	RL18_HUMAN	0
Q07021	C1QBP_HUMAN	0
Q07065	CKAP4_HUMAN	1
Q07157	ZO1_HUMAN	0
Q07666	KHDR1_HUMAN	0
Q07812	BAX_HUMAN	1
Q07866	KLC1_HUMAN	0
Q07955	SRSF1_HUMAN	0
Q07960	RHG01_HUMAN	0
Q08170	SRSF4_HUMAN	0
Q08211	DHX9_HUMAN	0
Q08623	HDHD1_HUMAN	0
Q08945	SSRP1_HUMAN	0
Q09028	RBBP4_HUMAN	0
Q09161	NCBP1_HUMAN	0
Q10567	AP1B1_HUMAN	0
Q10570	CPSF1_HUMAN	0
Q10713	MPPA_HUMAN	0
Q12765	SCRN1_HUMAN	0
Q12769	NU160_HUMAN	0
Q12788	TBL3_HUMAN	0
Q12840	KIF5A_HUMAN	0
Q12849	GRSF1_HUMAN	0
Q12874	SF3A3_HUMAN	0
Q12904	AIMP1_HUMAN	0
Q12905	ILF2_HUMAN	0
Q12906	ILF3_HUMAN	0
Q12931	TRAP1_HUMAN	0
Q12996	CSTF3_HUMAN	0
Q13011	ECH1_HUMAN	0
Q13085	ACACA_HUMAN	0
Q13148	TADBP_HUMAN	0
Q13151	ROA0_HUMAN	0
Q13155	AIMP2_HUMAN	0
Q13162	PRDX4_HUMAN	0
Q13185	CBX3_HUMAN	0
Q13200	PSMD2_HUMAN	0
Q13232	NDK3_HUMAN	0
Q13242	SRSF9_HUMAN	0
Q13247	SRSF6_HUMAN	0
Q13263	TIF1B_HUMAN	0
Q13283	G3BP1_HUMAN	0
Q13310	PABP4_HUMAN	0
Q13347	EIF3I_HUMAN	0
Q13363	CTBP1_HUMAN	0
Q13405	RM49_HUMAN	0
Q13416	ORC2_HUMAN	0
Q13428	TCOF_HUMAN	0
Q13435	SF3B2_HUMAN	0
Q13442	HAP28_HUMAN	0
Q13509	TBB3_HUMAN	0
Q13523	PRP4B_HUMAN	0
Q13547	HDAC1_HUMAN	0
Q13561	DCTN2_HUMAN	0
Q13601	KRR1_HUMAN	0
Q13616	CUL1_HUMAN	0
Q13617	CUL2_HUMAN	0
Q13618	CUL3_HUMAN	0
Q13619	CUL4A_HUMAN	0
Q13685	AAMP_HUMAN	0
Q13724	MOGS_HUMAN	1
Q13765	NACA_HUMAN	0
Q13813	SPTN1_HUMAN	0
Q13838	DX39B_HUMAN	0
Q13868	EXOS2_HUMAN	0
Q13885	TBB2A_HUMAN	0
Q14008	CKAP5_HUMAN	0
Q14103	HNRPD_HUMAN	0
Q14126	DSG2_HUMAN	2
Q14152	EIF3A_HUMAN	0
Q14157	UBP2L_HUMAN	0
Q14165	MLEC_HUMAN	1
Q14166	TTL12_HUMAN	0
Q14194	DPYL1_HUMAN	0
Q14195	DPYL3_HUMAN	0
Q14204	DYHC1_HUMAN	0
Q14240	IF4A2_HUMAN	0
Q14247	SRC8_HUMAN	0
Q14257	RCN2_HUMAN	0
Q14258	TRI25_HUMAN	0
Q14315	FLNC_HUMAN	0
Q14444	CAPR1_HUMAN	0
Q14498	RBM39_HUMAN	0
Q14562	DHX8_HUMAN	0
Q14566	MCM6_HUMAN	0
Q14651	PLSI_HUMAN	0
Q14669	TRIPC_HUMAN	0
Q14677	EPN4_HUMAN	0
Q14683	SMC1A_HUMAN	0
Q14684	RRP1B_HUMAN	0
Q14690	RRP5_HUMAN	0
Q14692	BMS1_HUMAN	0
Q14697	GANAB_HUMAN	1
Q14728	MFS10_HUMAN	10
Q14789	GOGB1_HUMAN	1
Q14839	CHD4_HUMAN	0
Q14847	LASP1_HUMAN	0
Q14894	CRYM_HUMAN	0
Q14914	PTGR1_HUMAN	0
Q14974	IMB1_HUMAN	0
Q14978	NOLC1_HUMAN	0
Q14980	NUMA1_HUMAN	0
Q14CX7	NAA25_HUMAN	0
Q15006	EMC2_HUMAN	0
Q15008	PSMD6_HUMAN	0
Q15019	SEPT2_HUMAN	0
Q15020	SART3_HUMAN	0
Q15021	CND1_HUMAN	0
Q15029	U5S1_HUMAN	0
Q15042	RB3GP_HUMAN	0
Q15046	SYK_HUMAN	0
Q15048	LRC14_HUMAN	0
Q15056	IF4H_HUMAN	0
Q15084	PDIA6_HUMAN	0
Q15102	PA1B3_HUMAN	0
Q15125	EBP_HUMAN	5
Q15149	PLEC_HUMAN	0
Q15155	NOMO1_HUMAN	0
Q15185	TEBP_HUMAN	0
Q15233	NONO_HUMAN	0
Q15269	PWP2_HUMAN	0
Q15274	NADC_HUMAN	0
Q15287	RNPS1_HUMAN	0
Q15293	RCN1_HUMAN	0
Q15363	TMED2_HUMAN	2
Q15365	PCBP1_HUMAN	0
Q15366	PCBP2_HUMAN	0
Q15392	DHC24_HUMAN	2
Q15393	SF3B3_HUMAN	0
Q15417	CNN3_HUMAN	0
Q15424	SAFB1_HUMAN	0
Q15427	SF3B4_HUMAN	0
Q15436	SC23A_HUMAN	0
Q15459	SF3A1_HUMAN	0
Q15631	TSN_HUMAN	0
Q15637	SF01_HUMAN	0
Q15691	MARE1_HUMAN	0
Q15717	ELAV1_HUMAN	0
Q15750	TAB1_HUMAN	0
Q15758	AAAT_HUMAN	9
Q15811	ITSN1_HUMAN	0
Q15813	TBCE_HUMAN	0
Q15833	STXB2_HUMAN	0
Q15843	NEDD8_HUMAN	0
Q15907	RB11B_HUMAN	0
Q16527	CSRP2_HUMAN	0
Q16531	DDB1_HUMAN	0
Q16543	CDC37_HUMAN	0
Q16555	DPYL2_HUMAN	0
Q16563	SYPL1_HUMAN	3
Q16576	RBBP7_HUMAN	0
Q16629	SRSF7_HUMAN	0
Q16630	CPSF6_HUMAN	0
Q16643	DREB_HUMAN	0
Q16658	FSCN1_HUMAN	0
Q16706	MA2A1_HUMAN	1
Q16763	UBE2S_HUMAN	0
Q16778	H2B2E_HUMAN	0
Q16799	RTN1_HUMAN	2
Q16822	PCKGM_HUMAN	0
Q16836	HCDH_HUMAN	0
Q16851	UGPA_HUMAN	0
Q16881	TRXR1_HUMAN	0
Q16891	MIC60_HUMAN	0
Q1KMD3	HNRL2_HUMAN	0
Q29RF7	PDS5A_HUMAN	0
Q2Q1W2	LIN41_HUMAN	0
Q2TAY7	SMU1_HUMAN	0
Q3ZCQ8	TIM50_HUMAN	1
Q53FT3	HIKES_HUMAN	0
Q53GQ0	DHB12_HUMAN	3
Q56NI9	ESCO2_HUMAN	0
Q56VL3	OCAD2_HUMAN	0
Q58FF6	H90B4_HUMAN	0
Q5H9R7	PP6R3_HUMAN	0
Q5JTH9	RRP12_HUMAN	0
Q5T230	UTF1_HUMAN	0
Q5T4S7	UBR4_HUMAN	0
Q5T7N2	LITD1_HUMAN	0
Q5UIP0	RIF1_HUMAN	0
Q66K74	MAP1S_HUMAN	0
Q6AI08	HEAT6_HUMAN	0
Q6DKJ4	NXN_HUMAN	0
Q6FI13	H2A2A_HUMAN	0
Q6GMV2	SMYD5_HUMAN	0
Q6IAA8	LTOR1_HUMAN	0
Q6N069	NAA16_HUMAN	0
Q6NUK1	SCMC1_HUMAN	0
Q6NVY1	HIBCH_HUMAN	0
Q6NXG1	ESRP1_HUMAN	0
Q6P1J9	CDC73_HUMAN	0
Q6P2E9	EDC4_HUMAN	0
Q6P2Q9	PRP8_HUMAN	0
Q6P5R6	RL22L_HUMAN	0
Q6PCE3	PGM2L_HUMAN	0
Q6PD62	CTR9_HUMAN	0
Q6PKG0	LARP1_HUMAN	0
Q6UN15	FIP1_HUMAN	0
Q6XQN6	PNCB_HUMAN	0
Q6ZRP7	QSOX2_HUMAN	1
Q71DI3	H32_HUMAN	0
Q71RC2	LARP4_HUMAN	0
Q71U36	TBA1A_HUMAN	0
Q71UI9	H2AV_HUMAN	0
Q7KZ85	SPT6H_HUMAN	0
Q7KZF4	SND1_HUMAN	0
Q7L014	DDX46_HUMAN	0
Q7L1Q6	BZW1_HUMAN	0
Q7L2H7	EIF3M_HUMAN	0
Q7L311	ARMX2_HUMAN	1
Q7L576	CYFP1_HUMAN	0
Q7Z2Z2	EFL1_HUMAN	0
Q7Z4V5	HDGR2_HUMAN	0
Q7Z7K6	CENPV_HUMAN	0
Q86UE4	LYRIC_HUMAN	1
Q86UP2	KTN1_HUMAN	1
Q86UV5	UBP48_HUMAN	1
Q86VP6	CAND1_HUMAN	0
Q86WJ1	CHD1L_HUMAN	0
Q86X55	CARM1_HUMAN	0
Q86XP3	DDX42_HUMAN	0
Q86YP4	P66A_HUMAN	0
Q86YS3	RFIP4_HUMAN	0
Q8IV08	PLD3_HUMAN	1
Q8IY81	SPB1_HUMAN	0
Q8IZ83	A16A1_HUMAN	0
Q8IZQ5	SELH_HUMAN	0
Q8N0X7	SPG20_HUMAN	0
Q8N163	CCAR2_HUMAN	0
Q8N1F7	NUP93_HUMAN	0
Q8N1G4	LRC47_HUMAN	0
Q8N752	KC1AL_HUMAN	0
Q8NBT2	SPC24_HUMAN	0
Q8NC51	PAIRB_HUMAN	0
Q8NE71	ABCF1_HUMAN	0
Q8NFF5	FAD1_HUMAN	0
Q8NHP8	PLBL2_HUMAN	1
Q8NI36	WDR36_HUMAN	0
Q8TBQ9	KISHA_HUMAN	2
Q8TC07	TBC15_HUMAN	0
Q8TC12	RDH11_HUMAN	0
Q8TEA8	DTD1_HUMAN	0
Q8TED0	UTP15_HUMAN	0
Q8TEM1	PO210_HUMAN	2
Q8TEQ6	GEMI5_HUMAN	0
Q8TEX9	IPO4_HUMAN	0
Q8WUM0	NU133_HUMAN	0
Q8WUM4	PDC6I_HUMAN	0
Q8WVM7	STAG1_HUMAN	0
Q8WVM8	SCFD1_HUMAN	0
Q8WWH5	TRUB1_HUMAN	0
Q8WXF1	PSPC1_HUMAN	0
Q8WXR4	MYO3B_HUMAN	0
Q8WY07	CTR3_HUMAN	14
Q92499	DDX1_HUMAN	0
Q92522	H1X_HUMAN	0
Q92541	RTF1_HUMAN	0
Q92542	NICA_HUMAN	1
Q92552	RT27_HUMAN	0
Q92598	HS105_HUMAN	0
Q92616	GCN1_HUMAN	0
Q92621	NU205_HUMAN	0
Q92688	AN32B_HUMAN	0
Q92878	RAD50_HUMAN	0
Q92879	CELF1_HUMAN	0
Q92882	OSTF1_HUMAN	0
Q92900	RENT1_HUMAN	0
Q92905	CSN5_HUMAN	0
Q92922	SMRC1_HUMAN	0
Q92945	FUBP2_HUMAN	0
Q92973	TNPO1_HUMAN	0
Q92974	ARHG2_HUMAN	0
Q92979	NEP1_HUMAN	0
Q92990	GLMN_HUMAN	0
Q93008	USP9X_HUMAN	0
Q93009	UBP7_HUMAN	0
Q969L2	MAL2_HUMAN	4
Q969Q0	RL36L_HUMAN	0
Q969T9	WBP2_HUMAN	0
Q969U7	PSMG2_HUMAN	0
Q969X6	UTP4_HUMAN	0
Q96A26	F162A_HUMAN	1
Q96A49	SYAP1_HUMAN	0
Q96A72	MGN2_HUMAN	0
Q96AC1	FERM2_HUMAN	0
Q96AE4	FUBP1_HUMAN	0
Q96AG4	LRC59_HUMAN	1
Q96CT7	CC124_HUMAN	0
Q96EB6	SIR1_HUMAN	0
Q96I24	FUBP3_HUMAN	0
Q96I25	SPF45_HUMAN	0
Q96IX5	USMG5_HUMAN	1
Q96IZ0	PAWR_HUMAN	0
Q96JB5	CK5P3_HUMAN	0
Q96KP4	CNDP2_HUMAN	0
Q96P16	RPR1A_HUMAN	0
Q96P70	IPO9_HUMAN	0
Q96PK6	RBM14_HUMAN	0
Q96QD8	S38A2_HUMAN	9
Q96QK1	VPS35_HUMAN	0
Q96RN5	MED15_HUMAN	0
Q96RS6	NUDC1_HUMAN	0
Q96S97	MYADM_HUMAN	8
Q96SB4	SRPK1_HUMAN	0
Q96SQ9	CP2S1_HUMAN	2
Q96T76	MMS19_HUMAN	0
Q99436	PSB7_HUMAN	0
Q99439	CNN2_HUMAN	0
Q99459	CDC5L_HUMAN	0
Q99460	PSMD1_HUMAN	0
Q99471	PFD5_HUMAN	0
Q99497	PARK7_HUMAN	0
Q99536	VAT1_HUMAN	0
Q99541	PLIN2_HUMAN	0
Q99570	PI3R4_HUMAN	0
Q99598	TSNAX_HUMAN	0
Q99613	EIF3C_HUMAN	0
Q99615	DNJC7_HUMAN	0
Q99623	PHB2_HUMAN	0
Q99714	HCD2_HUMAN	0
Q99729	ROAA_HUMAN	0
Q99798	ACON_HUMAN	0
Q99805	TM9S2_HUMAN	9
Q99829	CPNE1_HUMAN	0
Q99832	TCPH_HUMAN	0
Q99880	H2B1L_HUMAN	0
Q99943	PLCA_HUMAN	3
Q99986	VRK1_HUMAN	0
Q9BPW8	NIPS1_HUMAN	0
Q9BPX3	CND3_HUMAN	0
Q9BPX5	ARP5L_HUMAN	0
Q9BQ52	RNZ2_HUMAN	0
Q9BQ67	GRWD1_HUMAN	0
Q9BQA1	MEP50_HUMAN	0
Q9BQE3	TBA1C_HUMAN	0
Q9BQG0	MBB1A_HUMAN	0
Q9BR76	COR1B_HUMAN	0
Q9BSD7	NTPCR_HUMAN	0
Q9BSJ8	ESYT1_HUMAN	2
Q9BT78	CSN4_HUMAN	0
Q9BTC0	DIDO1_HUMAN	0
Q9BTC8	MTA3_HUMAN	0
Q9BTE7	DCNL5_HUMAN	0
Q9BTT0	AN32E_HUMAN	0
Q9BTW9	TBCD_HUMAN	0
Q9BUJ2	HNRL1_HUMAN	0
Q9BUL8	PDC10_HUMAN	0
Q9BUT1	BDH2_HUMAN	0
Q9BV38	WDR18_HUMAN	0
Q9BVA1	TBB2B_HUMAN	0
Q9BVJ6	UT14A_HUMAN	0
Q9BVK6	TMED9_HUMAN	2
Q9BVP2	GNL3_HUMAN	0
Q9BW27	NUP85_HUMAN	0
Q9BWD1	THIC_HUMAN	0
Q9BWF3	RBM4_HUMAN	0
Q9BX40	LS14B_HUMAN	0
Q9BXF3	CECR2_HUMAN	0
Q9BXP5	SRRT_HUMAN	0
Q9BYG3	MK67I_HUMAN	0
Q9BYT8	NEUL_HUMAN	0
Q9BZA5	TXNG2_HUMAN	0
Q9BZE4	NOG1_HUMAN	0
Q9BZG1	RAB34_HUMAN	0
Q9BZZ5	API5_HUMAN	0
Q9C005	DPY30_HUMAN	0
Q9C0B1	FTO_HUMAN	0
Q9C0C2	TB182_HUMAN	0
Q9C0C9	UBE2O_HUMAN	0
Q9GZL7	WDR12_HUMAN	0
Q9GZT3	SLIRP_HUMAN	0
Q9GZV4	IF5A2_HUMAN	0
Q9GZZ1	NAA50_HUMAN	0
Q9H0A0	NAT10_HUMAN	0
Q9H0D6	XRN2_HUMAN	0
Q9H0Q0	FA49A_HUMAN	0
Q9H0S4	DDX47_HUMAN	0
Q9H0U4	RAB1B_HUMAN	0
Q9H1A4	APC1_HUMAN	0
Q9H2M9	RBGPR_HUMAN	0
Q9H2U1	DHX36_HUMAN	0
Q9H307	PININ_HUMAN	0
Q9H3N1	TMX1_HUMAN	3
Q9H3U1	UN45A_HUMAN	0
Q9H492	MLP3A_HUMAN	0
Q9H4A5	GLP3L_HUMAN	0
Q9H4A6	GOLP3_HUMAN	0
Q9H6R4	NOL6_HUMAN	0
Q9H7B2	RPF2_HUMAN	0
Q9H8H0	NOL11_HUMAN	0
Q9H8Y1	VRTN_HUMAN	0
Q9H910	HN1L_HUMAN	0
Q9H993	ARMT1_HUMAN	0
Q9H9B4	SFXN1_HUMAN	3
Q9H9Z2	LN28A_HUMAN	0
Q9HAV4	XPO5_HUMAN	0
Q9HAV7	GRPE1_HUMAN	0
Q9HB71	CYBP_HUMAN	0
Q9HC35	EMAL4_HUMAN	0
Q9NP72	RAB18_HUMAN	0
Q9NPH2	INO1_HUMAN	0
Q9NPJ3	ACO13_HUMAN	0
Q9NQ29	LUC7L_HUMAN	0
Q9NQC3	RTN4_HUMAN	2
Q9NQZ2	SAS10_HUMAN	0
Q9NR30	DDX21_HUMAN	0
Q9NR31	SAR1A_HUMAN	0
Q9NRF8	PYRG2_HUMAN	0
Q9NRG9	AAAS_HUMAN	0
Q9NRZ9	HELLS_HUMAN	0
Q9NS00	C1GLT_HUMAN	1
Q9NSD9	SYFB_HUMAN	0
Q9NTJ3	SMC4_HUMAN	0
Q9NTJ5	SAC1_HUMAN	2
Q9NTK5	OLA1_HUMAN	0
Q9NTZ6	RBM12_HUMAN	0
Q9NU22	MDN1_HUMAN	0
Q9NVI1	FANCI_HUMAN	0
Q9NVP1	DDX18_HUMAN	0
Q9NX02	NALP2_HUMAN	0
Q9NX40	OCAD1_HUMAN	0
Q9NX58	LYAR_HUMAN	0
Q9NX63	MIC19_HUMAN	0
Q9NXF1	TEX10_HUMAN	0
Q9NY33	DPP3_HUMAN	0
Q9NYK5	RM39_HUMAN	0
Q9NYU2	UGGG1_HUMAN	1
Q9NYY8	FAKD2_HUMAN	0
Q9NZI8	IF2B1_HUMAN	0
Q9NZJ9	NUDT4_HUMAN	0
Q9NZL9	MAT2B_HUMAN	0
Q9P003	CNIH4_HUMAN	3
Q9P035	HACD3_HUMAN	5
Q9P0J1	PDP1_HUMAN	0
Q9P0J7	KCMF1_HUMAN	0
Q9P1U1	ARP3B_HUMAN	0
Q9P258	RCC2_HUMAN	0
Q9P287	BCCIP_HUMAN	0
Q9P289	STK26_HUMAN	0
Q9P2E9	RRBP1_HUMAN	1
Q9P2I0	CPSF2_HUMAN	0
Q9P2J5	SYLC_HUMAN	0
Q9P2K5	MYEF2_HUMAN	0
Q9P2K8	E2AK4_HUMAN	0
Q9UBB4	ATX10_HUMAN	0
Q9UBC3	DNM3B_HUMAN	0
Q9UBF2	COPG2_HUMAN	0
Q9UBL6	CPNE7_HUMAN	0
Q9UBQ0	VPS29_HUMAN	0
Q9UBQ5	EIF3K_HUMAN	0
Q9UBQ7	GRHPR_HUMAN	0
Q9UBS4	DJB11_HUMAN	1
Q9UBT2	SAE2_HUMAN	0
Q9UDR5	AASS_HUMAN	0
Q9UDY2	ZO2_HUMAN	0
Q9UEY8	ADDG_HUMAN	0
Q9UGP8	SEC63_HUMAN	3
Q9UHB6	LIMA1_HUMAN	0
Q9UHB9	SRP68_HUMAN	0
Q9UHD1	CHRD1_HUMAN	0
Q9UHV9	PFD2_HUMAN	0
Q9UHX1	PUF60_HUMAN	0
Q9UHY7	ENOPH_HUMAN	0
Q9UI12	VATH_HUMAN	0
Q9UIA9	XPO7_HUMAN	0
Q9UJ70	NAGK_HUMAN	0
Q9UJ83	HACL1_HUMAN	0
Q9UJQ4	SALL4_HUMAN	0
Q9UJS0	CMC2_HUMAN	0
Q9UJZ1	STML2_HUMAN	0
Q9UKA9	PTBP2_HUMAN	0
Q9UKD2	MRT4_HUMAN	0
Q9UKK9	NUDT5_HUMAN	0
Q9UKV3	ACINU_HUMAN	0
Q9UKY7	CDV3_HUMAN	0
Q9UL25	RAB21_HUMAN	0
Q9ULC4	MCTS1_HUMAN	0
Q9ULL1	PKHG1_HUMAN	0
Q9ULT8	HECD1_HUMAN	0
Q9ULU4	PKCB1_HUMAN	0
Q9ULV4	COR1C_HUMAN	0
Q9ULW0	TPX2_HUMAN	0
Q9ULZ3	ASC_HUMAN	0
Q9UM54	MYO6_HUMAN	0
Q9UMR2	DD19B_HUMAN	0
Q9UMS4	PRP19_HUMAN	0
Q9UMX0	UBQL1_HUMAN	0
Q9UN86	G3BP2_HUMAN	0
Q9UNF1	MAGD2_HUMAN	0
Q9UNL2	SSRG_HUMAN	4
Q9UNM6	PSD13_HUMAN	0
Q9UNS2	CSN3_HUMAN	0
Q9UNW9	NOVA2_HUMAN	0
Q9UNX3	RL26L_HUMAN	0
Q9UNX4	WDR3_HUMAN	0
Q9UNZ2	NSF1C_HUMAN	0
Q9UPN3	MACF1_HUMAN	0
Q9UQ80	PA2G4_HUMAN	0
Q9UQE7	SMC3_HUMAN	0
Q9Y224	CN166_HUMAN	0
Q9Y230	RUVB2_HUMAN	0
Q9Y263	PLAP_HUMAN	0
Q9Y265	RUVB1_HUMAN	0
Q9Y266	NUDC_HUMAN	0
Q9Y277	VDAC3_HUMAN	0
Q9Y285	SYFA_HUMAN	0
Q9Y295	DRG1_HUMAN	0
Q9Y2L1	RRP44_HUMAN	0
Q9Y2R4	DDX52_HUMAN	0
Q9Y2R9	RT07_HUMAN	0
Q9Y2V2	CHSP1_HUMAN	0
Q9Y2W1	TR150_HUMAN	0
Q9Y2X3	NOP58_HUMAN	0
Q9Y2Z0	SGT1_HUMAN	0
Q9Y2Z4	SYYM_HUMAN	0
Q9Y305	ACOT9_HUMAN	0
Q9Y3A6	TMED5_HUMAN	2
Q9Y3C6	PPIL1_HUMAN	0
Q9Y3D7	TIM16_HUMAN	0
Q9Y3D9	RT23_HUMAN	0
Q9Y3F4	STRAP_HUMAN	0
Q9Y3I0	RTCB_HUMAN	0
Q9Y3T9	NOC2L_HUMAN	0
Q9Y3U8	RL36_HUMAN	0
Q9Y3Y2	CHTOP_HUMAN	0
Q9Y3Z3	SAMH1_HUMAN	0
Q9Y450	HBS1L_HUMAN	0
Q9Y467	SALL2_HUMAN	0
Q9Y490	TLN1_HUMAN	0
Q9Y4I1	MYO5A_HUMAN	0
Q9Y4L1	HYOU1_HUMAN	1
Q9Y4W2	LAS1L_HUMAN	0
Q9Y4Z0	LSM4_HUMAN	0
Q9Y520	PRC2C_HUMAN	0
Q9Y5B9	SP16H_HUMAN	0
Q9Y5K6	CD2AP_HUMAN	0
Q9Y5L0	TNPO3_HUMAN	0
Q9Y5M8	SRPRB_HUMAN	1
Q9Y5S9	RBM8A_HUMAN	0
Q9Y5X3	SNX5_HUMAN	0
Q9Y606	TRUA_HUMAN	0
Q9Y696	CLIC4_HUMAN	0
Q9Y6E2	BZW2_HUMAN	0
Q9Y6K1	DNM3A_HUMAN	0
Q9Y6M1	IF2B2_HUMAN	0
Q9Y6Q5	AP1M2_HUMAN	0
A0N4V7	A0N4V7_HUMAN	0
A4D1G5	A4D1G5_HUMAN	0
A5PKT9	A5PKT9_HUMAN	0
A8K1E9	A8K1E9_HUMAN	0
A8K948	A8K948_HUMAN	0
A8MWX0	A8MWX0_HUMAN	1
B0QY89	B0QY89_HUMAN	0
B0YIW6	B0YIW6_HUMAN	0
B1AKJ5	B1AKJ5_HUMAN	0
B1ALG2	B1ALG2_HUMAN	0
B2RAX6	B2RAX6_HUMAN	0
B3KN28	B3KN28_HUMAN	0
B3KS31	B3KS31_HUMAN	0
B3KS98	B3KS98_HUMAN	0
B3KSH1	B3KSH1_HUMAN	0
B4DEA8	B4DEA8_HUMAN	0
B4DEZ3	B4DEZ3_HUMAN	1
B4DHF3	B4DHF3_HUMAN	0
B4DHQ3	B4DHQ3_HUMAN	0
B4DI54	B4DI54_HUMAN	0
B4DJQ5	B4DJQ5_HUMAN	0
B4DKZ6	B4DKZ6_HUMAN	0
B4DLV7	B4DLV7_HUMAN	0
B4DMH3	B4DMH3_HUMAN	0
B4DNA3	B4DNA3_HUMAN	0
B4DNH1	B4DNH1_HUMAN	2
B4DP06	B4DP06_HUMAN	0
B4DP46	B4DP46_HUMAN	0
B4DPD5	B4DPD5_HUMAN	0
B4DQN9	B4DQN9_HUMAN	0
B4DR36	B4DR36_HUMAN	0
B4DU42	B4DU42_HUMAN	0
B4DUC8	B4DUC8_HUMAN	0
B4DVF4	B4DVF4_HUMAN	0
B4DWA6	B4DWA6_HUMAN	0
B4DWK9	B4DWK9_HUMAN	0
B4DZF2	B4DZF2_HUMAN	0
B4E1J8	B4E1J8_HUMAN	0
B4E2Y4	B4E2Y4_HUMAN	0
B4E396	B4E396_HUMAN	0
B7Z3K9	B7Z3K9_HUMAN	0
B7Z6M0	B7Z6M0_HUMAN	1
B7Z7U0	B7Z7U0_HUMAN	0
B7Z840	B7Z840_HUMAN	0
B7ZM99	B7ZM99_HUMAN	0
C9IZK7	C9IZK7_HUMAN	0
C9JU26	C9JU26_HUMAN	1
D3DQ70	D3DQ70_HUMAN	0
D3DQA6	D3DQA6_HUMAN	0
D3DUE7	D3DUE7_HUMAN	0
D6W4Z6	D6W4Z6_HUMAN	0
E2QRB3	E2QRB3_HUMAN	0
E7EPK1	E7EPK1_HUMAN	0
E9PB61	E9PB61_HUMAN	0
E9PLD3	E9PLD3_HUMAN	0
F8VP03	F8VP03_HUMAN	0
F8W7C6	F8W7C6_HUMAN	0
Q0VDC6	Q0VDC6_HUMAN	0
Q13502	Q13502_HUMAN	0
Q15657	Q15657_HUMAN	0
Q2NKY5	Q2NKY5_HUMAN	0
Q53GL6	Q53GL6_HUMAN	0
Q59FZ0	Q59FZ0_HUMAN	2
Q59GS3	Q59GS3_HUMAN	0
Q5H9N4	Q5H9N4_HUMAN	0
Q5HYM3	Q5HYM3_HUMAN	1
Q5U5J2	Q5U5J2_HUMAN	0
Q6IPH7	Q6IPH7_HUMAN	0
Q6IPI1	Q6IPI1_HUMAN	0
Q6ZQU3	Q6ZQU3_HUMAN	0
Q6ZS99	Q6ZS99_HUMAN	0
Q86XE2	Q86XE2_HUMAN	0
Q8N7G1	Q8N7G1_HUMAN	0
Q96RS2	Q96RS2_HUMAN	0
Q96T67	Q96T67_HUMAN	0
Q9H7F6	Q9H7F6_HUMAN	0
Q9H7Z5	Q9H7Z5_HUMAN	0
Q9HBB3	Q9HBB3_HUMAN	0
Q9UL80	Q9UL80_HUMAN	0
Q9Y3E8	Q9Y3E8_HUMAN	0
Q9Y6E3	Q9Y6E3_HUMAN	0
