# Supplementary material for: Data for whole and mitochondrial proteome of human embryonic stem cells
Source: Data Brief. 2017 Jun 12;13:371–6. doi: 10.1016/j.dib.2017.05.036 (PMC5480819; doi:10.1016/j.dib.2017.05.036)
Supplement: Supplementary file 5 — Supplementary Table S3. KEGG signaling pathways found in the whole proteome of human embryonic stem cells (hESCs). [file mmc5.xlsx]

## Sheet: KOBAS signaling pathways
#Term	ID	Input number	Background number	P-Value	Corrected P-Value	Input
HIF-1 signaling pathway	hsa04066	15	103	5.4909e-07	3.07256e-06	sp|P17858|PFKAL_HUMAN|sp|P09104|ENOG_HUMAN|sp|P06733|ENOA_HUMAN|sp|P19367|HXK1_HUMAN|sp|P52789|HXK2_HUMAN|sp|P04075|ALDOA_HUMAN|sp|P62753|RS6_HUMAN|sp|P00558|PGK1_HUMAN|sp|P11166|GTR1_HUMAN|sp|P04406|G3P_HUMAN|sp|P02786|TFR1_HUMAN|sp|P00338|LDHA_HUMAN|sp|P19174|PLCG1_HUMAN|sp|Q13617|CUL2_HUMAN|sp|P11177|ODPB_HUMAN
cGMP-PKG signaling pathway	hsa04022	17	167	8.71261e-06	3.81903e-05	sp|P62158|CALM_HUMAN|sp|P21796|VDAC1_HUMAN|sp|P62140|PP1B_HUMAN|sp|P54709|AT1B3_HUMAN|sp|P78347|GTF2I_HUMAN|sp|Q9Y277|VDAC3_HUMAN|sp|P50552|VASP_HUMAN|sp|P05141|ADT2_HUMAN|sp|P08754|GNAI3_HUMAN|sp|P12235|ADT1_HUMAN|sp|P05023|AT1A1_HUMAN|sp|P12236|ADT3_HUMAN|sp|Q01970|PLCB3_HUMAN|sp|P04899|GNAI2_HUMAN|sp|P16615|AT2A2_HUMAN|sp|P36873|PP1G_HUMAN|sp|P45880|VDAC2_HUMAN
Glucagon signaling pathway	hsa04922	13	102	1.1448e-05	4.63204e-05	sp|P14618|KPYM_HUMAN|sp|P60510|PP4C_HUMAN|sp|P18669|PGAM1_HUMAN|sp|P62158|CALM_HUMAN|sp|P11216|PYGB_HUMAN|sp|Q96EB6|SIR1_HUMAN|sp|Q16822|PCKGM_HUMAN|sp|P11166|GTR1_HUMAN|sp|P17858|PFKAL_HUMAN|sp|Q01970|PLCB3_HUMAN|sp|P07195|LDHB_HUMAN|sp|P00338|LDHA_HUMAN|sp|P11177|ODPB_HUMAN
Adrenergic signaling in cardiomyocytes	hsa04261	15	149	3.25809e-05	0.000126012	sp|P07951|TPM2_HUMAN|sp|P30153|2AAA_HUMAN|sp|P62158|CALM_HUMAN|sp|P62140|PP1B_HUMAN|sp|P54709|AT1B3_HUMAN|sp|P04899|GNAI2_HUMAN|sp|P09493|TPM1_HUMAN|sp|P63151|2ABA_HUMAN|sp|P08754|GNAI3_HUMAN|sp|P05023|AT1A1_HUMAN|sp|Q01970|PLCB3_HUMAN|sp|P68032|ACTC_HUMAN|sp|P06753|TPM3_HUMAN|sp|P16615|AT2A2_HUMAN|sp|P36873|PP1G_HUMAN
AMPK signaling pathway	hsa04152	13	125	7.93197e-05	0.000298015	sp|P61026|RAB10_HUMAN|sp|Q01813|PFKAP_HUMAN|sp|P61019|RAB2A_HUMAN|sp|Q96EB6|SIR1_HUMAN|sp|P13639|EF2_HUMAN|sp|Q16822|PCKGM_HUMAN|sp|Q15907|RB11B_HUMAN|sp|P63151|2ABA_HUMAN|sp|P30153|2AAA_HUMAN|sp|P17858|PFKAL_HUMAN|sp|O00767|ACOD_HUMAN|sp|P49327|FAS_HUMAN|sp|P61106|RAB14_HUMAN
Estrogen signaling pathway	hsa04915	11	99	0.000162704	0.000555731	sp|P07900|HS90A_HUMAN|sp|P62158|CALM_HUMAN|sp|P54652|HSP72_HUMAN|sp|P08238|HS90B_HUMAN|sp|P04899|GNAI2_HUMAN|sp|Q02790|FKBP4_HUMAN|tr|B4DI54|B4DI54_HUMAN|sp|P08754|GNAI3_HUMAN|sp|P11142|HSP7C_HUMAN|sp|Q01970|PLCB3_HUMAN|sp|P14625|ENPL_HUMAN
Rap1 signaling pathway	hsa04015	16	211	0.000386166	0.00120907	sp|P60953|CDC42_HUMAN|sp|P11233|RALA_HUMAN|tr|B4DNH1|B4DNH1_HUMAN|sp|O60716|CTND1_HUMAN|sp|P12830|CADH1_HUMAN|sp|Q9Y490|TLN1_HUMAN|sp|P55196|AFAD_HUMAN|sp|P50552|VASP_HUMAN|sp|P08754|GNAI3_HUMAN|sp|P61224|RAP1B_HUMAN|sp|P07737|PROF1_HUMAN|sp|P62158|CALM_HUMAN|sp|Q01970|PLCB3_HUMAN|sp|P04899|GNAI2_HUMAN|sp|P35222|CTNB1_HUMAN|sp|P19174|PLCG1_HUMAN
Hippo signaling pathway	hsa04390	13	154	0.000522957	0.0015373	sp|P63151|2ABA_HUMAN|sp|Q04917|1433F_HUMAN|sp|P12830|CADH1_HUMAN|sp|P63104|1433Z_HUMAN|sp|P62140|PP1B_HUMAN|sp|P62258|1433E_HUMAN|sp|P27348|1433T_HUMAN|sp|P30153|2AAA_HUMAN|sp|P61981|1433G_HUMAN|sp|P31946|1433B_HUMAN|sp|P35221|CTNA1_HUMAN|sp|P35222|CTNB1_HUMAN|sp|P36873|PP1G_HUMAN
Epithelial cell signaling in Helicobacter pylori infection	hsa05120	8	68	0.000887082	0.00241333	sp|P60953|CDC42_HUMAN|sp|P38606|VATA_HUMAN|sp|P21283|VATC1_HUMAN|sp|Q06124|PTN11_HUMAN|sp|Q07157|ZO1_HUMAN|sp|P36543|VATE1_HUMAN|sp|Q9UI12|VATH_HUMAN|sp|P19174|PLCG1_HUMAN
Thyroid hormone signaling pathway	hsa04919	10	118	0.00216579	0.00522571	sp|Q13547|HDAC1_HUMAN|sp|Q01813|PFKAP_HUMAN|sp|P05023|AT1A1_HUMAN|sp|P54709|AT1B3_HUMAN|sp|P19174|PLCG1_HUMAN|sp|P11166|GTR1_HUMAN|sp|P42224|STAT1_HUMAN|sp|Q01970|PLCB3_HUMAN|sp|P35222|CTNB1_HUMAN|sp|P16615|AT2A2_HUMAN
NOD-like receptor signaling pathway	hsa04621	6	57	0.00631132	0.0143093	sp|P07900|HS90A_HUMAN|sp|Q15750|TAB1_HUMAN|sp|Q9ULZ3|ASC_HUMAN|sp|P08238|HS90B_HUMAN|sp|Q9Y2Z0|SGT1_HUMAN|sp|P14625|ENPL_HUMAN
Insulin signaling pathway	hsa04910	10	139	0.00638415	0.0143507	sp|Q16822|PCKGM_HUMAN|sp|P62158|CALM_HUMAN|sp|P11216|PYGB_HUMAN|sp|P19367|HXK1_HUMAN|sp|P62140|PP1B_HUMAN|sp|P62753|RS6_HUMAN|sp|O75955|FLOT1_HUMAN|sp|P52789|HXK2_HUMAN|sp|P49327|FAS_HUMAN|sp|P36873|PP1G_HUMAN
Wnt signaling pathway	hsa04310	10	143	0.0076446	0.0168952	sp|P56545|CTBP2_HUMAN|sp|Q13363|CTBP1_HUMAN|sp|Q8N752|KC1AL_HUMAN|sp|O75487|GPC4_HUMAN|sp|P63208|SKP1_HUMAN|sp|Q9Y265|RUVB1_HUMAN|sp|Q01970|PLCB3_HUMAN|sp|P35222|CTNB1_HUMAN|tr|Q5U5J2|Q5U5J2_HUMAN|sp|Q9HB71|CYBP_HUMAN
PPAR signaling pathway	hsa03320	6	72	0.0171576	0.0349803	sp|Q16822|PCKGM_HUMAN|sp|Q01469|FABP5_HUMAN|sp|P23786|CPT2_HUMAN|sp|O00767|ACOD_HUMAN|sp|Q99541|PLIN2_HUMAN|sp|P11310|ACADM_HUMAN
Neurotrophin signaling pathway	hsa04722	8	120	0.0205383	0.040921	sp|P60953|CDC42_HUMAN|sp|P62158|CALM_HUMAN|sp|Q06124|PTN11_HUMAN|sp|P62258|1433E_HUMAN|sp|P52565|GDIR1_HUMAN|sp|P61224|RAP1B_HUMAN|sp|Q07812|BAX_HUMAN|sp|P19174|PLCG1_HUMAN
Sphingolipid signaling pathway	hsa04071	8	121	0.0214081	0.0423333	sp|O15269|SPTC1_HUMAN|sp|P04899|GNAI2_HUMAN|sp|P63151|2ABA_HUMAN|sp|P08754|GNAI3_HUMAN|sp|Q07812|BAX_HUMAN|sp|P07339|CATD_HUMAN|sp|Q01970|PLCB3_HUMAN|sp|P30153|2AAA_HUMAN
MAPK signaling pathway	hsa04010	13	255	0.0267752	0.0521621	sp|P54652|HSP72_HUMAN|sp|P21333|FLNA_HUMAN|sp|Q15750|TAB1_HUMAN|sp|O75369|FLNB_HUMAN|sp|O75688|PPM1B_HUMAN|sp|P60953|CDC42_HUMAN|sp|P04792|HSPB1_HUMAN|sp|P61224|RAP1B_HUMAN|sp|P11142|HSP7C_HUMAN|sp|P35813|PPM1A_HUMAN|tr|B4DI54|B4DI54_HUMAN|sp|Q14315|FLNC_HUMAN|sp|P16949|STMN1_HUMAN
PI3K-Akt signaling pathway	hsa04151	16	342	0.0296759	0.0565562	sp|P62879|GBB2_HUMAN|sp|P07900|HS90A_HUMAN|sp|Q16822|PCKGM_HUMAN|sp|Q04917|1433F_HUMAN|sp|P11047|LAMC1_HUMAN|sp|P63104|1433Z_HUMAN|sp|P08238|HS90B_HUMAN|sp|P62258|1433E_HUMAN|sp|P62753|RS6_HUMAN|sp|P27348|1433T_HUMAN|sp|P30153|2AAA_HUMAN|sp|P61981|1433G_HUMAN|sp|Q16543|CDC37_HUMAN|sp|P14625|ENPL_HUMAN|sp|P31946|1433B_HUMAN|sp|P63151|2ABA_HUMAN
Calcium signaling pathway	hsa04020	10	180	0.0301266	0.0569717	sp|P62158|CALM_HUMAN|sp|P21796|VDAC1_HUMAN|sp|P19174|PLCG1_HUMAN|sp|Q9Y277|VDAC3_HUMAN|sp|P05141|ADT2_HUMAN|sp|P12235|ADT1_HUMAN|sp|P12236|ADT3_HUMAN|sp|Q01970|PLCB3_HUMAN|sp|P16615|AT2A2_HUMAN|sp|P45880|VDAC2_HUMAN
p53 signaling pathway	hsa04115	5	69	0.0460354	0.0786189	tr|Q5H9N4|Q5H9N4_HUMAN|tr|D6W4Z6|D6W4Z6_HUMAN|sp|O14757|CHK1_HUMAN|sp|P99999|CYC_HUMAN|sp|Q07812|BAX_HUMAN
Notch signaling pathway	hsa04330	4	48	0.0481934	0.0817732	sp|Q13547|HDAC1_HUMAN|sp|P56545|CTBP2_HUMAN|sp|Q13363|CTBP1_HUMAN|sp|Q92542|NICA_HUMAN
cAMP signaling pathway	hsa04024	10	199	0.0517716	0.0872816	sp|P62158|CALM_HUMAN|sp|P62140|PP1B_HUMAN|sp|P54709|AT1B3_HUMAN|sp|P04899|GNAI2_HUMAN|sp|P08754|GNAI3_HUMAN|sp|P61224|RAP1B_HUMAN|sp|P05023|AT1A1_HUMAN|sp|P55196|AFAD_HUMAN|sp|P16615|AT2A2_HUMAN|sp|P36873|PP1G_HUMAN
Ras signaling pathway	hsa04014	11	228	0.0537283	0.0894337	sp|P62879|GBB2_HUMAN|sp|P62158|CALM_HUMAN|sp|P62330|ARF6_HUMAN|sp|Q06124|PTN11_HUMAN|sp|P11233|RALA_HUMAN|sp|P51148|RAB5C_HUMAN|sp|P61224|RAP1B_HUMAN|sp|P20339|RAB5A_HUMAN|sp|P55196|AFAD_HUMAN|sp|P19174|PLCG1_HUMAN|sp|P60953|CDC42_HUMAN
Oxytocin signaling pathway	hsa04921	8	158	0.0740765	0.12026	sp|P62158|CALM_HUMAN|sp|P13639|EF2_HUMAN|sp|P60660|MYL6_HUMAN|sp|P04899|GNAI2_HUMAN|sp|P08754|GNAI3_HUMAN|sp|Q01970|PLCB3_HUMAN|sp|P62140|PP1B_HUMAN|sp|P36873|PP1G_HUMAN
Chemokine signaling pathway	hsa04062	9	187	0.0768198	0.123948	sp|P62879|GBB2_HUMAN|sp|P49023|PAXI_HUMAN|sp|P04899|GNAI2_HUMAN|sp|P08754|GNAI3_HUMAN|sp|P42224|STAT1_HUMAN|sp|O00401|WASL_HUMAN|sp|Q01970|PLCB3_HUMAN|sp|P60953|CDC42_HUMAN|sp|P61224|RAP1B_HUMAN
VEGF signaling pathway	hsa04370	4	61	0.0927902	0.146131	sp|P04792|HSPB1_HUMAN|sp|P60953|CDC42_HUMAN|sp|P49023|PAXI_HUMAN|sp|P19174|PLCG1_HUMAN
Phospholipase D signaling pathway	hsa04072	7	144	0.106027	0.16403	sp|P84077|ARF1_HUMAN|sp|P62330|ARF6_HUMAN|sp|Q06124|PTN11_HUMAN|sp|P11233|RALA_HUMAN|sp|Q99943|PLCA_HUMAN|sp|Q01970|PLCB3_HUMAN|sp|P19174|PLCG1_HUMAN
mTOR signaling pathway	hsa04150	7	154	0.135144	0.202528	sp|P38606|VATA_HUMAN|sp|P36543|VATE1_HUMAN|sp|P21283|VATC1_HUMAN|sp|Q01650|LAT1_HUMAN|sp|P62753|RS6_HUMAN|sp|P08195|4F2_HUMAN|sp|Q9UI12|VATH_HUMAN
AGE-RAGE signaling pathway in diabetic complications	hsa04933	5	101	0.149251	0.215676	sp|P60953|CDC42_HUMAN|sp|Q07812|BAX_HUMAN|sp|Q01970|PLCB3_HUMAN|sp|P42224|STAT1_HUMAN|sp|P19174|PLCG1_HUMAN
NF-kappa B signaling pathway	hsa04064	4	93	0.254017	0.343856	tr|Q5U5J2|Q5U5J2_HUMAN|sp|Q15750|TAB1_HUMAN|sp|P09874|PARP1_HUMAN|sp|P19174|PLCG1_HUMAN
Phosphatidylinositol signaling system	hsa04070	4	98	0.283233	0.378124	sp|P29218|IMPA1_HUMAN|sp|Q01970|PLCB3_HUMAN|sp|P62158|CALM_HUMAN|sp|P19174|PLCG1_HUMAN
Retrograde endocannabinoid signaling	hsa04723	4	101	0.300998	0.397802	sp|P62879|GBB2_HUMAN|sp|Q01970|PLCB3_HUMAN|sp|P08754|GNAI3_HUMAN|sp|P04899|GNAI2_HUMAN
Adipocytokine signaling pathway	hsa04920	3	70	0.303261	0.398788	sp|Q16822|PCKGM_HUMAN|sp|P11166|GTR1_HUMAN|sp|Q06124|PTN11_HUMAN
GnRH signaling pathway	hsa04912	3	91	0.453177	0.551422	sp|Q01970|PLCB3_HUMAN|sp|P62158|CALM_HUMAN|sp|P60953|CDC42_HUMAN
RIG-I-like receptor signaling pathway	hsa04622	2	70	0.570062	0.672315	sp|P05161|ISG15_HUMAN|sp|O00571|DDX3X_HUMAN
TGF-beta signaling pathway	hsa04350	2	84	0.666494	0.758822	sp|P30153|2AAA_HUMAN|sp|P63208|SKP1_HUMAN
FoxO signaling pathway	hsa04068	3	134	0.704416	0.78353	sp|Q16822|PCKGM_HUMAN|sp|Q93009|UBP7_HUMAN|sp|Q96EB6|SIR1_HUMAN
Hedgehog signaling pathway	hsa04340	1	47	0.723302	0.790209	sp|Q8N752|KC1AL_HUMAN
T cell receptor signaling pathway	hsa04660	2	105	0.77753	0.826576	sp|P19174|PLCG1_HUMAN|sp|P60953|CDC42_HUMAN
Toll-like receptor signaling pathway	hsa04620	2	106	0.781908	0.826576	sp|P42224|STAT1_HUMAN|sp|Q15750|TAB1_HUMAN
TNF signaling pathway	hsa04668	2	110	0.798669	0.833532	sp|Q15750|TAB1_HUMAN|sp|O00429|DNM1L_HUMAN
Fc epsilon RI signaling pathway	hsa04664	1	68	0.842357	0.872204	sp|P19174|PLCG1_HUMAN
Prolactin signaling pathway	hsa04917	1	72	0.858381	0.881853	sp|P42224|STAT1_HUMAN
Signaling pathways regulating pluripotency of stem cells	hsa04550	2	142	0.896286	0.913656	sp|P35222|CTNB1_HUMAN|sp|Q5UIP0|RIF1_HUMAN
ErbB signaling pathway	hsa04012	1	88	0.907773	0.918247	sp|P19174|PLCG1_HUMAN
Jak-STAT signaling pathway	hsa04630	2	158	0.926511	0.93361	sp|P42224|STAT1_HUMAN|sp|Q06124|PTN11_HUMAN
