# Supplementary material for: Data for whole and mitochondrial proteome of human embryonic stem cells
Source: Data Brief. 2017 Jun 12;13:371–6. doi: 10.1016/j.dib.2017.05.036 (PMC5480819; doi:10.1016/j.dib.2017.05.036)
Supplement: Supplementary file 7 — Supplementary Table S5. Proteins identified in three replicates of the mitochondrial fraction. [file mmc7.xlsx]

## Sheet: Sheet1
IPI	uniprot_swissprot_accession	hgnc_symbol	Number of repeats	TMHMM	Signal-P	UniProt (Mitochondrion_Human_5420.)	GO.0005739_mitochondrion			TMHMM
IPI00465315	P99999	CYCS	2	0	_	Mitochondrion	Mitochondrion			0	1063
IPI00000980	Q9P0U1	TOMM7	1	1	N	Mitochondrion	Mitochondrion			1	207
IPI00001091	Q9Y4W6	AFG3L2	3	2	_	Mitochondrion	Mitochondrion			2	59
IPI00003004	Q9H936	SLC25A22	2	1	N	Mitochondrion	Mitochondrion			3	29
IPI00003827	Q9UG56	PISD	2	0	_	Mitochondrion	Mitochondrion			4	30
IPI00003833	Q9Y6C9	MTCH2	3	0	_	Mitochondrion	Mitochondrion			5	18
IPI00003968	Q16795	NDUFA9	3	0	_	Mitochondrion	Mitochondrion			6	8
IPI00003985	Q9Y276	BCS1L	1	0	_	Mitochondrion	Mitochondrion			7	10
IPI00004584	O15091	KIAA0391	3	0	_	Mitochondrion	Mitochondrion			8	10
IPI00006579	P13073	COX4I1	3	1	N	Mitochondrion	Mitochondrion			9	12
IPI00007052	Q9Y3D6	FIS1	2	1	N	Mitochondrion	Mitochondrion			10	8
IPI00007084	Q9UJS0	SLC25A13	3	0	_	Mitochondrion	Mitochondrion			11	7
IPI00007188	P05141	SLC25A5	3	3	_	Mitochondrion	Mitochondrion			12	6
IPI00007309	O14925	TIMM23	3	3	_	Mitochondrion	Mitochondrion			14	3
IPI00007961	P03886	MT-ND1	1	8	_	Mitochondrion	Mitochondrion			15	1
IPI00008728	O76031	CLPX	3	0	_	Mitochondrion	Mitochondrion
IPI00008982	P54886	ALDH18A1	3	0	_	Mitochondrion	Mitochondrion
IPI00009368	Q9H9B4	SFXN1	3	3	_	Mitochondrion	Mitochondrion
IPI00010188	Q9HD23	MRS2	2	2	_	Mitochondrion	Mitochondrion
IPI00011416	Q13011	ECH1	3	0	_	Mitochondrion	Mitochondrion
IPI00012855	P17152	TMEM11	2	0	_	Mitochondrion	Mitochondrion
IPI00013459	O43674	NDUFB5	3	1	N	Mitochondrion	Mitochondrion
IPI00013847	P31930	UQCRC1	3	0	_	Mitochondrion	Mitochondrion
IPI00014053	O96008	TOMM40	3	0	_	Mitochondrion	Mitochondrion
IPI00014831	Q15118	PDK1	2	0	_	Mitochondrion	Mitochondrion
IPI00015602	O94826	TOMM70A	3	2	_	Mitochondrion	Mitochondrion
IPI00015833	Q9NX63	CHCHD3	3	0	_	Mitochondrion	Mitochondrion
IPI00015972	P09669	COX6C	3	1	N	Mitochondrion	Mitochondrion
IPI00016046	P60602	ROMO1	1	1	N	Mitochondrion	Mitochondrion
IPI00016676	Q15388	TOMM20	2	1	N	Mitochondrion	Mitochondrion
IPI00017334	P35232	PHB	3	0	_	Mitochondrion	Mitochondrion
IPI00017592	O95202	LETM1	3	1	N	Mitochondrion	Mitochondrion
IPI00017895	P43304	GPD2	3	1	N	Mitochondrion	Mitochondrion
IPI00018034	Q15526	SURF1	2	0	_	Mitochondrion	Mitochondrion
IPI00019353	Q53H12	AGK	2	0	_	Mitochondrion	Mitochondrion
IPI00020510	Q9NZ45	CISD1	3	1	N	Mitochondrion	Mitochondrion
IPI00021338	P10515	DLAT	3	0	_	Mitochondrion	Mitochondrion
IPI00021785	P10606	COX5B	2	0	_	Mitochondrion	Mitochondrion
IPI00022202	Q00325	SLC25A3	3	2	_	Mitochondrion	Mitochondrion
IPI00022277	Q9Y2R0	COA3	1	1	N	Mitochondrion	Mitochondrion
IPI00022891	P12235	SLC25A4	3	3	_	Mitochondrion	Mitochondrion
IPI00023064	Q9P032	NDUFAF4	2	0	_	Mitochondrion	Mitochondrion
IPI00023086	Q9P015	MRPL15	3	0	_	Mitochondrion	Mitochondrion
IPI00024145	P45880	VDAC2	3	0	_	Mitochondrion	Mitochondrion
IPI00024462	Q02127	DHODH	1	1	N	Mitochondrion	Mitochondrion
IPI00025086	P20674	COX5A	3	0	_	Mitochondrion	Mitochondrion
IPI00025239	O75306	NDUFS2	3	0	_	Mitochondrion	Mitochondrion
IPI00025796	O75489	NDUFS3	3	0	_	Mitochondrion	Mitochondrion
IPI00027233	O75880	SCO1	3	0	_	Mitochondrion	Mitochondrion
IPI00027252	Q99623	PHB2	3	0	_	Mitochondrion	Mitochondrion
IPI00027448	O75964	ATP5L	3	0	_	Mitochondrion	Mitochondrion
IPI00028520	P49821	NDUFV1	3	0	_	Mitochondrion	Mitochondrion
IPI00029133	P24539	ATP5F1	3	0	_	Mitochondrion	Mitochondrion
IPI00030820	Q9HD33	MRPL47	3	0	_	Mitochondrion	Mitochondrion
IPI00031804	Q9Y277	VDAC3	3	0	_	Mitochondrion	Mitochondrion
IPI00032038	P50416	CPT1A	3	2	_	Mitochondrion	Mitochondrion
IPI00063242	Q96HS1	PGAM5	3	1	N	Mitochondrion	Mitochondrion
IPI00065486	Q9NP58	ABCB6	2	9	_	Mitochondrion	Mitochondrion
IPI00074489	O96000	NDUFB10	2	0	_	Mitochondrion	Mitochondrion
IPI00093057	P36551	CPOX	1	0	_	Mitochondrion	Mitochondrion
IPI00152981	Q9H845	ACAD9	3	0	_	Mitochondrion	Mitochondrion
IPI00153051	Q9NVV4	MTPAP	1	0	_	Mitochondrion	Mitochondrion
IPI00171459	Q3SXM5	HSDL1	3	0	_	Mitochondrion	Mitochondrion
IPI00171573	Q8NE86	MCU	3	3	_	Mitochondrion	Mitochondrion
IPI00216308	P21796	VDAC1	3	0	_	Mitochondrion	Mitochondrion
IPI00219383	O43676	NDUFB3	2	1	N	Mitochondrion	Mitochondrion
IPI00220059	O95168	NDUFB4	1	1	N	Mitochondrion	Mitochondrion
IPI00220416	P14927	UQCRB	3	0	_	Mitochondrion	Mitochondrion
IPI00220710	Q9Y305	ACOT9	3	0	_	Mitochondrion	Mitochondrion
IPI00290799	Q96ND0	FAM210A	2	1	N	Mitochondrion	Mitochondrion
IPI00291328	P19404	NDUFV2	2	0	_	Mitochondrion	Mitochondrion
IPI00291751	Q8WWC4	C2orf47	3	0	_	Mitochondrion	Mitochondrion
IPI00294159	P53007	SLC25A1	3	0	_	Mitochondrion	Mitochondrion
IPI00294186	P83111	LACTB	2	0	_	Mitochondrion	Mitochondrion
IPI00299010	Q9UQ90	SPG7	1	2	_	Mitochondrion	Mitochondrion
IPI00299193	P57105	SYNJ2BP	3	1	N	Mitochondrion	Mitochondrion
IPI00299387	Q9NPL8	TIMMDC1	1	1	Y	Mitochondrion	Mitochondrion
IPI00305383	P22695	UQCRC2	3	0	_	Mitochondrion	Mitochondrion
IPI00306748	O75027	ABCB7	3	5	_	Mitochondrion	Mitochondrion
IPI00328415	P00387	CYB5R3	3	0	_	Mitochondrion	Mitochondrion
IPI00334190	Q9UJZ1	STOML2	3	0	_	Mitochondrion	Mitochondrion
IPI00334579	Q8N983	MRPL43	2	0	_	Mitochondrion	Mitochondrion
IPI00337494	Q6NUK1	SLC25A24	3	0	_	Mitochondrion	Mitochondrion
IPI00337541	Q13423	NNT	3	12	_	Mitochondrion	Mitochondrion
IPI00376503	P32322	PYCR1	2	0	_	Mitochondrion	Mitochondrion
IPI00383798	O43272	PRODH	3	0	_	Mitochondrion	Mitochondrion
IPI00386258	Q9NZJ7	MTCH1	3	2	_	Mitochondrion	Mitochondrion
IPI00386271	O75746	SLC25A12	1	0	_	Mitochondrion	Mitochondrion
IPI00410079	Q96TC7	RMDN3	1	1	N	Mitochondrion	Mitochondrion
IPI00412713	Q9Y512	SAMM50	3	0	_	Mitochondrion	Mitochondrion
IPI00420108	P36957	DLST	3	0	_	Mitochondrion	Mitochondrion
IPI00465059	Q8IXI1	RHOT2	3	1	N	Mitochondrion	Mitochondrion
IPI00478410	P36542	ATP5C1	3	0	_	Mitochondrion	Mitochondrion
IPI00642329	O95140	MFN2	2	1	N	Mitochondrion	Mitochondrion
IPI00646426	Q9HD23	MRS2	1	2	_	Mitochondrion	Mitochondrion
IPI00783271	P42704	LRPPRC	3	0	_	Mitochondrion	Mitochondrion
IPI00942935	Q9P0J0	NDUFA13	1	1	N	Mitochondrion	Mitochondrion
IPI00943798	O75438	NDUFB1	2	0	_	Mitochondrion	Mitochondrion
IPI01015181	Q16891	IMMT	1	0	_	Mitochondrion	Mitochondrion
IPI00014238	Q15046	KARS	1	0	_	Mitochondrion	Mitochondrion
IPI00010346	Q9BYT8	NLN	3	0	_	Mitochondrion	Mitochondrion
IPI00016862	P00390	GSR	2	0	_	Mitochondrion	Mitochondrion
IPI00024915	P30044	PRDX5	3	0	_	Mitochondrion	Mitochondrion
IPI00026215	P39748	FEN1	1	0	_	Mitochondrion	Mitochondrion
IPI00221234	P49419	ALDH7A1	3	0	_	Mitochondrion	Mitochondrion
IPI00303207	P61221	ABCE1	3	0	_	Mitochondrion	Mitochondrion
IPI00783097	P41250	GARS	2	0	_	Mitochondrion	Mitochondrion
IPI00005158	P36776	LONP1	2	0	_	Mitochondrion	Mitochondrion
IPI00006721	O60313	OPA1	2	0	_	Mitochondrion	Mitochondrion
IPI00007765	P38646	HSPA9	3	0	_	Mitochondrion	Mitochondrion
IPI00012353	P09001	MRPL3	3	0	_	Mitochondrion	Mitochondrion
IPI00026964	P47985	UQCRFS1	3	0	_	Mitochondrion	Mitochondrion
IPI00303476	P06576	ATP5B	3	0	_	Mitochondrion	Mitochondrion
IPI00418497	Q3ZCQ8	TIMM50	3	1	N	Mitochondrion	Mitochondrion
IPI00001960	Q9Y696	CLIC4	3	0	_	Mitochondrion	Mitochondrion
IPI00029737	O60488	ACSL4	2	1	N	Mitochondrion	Mitochondrion
IPI00032150	O95674	CDS2	2	8	_	Mitochondrion	Mitochondrion
IPI00000690	O95831	AIFM1	3	0	_	Mitochondrion	Mitochondrion
IPI00000821	Q9NX20	MRPL16	2	0	_	Mitochondrion	Mitochondrion
IPI00001539	P42765	ACAA2	3	0	_	Mitochondrion	Mitochondrion
IPI00002520	P34897	SHMT2	3	0	_	Mitochondrion	Mitochondrion
IPI00003389	Q9Y619	SLC25A15	1	0	_	Mitochondrion	Mitochondrion
IPI00003482	Q16698	DECR1	3	0	_	Mitochondrion	Mitochondrion
IPI00003925	P11177	PDHB	3	0	_	Mitochondrion	Mitochondrion
IPI00005039	P46199	MTIF2	2	0	_	Mitochondrion	Mitochondrion
IPI00005040	P11310	ACADM	3	0	_	Mitochondrion	Mitochondrion
IPI00005050	O60783	MRPS14	3	0	_	Mitochondrion	Mitochondrion
IPI00006440	Q9Y2R9	MRPS7	3	0	_	Mitochondrion	Mitochondrion
IPI00006663	P05091	ALDH2	3	0	_	Mitochondrion	Mitochondrion
IPI00007247	P05166	PCCB	2	0	_	Mitochondrion	Mitochondrion
IPI00007611	P48047	ATP5O	3	0	_	Mitochondrion	Mitochondrion
IPI00009346	Q9P0S9	TMEM14C	3	4	_	Mitochondrion	Mitochondrion
IPI00009680	Q9H9J2	MRPL44	3	0	_	Mitochondrion	Mitochondrion
IPI00009922	Q9GZT3	SLIRP	3	0	_	Mitochondrion	Mitochondrion
IPI00009960	Q16891	IMMT	3	0	_	Mitochondrion	Mitochondrion
IPI00010244	P82912	MRPS11	2	0	_	Mitochondrion	Mitochondrion
IPI00010810	P13804	ETFA	3	0	_	Mitochondrion	Mitochondrion
IPI00011107	P48735	IDH2	3	0	_	Mitochondrion	Mitochondrion
IPI00011201	P23368	ME2	3	0	_	Mitochondrion	Mitochondrion
IPI00011276	P21953	BCKDHB	2	0	_	Mitochondrion	Mitochondrion
IPI00011307	P13995	MTHFD2	3	0	_	Mitochondrion	Mitochondrion
IPI00011770	O00483	NDUFA4	1	1	N	Mitochondrion	Mitochondrion
IPI00013195	Q13405	MRPL49	3	0	_	Mitochondrion	Mitochondrion
IPI00013678	Q13505	MTX1	3	1	N	Mitochondrion	Mitochondrion
IPI00014230	Q07021	C1QBP	3	0	_	Mitochondrion	Mitochondrion
IPI00014812	P82921	MRPS21	2	0	_	Mitochondrion	Mitochondrion
IPI00014849	Q15120	PDK3	3	0	_	Mitochondrion	Mitochondrion
IPI00015911	P09622	DLD	3	0	_	Mitochondrion	Mitochondrion
IPI00016801	P00367	GLUD1	3	0	_	Mitochondrion	Mitochondrion
IPI00017283	Q9NSE4	IARS2	3	0	_	Mitochondrion	Mitochondrion
IPI00017726	Q99714	HSD17B10	3	0	_	Mitochondrion	Mitochondrion
IPI00017802	Q13825	AUH	2	0	_	Mitochondrion	Mitochondrion
IPI00017855	Q99798	ACO2	3	0	_	Mitochondrion	Mitochondrion
IPI00018120	P51398	DAP3	3	0	_	Mitochondrion	Mitochondrion
IPI00018206	P00505	GOT2	3	0	_	Mitochondrion	Mitochondrion
IPI00018246	P19367	HK1	3	0	_	Mitochondrion	Mitochondrion
IPI00019903	Q9BSH4	TACO1	2	0	_	Mitochondrion	Mitochondrion
IPI00020928	Q00059	TFAM	3	0	_	Mitochondrion	Mitochondrion
IPI00021016	P43897	TSFM	3	0	_	Mitochondrion	Mitochondrion
IPI00021805	P10620	MGST1	3	1	N	Mitochondrion	Mitochondrion
IPI00022002	Q92552	MRPS27	3	0	_	Mitochondrion	Mitochondrion
IPI00022314	P04179	SOD2	2	0	_	Mitochondrion	Mitochondrion
IPI00022334	P04181	OAT	3	0	_	Mitochondrion	Mitochondrion
IPI00022793	P55084	HADHB	3	0	_	Mitochondrion	Mitochondrion
IPI00023161	Q9H2W6	MRPL46	2	0	_	Mitochondrion	Mitochondrion
IPI00023334	Q9BYD3	MRPL4	3	0	_	Mitochondrion	Mitochondrion
IPI00023406	P53701	HCCS	1	0	_	Mitochondrion	Mitochondrion
IPI00024623	P45954	ACADSB	3	0	_	Mitochondrion	Mitochondrion
IPI00024919	P30048	PRDX3	3	0	_	Mitochondrion	Mitochondrion
IPI00024934	P22033	MUT	3	0	_	Mitochondrion	Mitochondrion
IPI00024993	P30084	ECHS1	3	0	_	Mitochondrion	Mitochondrion
IPI00025366	O75390	CS	3	0	_	Mitochondrion	Mitochondrion
IPI00026492	O75600	GCAT	1	0	_	Mitochondrion	Mitochondrion
IPI00029561	O95299	NDUFA10	3	0	_	Mitochondrion	Mitochondrion
IPI00029744	Q04837	SSBP1	3	0	_	Mitochondrion	Mitochondrion
IPI00030275	Q12931	TRAP1	3	0	_	Mitochondrion	Mitochondrion
IPI00030363	P24752	ACAT1	3	0	_	Mitochondrion	Mitochondrion
IPI00031522	P40939	HADHA	3	0	_	Mitochondrion	Mitochondrion
IPI00032903	Q9Y3E5	PTRH2	3	1	N	Mitochondrion	Mitochondrion
IPI00033217	Q9UDR5	AASS	3	0	_	Mitochondrion	Mitochondrion
IPI00034069	Q9H5Q4	TFB2M	1	0	_	Mitochondrion	Mitochondrion
IPI00045946	Q96TA2	YME1L1	3	0	_	Mitochondrion	Mitochondrion
IPI00063903	Q96IX5	USMG5	3	1	N	Mitochondrion	Mitochondrion
IPI00073779	P82673	MRPS35	2	0	_	Mitochondrion	Mitochondrion
IPI00098902	Q02218	OGDH	3	0	_	Mitochondrion	Mitochondrion
IPI00099996	Q7L0Y3	TRMT10C	2	0	_	Mitochondrion	Mitochondrion
IPI00100460	Q6PI48	DARS2	3	0	_	Mitochondrion	Mitochondrion
IPI00103467	P30837	ALDH1B1	3	0	_	Mitochondrion	Mitochondrion
IPI00106966	Q9BUB7	TMEM70	2	2	_	Mitochondrion	Mitochondrion
IPI00154473	Q96RP9	GFM1	2	0	_	Mitochondrion	Mitochondrion
IPI00160421	Q9H0U6	MRPL18	2	0	_	Mitochondrion	Mitochondrion
IPI00162330	Q9BZE1	MRPL37	3	0	_	Mitochondrion	Mitochondrion
IPI00165092	Q9Y2Z4	YARS2	2	0	_	Mitochondrion	Mitochondrion
IPI00166749	Q10713	PMPCA	3	0	_	Mitochondrion	Mitochondrion
IPI00168407	Q8NCN5	PDPR	1	0	_	Mitochondrion	Mitochondrion
IPI00169413	P82930	MRPS34	2	0	_	Mitochondrion	Mitochondrion
IPI00174190	Q8WUK0	PTPMT1	3	0	_	Mitochondrion	Mitochondrion
IPI00215687	O94925	GLS	3	0	_	Mitochondrion	Mitochondrion
IPI00217232	Q9P2R7	SUCLA2	3	0	_	Mitochondrion	Mitochondrion
IPI00219729	Q02978	SLC25A11	3	0	_	Mitochondrion	Mitochondrion
IPI00220362	P61604	HSPE1	3	0	_	Mitochondrion	Mitochondrion
IPI00220487	O75947	ATP5H	3	0	_	Mitochondrion	Mitochondrion
IPI00291006	P40926	MDH2	3	0	_	Mitochondrion	Mitochondrion
IPI00291467	P12236	SLC25A6	2	2	_	Mitochondrion	Mitochondrion
IPI00294398	Q16836	HADH	1	0	_	Mitochondrion	Mitochondrion
IPI00296053	P07954	FH	3	0	_	Mitochondrion	Mitochondrion
IPI00306301	P08559	PDHA1	3	0	_	Mitochondrion	Mitochondrion
IPI00306439	Q9BVV7	TIMM21	1	1	N	Mitochondrion	Mitochondrion
IPI00306516	O43615	TIMM44	3	0	_	Mitochondrion	Mitochondrion
IPI00307409	Q9BYD2	MRPL9	3	0	_	Mitochondrion	Mitochondrion
IPI00396627	Q9BQ52	ELAC2	3	0	_	Mitochondrion	Mitochondrion
IPI00412404	Q8IYB8	SUPV3L1	1	0	_	Mitochondrion	Mitochondrion
IPI00440493	P25705	ATP5A1	3	0	_	Mitochondrion	Mitochondrion
IPI00456965	Q5HYK3	COQ5	1	0	_	Mitochondrion	Mitochondrion
IPI00514506	Q96A35	MRPL24	3	0	_	Mitochondrion	Mitochondrion
IPI00549381	Q9BYD6	MRPL1	3	0	_	Mitochondrion	Mitochondrion
IPI00550192	Q9NQH7	XPNPEP3	1	0	_	Mitochondrion	Mitochondrion
IPI00554701	Q9UDW1	UQCR10	2	1	N	Mitochondrion	Mitochondrion
IPI00604664	P28331	NDUFS1	3	0	_	Mitochondrion	Mitochondrion
IPI00645805	P26440	IVD	2	0	_	Mitochondrion	Mitochondrion
IPI00658109	P12532	CKMT1A	3	0	_	Mitochondrion	Mitochondrion
IPI00658109	P12532	CKMT1B	3	0	_	Mitochondrion	Mitochondrion
IPI00744711	Q8TCS8	PNPT1	3	0	_	Mitochondrion	Mitochondrion
IPI00783302	Q96EY7	PTCD3	3	0	_	Mitochondrion	Mitochondrion
IPI00784154	P10809	HSPD1	3	0	_	Mitochondrion	Mitochondrion
IPI00784376	Q9UDX5	MTFP1	2	0	_	Mitochondrion	Mitochondrion
IPI00797038	Q16822	PCK2	3	0	_	Mitochondrion	Mitochondrion
IPI00843789	P23378	GLDC	3	0	_	Mitochondrion	Mitochondrion
IPI00006516	P13051	UNG	1	0	_	Mitochondrion	Mitochondrion
IPI00017510	P00403	MT-CO2	3	2	_	Mitochondrion	Mitochondrion
IPI00029264	P08574	CYC1	3	0	_	Mitochondrion	Mitochondrion
IPI00166865	Q8N5K1	CISD2	3	1	N	Mitochondrion	Mitochondrion
IPI00001287	Q9BQP7	MGME1	1	0	_	Mitochondrion	Mitochondrion
IPI00001589	Q9Y5L4	TIMM13	2	0	_	Mitochondrion	Mitochondrion
IPI00001716	Q9Y606	PUS1	2	0	_	Mitochondrion	Mitochondrion
IPI00002245	Q9H6R3	ACSS3	2	0	_	Mitochondrion	Mitochondrion
IPI00002521	P18859	ATP5J	2	0	_	Mitochondrion	Mitochondrion
IPI00003944	P11182	DBT	1	0	_	Mitochondrion	Mitochondrion
IPI00004902	P38117	ETFB	1	0	_	Mitochondrion	Mitochondrion
IPI00005068	Q8WWI5	SLC44A1	3	9	_	Mitochondrion	Mitochondrion
IPI00006606	Q9BYN8	MRPS26	2	0	_	Mitochondrion	Mitochondrion
IPI00006979	Q9HD34	LYRM4	1	0	_	Mitochondrion	Mitochondrion
IPI00007001	Q9Y3B7	MRPL11	3	0	_	Mitochondrion	Mitochondrion
IPI00009444	Q9P0M9	MRPL27	1	0	_	Mitochondrion	Mitochondrion
IPI00010440	O00165	HAX1	1	0	_	Mitochondrion	Mitochondrion
IPI00010845	O00217	NDUFS8	2	0	_	Mitochondrion	Mitochondrion
IPI00011635	Q9BXK5	BCL2L13	1	1	N	Mitochondrion	Mitochondrion
IPI00012690	Q9BQT8	SLC25A21	1	0	_	Mitochondrion	Mitochondrion
IPI00012912	P23786	CPT2	3	0	_	Mitochondrion	Mitochondrion
IPI00013146	P82650	MRPS22	3	0	_	Mitochondrion	Mitochondrion
IPI00014213	Q15031	LARS2	2	0	_	Mitochondrion	Mitochondrion
IPI00015826	Q9NRK6	ABCB10	1	5	_	Mitochondrion	Mitochondrion
IPI00016207	Q99595	TIMM17A	1	1	N	Mitochondrion	Mitochondrion
IPI00016458	Q9H9P8	L2HGDH	3	0	_	Mitochondrion	Mitochondrion
IPI00016568	P27144	AK4	2	0	_	Mitochondrion	Mitochondrion
IPI00016968	Q99643	SDHC	1	3	_	Mitochondrion	Mitochondrion
IPI00019983	Q07817	BCL2L1	1	1	N	Mitochondrion	Mitochondrion
IPI00020050	Q9NUL7	DDX28	1	0	_	Mitochondrion	Mitochondrion
IPI00020332	P78540	ARG2	1	0	_	Mitochondrion	Mitochondrion
IPI00020530	Q9NPJ3	ACOT13	1	0	_	Mitochondrion	Mitochondrion
IPI00021793	P12074	COX6A1	1	1	N	Mitochondrion	Mitochondrion
IPI00022276	Q9Y2Q9	MRPS28	2	0	_	Mitochondrion	Mitochondrion
IPI00022316	Q9Y676	MRPS18B	1	0	_	Mitochondrion	Mitochondrion
IPI00022403	Q9BYD1	MRPL13	3	0	_	Mitochondrion	Mitochondrion
IPI00022421	O14548	COX7A2L	1	1	N	Mitochondrion	Mitochondrion
IPI00022832	O95563	MPC2	1	0	_	Mitochondrion	Mitochondrion
IPI00023359	Q8IVS2	MCAT	1	0	_	Mitochondrion	Mitochondrion
IPI00024317	Q92947	GCDH	2	0	_	Mitochondrion	Mitochondrion
IPI00024627	Q9GZY8	MFF	1	1	N	Mitochondrion	Mitochondrion
IPI00024742	O14949	UQCRQ	2	0	_	Mitochondrion	Mitochondrion
IPI00024757	O14957	UQCR11	2	1	N	Mitochondrion	Mitochondrion
IPI00024913	P30042	C21orf33	3	0	_	Mitochondrion	Mitochondrion
IPI00024920	P30049	ATP5D	1	0	_	Mitochondrion	Mitochondrion
IPI00024976	Q9NS69	TOMM22	3	1	N	Mitochondrion	Mitochondrion
IPI00024990	Q02252	ALDH6A1	3	1	N	Mitochondrion	Mitochondrion
IPI00025100	P12694	BCKDHA	1	0	_	Mitochondrion	Mitochondrion
IPI00025341	Q02338	BDH1	1	0	_	Mitochondrion	Mitochondrion
IPI00025717	O75431	MTX2	1	0	_	Mitochondrion	Mitochondrion
IPI00026516	P55809	OXCT1	3	0	_	Mitochondrion	Mitochondrion
IPI00026958	P22570	FDXR	1	0	_	Mitochondrion	Mitochondrion
IPI00027096	P49406	MRPL19	3	0	_	Mitochondrion	Mitochondrion
IPI00027445	P49590	HARS2	1	0	_	Mitochondrion	Mitochondrion
IPI00028491	Q9NUQ2	AGPAT5	3	3	_	Mitochondrion	Mitochondrion
IPI00029114	Q14197	ICT1	3	0	_	Mitochondrion	Mitochondrion
IPI00029557	Q9HAV7	GRPEL1	2	0	_	Mitochondrion	Mitochondrion
IPI00030702	P50213	IDH3A	3	0	_	Mitochondrion	Mitochondrion
IPI00031357	P50336	PPOX	2	0	_	Mitochondrion	Mitochondrion
IPI00031397	O95573	ACSL3	1	1	N	Mitochondrion	Mitochondrion
IPI00031485	Q9BQC6	MRPL57	1	0	_	Mitochondrion	Mitochondrion
IPI00031617	Q9BRT2	UQCC2	1	0	_	Mitochondrion	Mitochondrion
IPI00032560	Q9Y375	NDUFAF1	1	0	_	Mitochondrion	Mitochondrion
IPI00032872	Q9Y3D3	MRPS16	1	0	_	Mitochondrion	Mitochondrion
IPI00032881	Q9Y3D9	MRPS23	3	0	_	Mitochondrion	Mitochondrion
IPI00060287	Q96BW9	TAMM41	1	0	_	Mitochondrion	Mitochondrion
IPI00061229	Q96E52	OMA1	1	1	N	Mitochondrion	Mitochondrion
IPI00061531	Q96EL3	MRPL53	2	0	_	Mitochondrion	Mitochondrion
IPI00063188	Q9BQ95	ECSIT	2	0	_	Mitochondrion	Mitochondrion
IPI00063408	Q96HY7	DHTKD1	1	0	_	Mitochondrion	Mitochondrion
IPI00084571	Q9NYK5	MRPL39	3	0	_	Mitochondrion	Mitochondrion
IPI00096066	Q96I99	SUCLG2	3	0	_	Mitochondrion	Mitochondrion
IPI00099871	Q9NQ50	MRPL40	3	0	_	Mitochondrion	Mitochondrion
IPI00101664	Q96I59	NARS2	1	0	_	Mitochondrion	Mitochondrion
IPI00102864	P52789	HK2	1	0	_	Mitochondrion	Mitochondrion
IPI00145260	Q5T440	IBA57	1	0	_	Mitochondrion	Mitochondrion
IPI00152358	Q8TCG5	CPT1C	1	2	_	Mitochondrion	Mitochondrion
IPI00152975	Q96AQ8	MCUR1	1	1	N	Mitochondrion	Mitochondrion
IPI00154512	Q9H4I9	SMDT1	1	1	N	Mitochondrion	Mitochondrion
IPI00160021	Q9UMS0	NFU1	1	0	_	Mitochondrion	Mitochondrion
IPI00168603	Q8NE62	CHDH	1	0	_	Mitochondrion	Mitochondrion
IPI00169400	P82675	MRPS5	1	0	_	Mitochondrion	Mitochondrion
IPI00170877	Q7Z7H8	MRPL10	2	0	_	Mitochondrion	Mitochondrion
IPI00172460	P54819	AK2	1	0	_	Mitochondrion	Mitochondrion
IPI00172591	Q9NRX2	MRPL17	3	0	_	Mitochondrion	Mitochondrion
IPI00172594	Q13084	MRPL28	1	0	_	Mitochondrion	Mitochondrion
IPI00174390	Q6L8Q7	PDE12	1	0	_	Mitochondrion	Mitochondrion
IPI00176469	Q8NI60	ADCK3	1	0	_	Mitochondrion	Mitochondrion
IPI00179187	Q96EY1	DNAJA3	2	0	_	Mitochondrion	Mitochondrion
IPI00215901	P54819	AK2	1	0	_	Mitochondrion	Mitochondrion
IPI00217536	Q8IXI2	RHOT1	3	1	N	Mitochondrion	Mitochondrion
IPI00217553	Q8IXM3	MRPL41	3	0	_	Mitochondrion	Mitochondrion
IPI00217871	P30038	ALDH4A1	2	0	_	Mitochondrion	Mitochondrion
IPI00218463	Q9Y3D7	PAM16	3	0	_	Mitochondrion	Mitochondrion
IPI00218971	Q9P0J1	PDP1	3	0	_	Mitochondrion	Mitochondrion
IPI00219034	P51970	NDUFA8	3	0	_	Mitochondrion	Mitochondrion
IPI00219381	O43678	NDUFA2	1	0	_	Mitochondrion	Mitochondrion
IPI00219833	O60830	TIMM17B	3	1	N	Mitochondrion	Mitochondrion
IPI00220063	O43920	NDUFS5	2	0	_	Mitochondrion	Mitochondrion
IPI00255052	Q9Y6M9	NDUFB9	1	0	_	Mitochondrion	Mitochondrion
IPI00290827	Q8TBP6	SLC25A40	1	0	_	Mitochondrion	Mitochondrion
IPI00291525	Q8WVM0	TFB1M	1	0	_	Mitochondrion	Mitochondrion
IPI00293476	Q16540	MRPL23	1	0	_	Mitochondrion	Mitochondrion
IPI00293564	P35914	HMGCL	1	0	_	Mitochondrion	Mitochondrion
IPI00294242	Q92665	MRPS31	3	0	_	Mitochondrion	Mitochondrion
IPI00294911	P21912	SDHB	3	0	_	Mitochondrion	Mitochondrion
IPI00295066	Q96GC5	MRPL48	2	0	_	Mitochondrion	Mitochondrion
IPI00295240	Q9Y697	NFS1	1	0	_	Mitochondrion	Mitochondrion
IPI00295598	Q9BPX6	MICU1	1	0	_	Mitochondrion	Mitochondrion
IPI00296022	P07919	UQCRH	1	0	_	Mitochondrion	Mitochondrion
IPI00296563	Q8N442	GUF1	2	0	_	Mitochondrion	Mitochondrion
IPI00296999	Q8N5M1	ATPAF2	1	0	_	Mitochondrion	Mitochondrion
IPI00300567	P42126	ECI1	2	0	_	Mitochondrion	Mitochondrion
IPI00304306	Q96DA6	DNAJC19	3	1	N	Mitochondrion	Mitochondrion
IPI00305668	P82932	MRPS6	1	0	_	Mitochondrion	Mitochondrion
IPI00328361	Q9NP81	SARS2	2	0	_	Mitochondrion	Mitochondrion
IPI00329036	Q8N5N7	MRPL50	1	0	_	Mitochondrion	Mitochondrion
IPI00329301	Q86Y39	NDUFA11	3	4	_	Mitochondrion	Mitochondrion
IPI00329591	Q9NWS8	RMND1	1	0	_	Mitochondrion	Mitochondrion
IPI00333763	Q86SX6	GLRX5	1	0	_	Mitochondrion	Mitochondrion
IPI00375685	Q7L592	NDUFAF7	2	0	_	Mitochondrion	Mitochondrion
IPI00377161	Q6NVY1	HIBCH	3	0	_	Mitochondrion	Mitochondrion
IPI00377214	Q86UT6	NLRX1	1	0	_	Mitochondrion	Mitochondrion
IPI00384707	Q5JPH6	EARS2	1	0	_	Mitochondrion	Mitochondrion
IPI00385928	Q8NC60	NOA1	2	0	_	Mitochondrion	Mitochondrion
IPI00394788	Q5JTZ9	AARS2	2	0	_	Mitochondrion	Mitochondrion
IPI00399053	Q9BU61	NDUFAF3	1	0	_	Mitochondrion	Mitochondrion
IPI00411733	Q7L2E3	DHX30	3	0	_	Mitochondrion	Mitochondrion
IPI00411816	Q5T653	MRPL2	3	0	_	Mitochondrion	Mitochondrion
IPI00418290	Q6P1L8	MRPL14	1	0	_	Mitochondrion	Mitochondrion
IPI00419626	Q7Z7F7	MRPL55	1	0	_	Mitochondrion	Mitochondrion
IPI00465034	Q70HW3	SLC25A26	1	3	_	Mitochondrion	Mitochondrion
IPI00465256	Q9UIJ7	AK3	1	0	_	Mitochondrion	Mitochondrion
IPI00478657	Q12849	GRSF1	1	0	_	Mitochondrion	Mitochondrion
IPI00479905	O96000	NDUFB10	1	0	_	Mitochondrion	Mitochondrion
IPI00549666	Q8TAA5	GRPEL2	1	0	_	Mitochondrion	Mitochondrion
IPI00552419	P05165	PCCA	2	0	_	Mitochondrion	Mitochondrion
IPI00552587	Q8TAE8	GADD45GIP1	1	0	_	Mitochondrion	Mitochondrion
IPI00553006	Q7L3T8	PARS2	1	0	_	Mitochondrion	Mitochondrion
IPI00604527	Q9BW92	TARS2	1	0	_	Mitochondrion	Mitochondrion
IPI00640276	Q8IYU8	MICU2	2	0	_	Mitochondrion	Mitochondrion
IPI00641924	P82933	MRPS9	3	0	_	Mitochondrion	Mitochondrion
IPI00654654	Q9Y291	MRPS33	1	0	_	Mitochondrion	Mitochondrion
IPI00744115	P05165	PCCA	1	0	_	Mitochondrion	Mitochondrion
IPI00744772	Q9Y2R5	MRPS17	1	0	_	Mitochondrion	Mitochondrion
IPI00783656	Q96DV4	MRPL38	2	0	_	Mitochondrion	Mitochondrion
IPI00784044	Q9HCC0	MCCC2	2	0	_	Mitochondrion	Mitochondrion
IPI00784477	Q6IN84	MRM1	2	0	_	Mitochondrion	Mitochondrion
IPI00927892	O75439	PMPCB	1	0	_	Mitochondrion	Mitochondrion
IPI01015060	P52815	MRPL12	2	0	_	Mitochondrion	Mitochondrion
IPI00156689	Q99536	VAT1	3	0	_	Mitochondrion	_
IPI00215637	O00571	DDX3X	3	0	_	Mitochondrion	_
IPI00011253	P23396	RPS3	3	0	_	Mitochondrion	_
IPI00023001	Q96A26	FAM162A	3	1	N	Mitochondrion	_
IPI00218848	P56385	ATP5I	2	0	_	Mitochondrion	_
IPI00290544	Q8TB36	GDAP1	3	2	_	Mitochondrion	_
IPI00295621	Q9Y241	HIGD1A	1	2	_	Mitochondrion	_
IPI00295992	Q9NVI7	ATAD3A	3	0	_	Mitochondrion	_
IPI00303954	O43169	CYB5B	3	1	N	Mitochondrion	_
IPI00334291	B3KXS5	_	1	0	_	Mitochondrion	_
IPI00375677	Q7Z2W9	MRPL21	2	0	_	Mitochondrion	_
IPI00654820	B1PIH2	_	3	6	_	Mitochondrion	_
IPI00645078	P22314	UBA1	2	0	_	Mitochondrion	_
IPI00027107	P49411	TUFM	3	0	_	Mitochondrion	_
IPI00219757	P09211	GSTP1	1	0	_	Mitochondrion	_
IPI00005705	P36873	PPP1CC	2	0	_	Mitochondrion	_
IPI00008511	B1W6B2	_	3	15	_	Mitochondrion	_
IPI00062809	Q96H55	MYO19	1	0	_	Mitochondrion	_
IPI00304417	O43837	IDH3B	3	0	_	Mitochondrion	_
IPI00419263	O75521	ECI2	3	0	_	Mitochondrion	_
IPI00464968	B2Y9D8	MT-CO1	1	12	_	Mitochondrion	_
IPI00006970	Q9Y399	MRPS2	1	0	_	Mitochondrion	_
IPI00008418	Q9NR28	XAGE1A	2	0	_	Mitochondrion	_
IPI00008495	B9ECT5	_	3	10	_	Mitochondrion	_
IPI00012535	P31689	DNAJA1	2	0	_	Mitochondrion	_
IPI00016371	Q15303	ERBB4	1	2	_	Mitochondrion	_
IPI00026512	O75616	ERAL1	1	0	_	Mitochondrion	_
IPI00071703	Q969S9	GFM2	1	0	_	Mitochondrion	_
IPI00103057	Q5RI15	COX20	2	0	_	Mitochondrion	_
IPI00103732	P04818	TYMS	1	0	_	Mitochondrion	_
IPI00170503	Q96QE5	TEFM	1	0	_	Mitochondrion	_
IPI00220299	Q8NFF5	FLAD1	1	0	_	Mitochondrion	_
IPI00298738	O00411	POLRMT	1	0	_	Mitochondrion	_
IPI00303753	Q96BR5	COA7	1	0	_	Mitochondrion	_
IPI00306048	Q5T9A4	ATAD3B	2	0	_	Mitochondrion	_
IPI00465319	Q8IZ52	CHPF	2	0	_	Mitochondrion	_
IPI00642370	Q567V2	MPV17L2	1	0	_	Mitochondrion	_
IPI00797738	P14854	COX6B1	1	0	_	Mitochondrion	_
IPI00026781	P49327	FASN	3	0	_	_	Mitochondrion
IPI00140420	Q7KZF4	SND1	3	0	_	_	Mitochondrion
IPI00219330	Q12906	ILF3	2	0	_	_	Mitochondrion
IPI00000874	Q06830	PRDX1	3	0	_	_	Mitochondrion
IPI00018465	Q99832	CCT7	3	0	_	_	Mitochondrion
IPI00024067	Q00610	CLTC	3	0	_	_	Mitochondrion
IPI00027350	P32119	PRDX2	3	0	_	_	Mitochondrion
IPI00221091	P62244	RPS15A	2	0	_	_	Mitochondrion
IPI00013933	P15924	DSP	2	0	_	_	Mitochondrion
IPI00018260	Q9NVT9	ARMC1	1	0	_	_	Mitochondrion
IPI00153023	Q96ER9	CCDC51	2	1	N	_	Mitochondrion
IPI00218487	P17302	GJA1	3	4	_	_	Mitochondrion
IPI00307547	Q9HBL7	PLGRKT	1	1	N	_	Mitochondrion
IPI00384444	P02533	KRT14	1	0	_	_	Mitochondrion
IPI00000816	P62258	YWHAE	3	0	_	_	Mitochondrion
IPI00021263	P63104	YWHAZ	3	0	_	_	Mitochondrion
IPI00022977	P12277	CKB	3	0	_	_	Mitochondrion
IPI00257508	Q16555	DPYSL2	3	0	_	_	Mitochondrion
IPI00289499	P31939	ATIC	1	0	_	_	Mitochondrion
IPI00414676	P08238	HSP90AB1	3	0	_	_	Mitochondrion
IPI00217966	P00338	LDHA	2	0	_	_	Mitochondrion
IPI00219217	P07195	LDHB	3	0	_	_	Mitochondrion
IPI00916111	P40925	MDH1	1	0	_	_	Mitochondrion
IPI00007682	P38606	ATP6V1A	2	0	_	_	Mitochondrion
IPI00009867	P13647	KRT5	1	0	_	_	Mitochondrion
IPI00019906	P35613	BSG	3	2	_	_	Mitochondrion
IPI00020436	Q15907	RAB11B	3	0	_	_	Mitochondrion
IPI00022462	P02786	TFRC	3	1	N	_	Mitochondrion
IPI00024650	P53985	SLC16A1	3	11	_	_	Mitochondrion
IPI00025292	O75352	MPDU1	3	6	_	_	Mitochondrion
IPI00005751	O15270	SPTLC2	2	0	_	_	Mitochondrion
IPI00008964	Q9H0U4	RAB1B	2	0	_	_	Mitochondrion
IPI00010349	O00116	AGPS	3	0	_	_	Mitochondrion
IPI00011511	Q9BXW7	CECR5	3	0	_	_	Mitochondrion
IPI00011937	Q13162	PRDX4	3	0	_	_	Mitochondrion
IPI00014149	Q15006	EMC2	3	0	_	_	Mitochondrion
IPI00016405	Q9NX40	OCIAD1	3	0	_	_	Mitochondrion
IPI00020470	Q68CQ7	GLT8D1	1	1	N	_	Mitochondrion
IPI00165506	Q9Y2S7	POLDIP2	3	0	_	_	Mitochondrion
IPI00171445	Q8NBU5	ATAD1	3	0	_	_	Mitochondrion
IPI00304435	Q9BPW8	NIPSNAP1	3	0	_	_	Mitochondrion
IPI00396321	Q96AG4	LRRC59	3	1	N	_	Mitochondrion
IPI00419237	P28838	LAP3	2	0	_	_	Mitochondrion
IPI00182933	P00167	CYB5A	1	1	N	_	Mitochondrion
IPI00005677	O15228	GNPAT	1	0	_	_	Mitochondrion
IPI00009923	P13674	P4HA1	1	0	_	_	Mitochondrion
IPI00012315	Q13232	NME3	2	0	_	_	Mitochondrion
IPI00013735	Q9NYY8	FASTKD2	3	0	_	_	Mitochondrion
IPI00014440	O43808	SLC25A17	1	5	_	_	Mitochondrion
IPI00015737	Q8WVC6	DCAKD	1	1	N	_	Mitochondrion
IPI00031107	Q6YN16	HSDL2	3	0	_	_	Mitochondrion
IPI00032633	Q9Y2Z9	COQ6	2	0	_	_	Mitochondrion
IPI00046057	P61764	STXBP1	1	0	_	_	Mitochondrion
IPI00152432	Q8TD30	GPT2	2	0	_	_	Mitochondrion
IPI00166394	Q8N2F6	ARMC10	1	1	N	_	Mitochondrion
IPI00177940	Q9HBH5	RDH14	1	1	N	_	Mitochondrion
IPI00217182	P15924	DSP	1	0	_	_	Mitochondrion
IPI00218433	P13498	CYBA	1	3	_	_	Mitochondrion
IPI00296190	Q9BRX8	FAM213A	2	1	N	_	Mitochondrion
IPI00296907	Q15067	ACOX1	2	0	_	_	Mitochondrion
IPI00301204	Q8NBN7	RDH13	1	0	_	_	Mitochondrion
IPI00303568	Q9H7Z7	PTGES2	2	0	_	_	Mitochondrion
IPI00329373	Q5XKP0	C19orf70	2	0	_	_	Mitochondrion
IPI00329600	Q8NBX0	SCCPDH	1	1	N	_	Mitochondrion
IPI00414973	Q7L8L6	FASTKD5	1	0	_	_	Mitochondrion
IPI00470674	Q9UHQ9	CYB5R1	1	1	N	_	Mitochondrion
IPI00549357	Q96CU9	FOXRED1	1	0	_	_	Mitochondrion
IPI00000846	Q14839	CHD4	1	0	_	_	_
IPI00002948	Q9H9Z2	LIN28A	3	0	_	_	_
IPI00003704	Q9BWF3	RBM4	1	0	_	_	_
IPI00003881	P52597	HNRNPF	3	0	_	_	_
IPI00007402	O95373	IPO7	1	0	_	_	_
IPI00011603	O43242	PSMD3	1	0	_	_	_
IPI00012074	O43390	HNRNPR	1	0	_	_	_
IPI00012578	O00629	KPNA4	2	0	_	_	_
IPI00012772	P62917	RPL8	3	0	_	_	_
IPI00013214	B4DWW4	MCM3	2	_	_	_	_
IPI00013296	P62269	RPS18	2	0	_	_	_
IPI00013415	P62081	RPS7	3	0	_	_	_
IPI00013485	P15880	RPS2	3	0	_	_	_
IPI00013808	O43707	ACTN4	3	0	_	_	_
IPI00013877	P31942	HNRNPH3	2	0	_	_	_
IPI00013881	P31943	HNRNPH1	3	0	_	_	_
IPI00014151	Q15008	PSMD6	1	0	_	_	_
IPI00015953	Q9NR30	DDX21	2	0	_	_	_
IPI00017297	P43243	MATR3	3	0	_	_	_
IPI00017303	P43246	MSH2	2	0	_	_	_
IPI00018146	P27348	YWHAQ	2	0	_	_	_
IPI00018278	Q71UI9	H2AFV	1	0	_	_	_
IPI00018350	P33992	MCM5	2	0	_	_	_
IPI00018931	Q96QK1	VPS35	3	0	_	_	_
IPI00021290	P53396	ACLY	3	0	_	_	_
IPI00025491	P60842	EIF4A1	3	0	_	_	_
IPI00025815	Q13148	TARDBP	1	0	_	_	_
IPI00029468	P61163	ACTR1A	1	0	_	_	_
IPI00103994	Q9P2J5	LARS	2	0	_	_	_
IPI00163187	Q16658	FSCN1	2	0	_	_	_
IPI00215719	Q07020	RPL18	2	0	_	_	_
IPI00216318	P31946	YWHAB	1	0	_	_	_
IPI00216592	P07910	HNRNPC	3	0	_	_	_
IPI00216951	P14868	DARS	2	0	_	_	_
IPI00217975	P20700	LMNB1	3	0	_	_	_
IPI00219153	P35268	RPL22	3	0	_	_	_
IPI00219155	P61353	RPL27	3	0	_	_	_
IPI00220740	P06748	NPM1	3	0	_	_	_
IPI00220834	P13010	XRCC5	3	0	_	_	_
IPI00299000	Q9UQ80	PA2G4	2	0	_	_	_
IPI00299904	P33993	MCM7	1	0	_	_	_
IPI00302850	P62314	SNRPD1	1	0	_	_	_
IPI00304596	Q15233	NONO	3	0	_	_	_
IPI00329791	Q7L014	DDX46	2	0	_	_	_
IPI00386533	Q04637	EIF4G1	2	0	_	_	_
IPI00397358	A4D1G5	_	2	0	_	_	_
IPI00412607	P42766	RPL35	2	0	_	_	_
IPI00419880	P61247	RPS3A	2	0	_	_	_
IPI00438229	Q13263	TRIM28	3	0	_	_	_
IPI00455033	ENSP00000400181	_	2	_	_	_	_
IPI00456969	Q14204	DYNC1H1	3	0	_	_	_
IPI00470528	P61313	RPL15	3	0	_	_	_
IPI00479217	Q00839	HNRNPU	3	0	_	_	_
IPI00554648	P05787	KRT8	3	0	_	_	_
IPI00554788	P05783	KRT18	3	0	_	_	_
IPI00641829	Q13838	DDX39B	3	0	_	_	_
IPI00644712	P12956	XRCC6	3	0	_	_	_
IPI00651653	Q92841	DDX17	2	0	_	_	_
IPI00793443	O00410	IPO5	3	0	_	_	_
IPI00844578	Q08211	DHX9	3	0	_	_	_
IPI00000494	P46777	RPL5	3	0	_	_	_
IPI00007144	Q9UNX3	RPL26L1	3	0	_	_	_
IPI00008529	P05387	RPLP2	3	0	_	_	_
IPI00010740	P23246	SFPQ	3	0	_	_	_
IPI00016249	P51114	FXR1	1	0	_	_	_
IPI00017617	P17844	DDX5	3	0	_	_	_
IPI00019359	P35527	KRT9	3	0	_	_	_
IPI00024933	P30050	RPL12	3	0	_	_	_
IPI00026202	Q02543	RPL18A	3	0	_	_	_
IPI00026271	P62263	RPS14	2	0	_	_	_
IPI00026625	O75694	NUP155	3	0	_	_	_
IPI00026689	Q5H9N4	_	1	0	_	_	_
IPI00030179	P18124	RPL7	3	0	_	_	_
IPI00157790	Q5VYK3	KIAA0368	1	0	_	_	_
IPI00186290	P13639	EEF2	3	0	_	_	_
IPI00215914	P84077	ARF1	2	0	_	_	_
IPI00216587	P62241	RPS8	3	0	_	_	_
IPI00218342	P11586	MTHFD1	3	0	_	_	_
IPI00221088	P46781	RPS9	3	0	_	_	_
IPI00247583	P46778	RPL21	3	0	_	_	_
IPI00296337	P78527	PRKDC	3	0	_	_	_
IPI00297211	O60264	SMARCA5	2	0	_	_	_
IPI00299573	P62424	RPL7A	3	0	_	_	_
IPI00302592	P21333	FLNA	3	0	_	_	_
IPI00304612	P40429	RPL13A	2	0	_	_	_
IPI00396485	P68104	EEF1A1	3	0	_	_	_
IPI00412579	P62906	RPL10A	3	0	_	_	_
IPI00449049	P09874	PARP1	3	0	_	_	_
IPI00456758	P46776	RPL27A	3	0	_	_	_
IPI00465044	Q9P258	RCC2	3	0	_	_	_
IPI00465361	P26373	RPL13	3	0	_	_	_
IPI00550021	P39023	RPL3	3	0	_	_	_
IPI00550689	Q9Y3I0	RTCB	1	0	_	_	_
IPI00000877	Q9Y4L1	HYOU1	3	1	Y	_	_
IPI00003362	P11021	HSPA5	3	0	_	_	_
IPI00003918	P36578	RPL4	3	0	_	_	_
IPI00004267	Q99720	SIGMAR1	2	1	N	_	_
IPI00007676	Q53GQ0	HSD17B12	3	3	_	_	_
IPI00007755	Q9UL25	RAB21	1	0	_	_	_
IPI00008351	P62341	_	1	0	_	_	_
IPI00008454	Q9UBS4	DNAJB11	3	1	Y	_	_
IPI00008530	P05388	RPLP0	3	0	_	_	_
IPI00008998	Q9P035	PTPLAD1	3	5	_	_	_
IPI00009235	Q9UNL2	SSR3	3	4	_	_	_
IPI00009407	P61803	DAD1	3	3	_	_	_
IPI00009771	Q03252	LMNB2	3	0	_	_	_
IPI00009896	P07099	EPHX1	3	0	_	_	_
IPI00009904	P13667	PDIA4	3	1	Y	_	_
IPI00010796	P07237	P4HB	3	0	_	_	_
IPI00011454	Q14697	GANAB	3	1	Y	_	_
IPI00011578	Q9Y639	NPTN	1	1	Y	_	_
IPI00012048	P15531	NME1	2	0	_	_	_
IPI00016373	P51153	RAB13	3	0	_	_	_
IPI00019385	P51571	SSR4	3	0	_	_	_
IPI00019899	Q15800	MSMO1	3	3	_	_	_
IPI00020599	P27797	CALR	3	0	_	_	_
IPI00020944	P37268	FDFT1	3	0	_	_	_
IPI00020984	P27824	CANX	3	1	Y	_	_
IPI00021405	P02545	LMNA	3	0	_	_	_
IPI00022018	O60762	DPM1	3	0	_	_	_
IPI00023542	Q9BVK6	TMED9	2	2	_	_	_
IPI00024466	Q9NYU2	UGGT1	3	1	N	_	_
IPI00024911	P30040	ERP29	3	0	_	_	_
IPI00025252	P30101	PDIA3	3	0	_	_	_
IPI00025329	P84098	RPL19	3	0	_	_	_
IPI00025874	P04843	RPN1	3	1	Y	_	_
IPI00026154	B4DJQ5	_	3	0	_	_	_
IPI00026302	P62899	RPL31	3	0	_	_	_
IPI00026530	P49257	LMAN1	3	1	Y	_	_
IPI00026942	O94905	ERLIN2	3	0	_	_	_
IPI00027230	P14625	HSP90B1	3	0	_	_	_
IPI00027285	P14678	SNRPB	1	0	_	_	_
IPI00028635	P04844	RPN2	3	4	_	_	_
IPI00029628	Q14257	RCN2	3	0	_	_	_
IPI00031131	Q9HDC9	APMAP	3	1	N	_	_
IPI00032140	P50454	SERPINH1	3	0	_	_	_
IPI00100656	Q9NZ01	TECR	3	4	_	_	_
IPI00104128	P67812	SEC11A	3	1	N	_	_
IPI00107357	O96005	CLPTM1	1	5	_	_	_
IPI00141318	Q07065	CKAP4	3	1	N	_	_
IPI00152377	Q8TCJ2	STT3B	3	10	_	_	_
IPI00163644	Q5HYM3	_	2	1	N	_	_
IPI00170692	Q9P0L0	VAPA	2	1	N	_	_
IPI00171438	Q8NBS9	TXNDC5	3	0	_	_	_
IPI00177817	P16615	ATP2A2	3	8	_	_	_
IPI00215780	P39019	RPS19	3	0	_	_	_
IPI00217563	P05556	ITGB1	1	1	_	_	_
IPI00217563	P05556	ITGB1	1	1	Y	_	_
IPI00218466	B4DR61	SEC61A1	3	10	_	_	_
IPI00219160	P49207	RPL34	1	0	_	_	_
IPI00220327	P04264	KRT1	3	0	_	_	_
IPI00291200	Q8WUM0	NUP133	3	0	_	_	_
IPI00291695	Q8TED1	GPX8	2	1	N	_	_
IPI00291755	Q8TEM1	NUP210	3	2	_	_	_
IPI00293260	Q8IXB1	DNAJC10	3	1	N	_	_
IPI00294501	Q9UBM7	DHCR7	3	6	_	_	_
IPI00295098	Q9Y5M8	SRPRB	3	1	N	_	_
IPI00297084	P39656	DDOST	3	2	_	_	_
IPI00297492	P46977	STT3A	3	12	_	_	_
IPI00299084	P57088	TMEM33	3	3	_	_	_
IPI00299571	Q15084	PDIA6	3	0	_	_	_
IPI00300299	P61009	SPCS3	3	1	N	_	_
IPI00300971	A2A2G4	ALG6	3	10	_	_	_
IPI00305304	Q96G23	CERS2	2	5	_	_	_
IPI00306332	P83731	RPL24	3	0	_	_	_
IPI00329352	Q15155	NOMO1	3	0	_	_	_
IPI00333619	P51648	ALDH3A2	3	1	N	_	_
IPI00395887	Q9H3N1	TMX1	3	3	_	_	_
IPI00413324	P18621	RPL17	3	0	_	_	_
IPI00414717	Q92896	GLG1	3	1	Y	_	_
IPI00465308	Q96S52	PIGS	3	2	_	_	_
IPI00645518	O14735	CDIPT	2	4	_	_	_
IPI00646304	P23284	PPIB	3	1	N	_	_
IPI00001754	Q9Y624	F11R	3	2	_	_	_
IPI00002236	B4E396	_	3	0	_	_	_
IPI00005537	B4DLN1	_	1	0	_	_	_
IPI00005719	P62820	RAB1A	1	0	_	_	_
IPI00006142	Q7L311	ARMCX2	2	1	N	_	_
IPI00009865	P13645	KRT10	3	0	_	_	_
IPI00010697	P23229	ITGA6	3	1	Y	_	_
IPI00010746	P48651	PTDSS1	1	9	_	_	_
IPI00012512	P62070	RRAS2	3	0	_	_	_
IPI00014301	Q2M1J6	_	2	4	_	_	_
IPI00014577	Q9NP72	RAB18	2	0	_	_	_
IPI00016670	Q6IAA8	LAMTOR1	3	0	_	_	_
IPI00020827	Q9HB66	MKKS	1	1	N	_	_
IPI00021058	Q9Y6M7	SLC4A7	2	11	_	_	_
IPI00021985	Q92544	TM9SF4	2	10	_	_	_
IPI00023510	P20339	RAB5A	2	0	_	_	_
IPI00023526	P20340	RAB6A	3	0	_	_	_
IPI00026570	A8MZ71	_	3	_	_	_	_
IPI00028946	O95197	RTN3	2	3	_	_	_
IPI00031821	Q9Y287	ITM2B	1	1	N	_	_
IPI00107749	E5KLK1	OPA1	1	0	_	_	_
IPI00157215	Q9BSF4	C19orf52	3	0	_	_	_
IPI00232571	O75487	GPC4	1	0	_	_	_
IPI00293073	Q4AEJ4	_	1	0	_	_	_
IPI00296215	P16422	EPCAM	3	1	Y	_	_
IPI00297261	P18031	PTPN1	2	1	N	_	_
IPI00300725	P02538	KRT6A	1	0	_	_	_
IPI00303726	Q01628	IFITM3	1	2	_	_	_
IPI00328161	B7Z6M0	_	3	1	N	_	_
IPI00412545	_	_	3	_	_	_	_
IPI00465113	A8K948	_	3	0	_	_	_
IPI00470467	P16435	POR	3	1	N	_	_
IPI00644766	B1AMI8	_	2	_	_	_	_
IPI00789008	Q14254	FLOT2	2	0	_	_	_
IPI00925297	B7Z238	_	1	1	N	_	_
IPI00000875	P26641	EEF1G	2	0	_	_	_
IPI00001639	Q14974	KPNB1	3	0	_	_	_
IPI00001734	B4DHQ3	PSAT1	1	0	_	_	_
IPI00002214	P52292	KPNA2	3	0	_	_	_
IPI00003377	Q16629	SRSF7	1	0	_	_	_
IPI00003865	P11142	HSPA8	3	0	_	_	_
IPI00004968	Q9UMS4	PRPF19	1	0	_	_	_
IPI00005198	Q12905	ILF2	3	0	_	_	_
IPI00008433	P46782	RPS5	3	0	_	_	_
IPI00008438	P46783	RPS10	3	0	_	_	_
IPI00008524	P11940	PABPC1	2	0	_	_	_
IPI00008527	P05386	RPLP1	3	0	_	_	_
IPI00009032	P05455	SSB	2	0	_	_	_
IPI00010951	P58107	EPPK1	1	0	_	_	_
IPI00011200	O43175	PHGDH	3	0	_	_	_
IPI00011913	Q13151	HNRNPA0	3	0	_	_	_
IPI00012066	Q15366	PCBP2	1	0	_	_	_
IPI00012750	P62851	RPS25	3	0	_	_	_
IPI00013068	P60228	EIF3E	2	0	_	_	_
IPI00016610	Q15365	PCBP1	2	0	_	_	_
IPI00016910	Q99613	EIF3C	1	0	_	_	_
IPI00018140	O60506	SYNCRIP	2	0	_	_	_
IPI00021439	P60709	ACTB	3	0	_	_	_
IPI00021700	P12004	PCNA	1	0	_	_	_
IPI00022774	P55072	VCP	3	0	_	_	_
IPI00023048	P29692	EEF1D	1	0	_	_	_
IPI00023860	P55209	NAP1L1	3	0	_	_	_
IPI00025091	P62280	RPS11	3	0	_	_	_
IPI00025273	P22102	GART	1	0	_	_	_
IPI00025512	P04792	HSPB1	1	0	_	_	_
IPI00027497	P06744	GPI	2	0	_	_	_
IPI00029111	Q14195	DPYSL3	2	0	_	_	_
IPI00029266	P62304	SNRPE	1	0	_	_	_
IPI00031517	Q14566	MCM6	1	0	_	_	_
IPI00032139	P50453	SERPINB9	1	0	_	_	_
IPI00072377	Q01105	SET	3	0	_	_	_
IPI00100160	Q86VP6	CAND1	2	0	_	_	_
IPI00169383	P00558	PGK1	1	0	_	_	_
IPI00180675	Q71U36	TUBA1A	1	0	_	_	_
IPI00185374	O00232	PSMD12	3	0	_	_	_
IPI00215965	P09651	HNRNPA1	3	0	_	_	_
IPI00216138	Q01995	TAGLN	1	0	_	_	_
IPI00216691	P07737	PFN1	3	0	_	_	_
IPI00218343	Q9BQE3	TUBA1C	2	0	_	_	_
IPI00218606	P62266	RPS23	1	0	_	_	_
IPI00218993	Q92598	HSPH1	1	0	_	_	_
IPI00219525	P52209	PGD	2	0	_	_	_
IPI00219678	P05198	EIF2S1	1	0	_	_	_
IPI00220219	P35606	COPB2	1	0	_	_	_
IPI00220301	P30041	PRDX6	1	0	_	_	_
IPI00220642	P61981	YWHAG	3	0	_	_	_
IPI00290566	P17987	TCP1	2	0	_	_	_
IPI00291175	P18206	VCL	3	0	_	_	_
IPI00301263	P27708	CAD	2	0	_	_	_
IPI00302925	_	_	2	_	_	_	_
IPI00302927	P50991	CCT4	2	0	_	_	_
IPI00329331	Q16851	UGP2	3	0	_	_	_
IPI00329801	P08758	ANXA5	3	0	_	_	_
IPI00332371	P17858	PFKL	2	0	_	_	_
IPI00382470	P07900	HSP90AA1	3	0	_	_	_
IPI00396378	P22626	HNRNPA2B1	3	0	_	_	_
IPI00396435	O43143	DHX15	3	0	_	_	_
IPI00413108	_	_	2	_	_	_	_
IPI00418471	P08670	VIM	3	0	_	_	_
IPI00419373	P51991	HNRNPA3	2	0	_	_	_
IPI00419585	P62937	PPIA	3	0	_	_	_
IPI00444262	Q6ZS99	_	2	0	_	_	_
IPI00465248	P06733	ENO1	3	0	_	_	_
IPI00643041	P62826	RAN	3	0	_	_	_
IPI00643920	P29401	TKT	3	0	_	_	_
IPI00658000	O00425	IGF2BP3	1	0	_	_	_
IPI00893541	_	_	3	_	_	_	_
IPI00001461	Q9BZA5	TXLNGY	1	0	_	_	_
IPI00001593	P42785	PRCP	1	1	Y	_	_
IPI00003406	Q16643	DBN1	3	0	_	_	_
IPI00004358	P11216	PYGB	2	0	_	_	_
IPI00005154	Q08945	SSRP1	2	0	_	_	_
IPI00006167	O15355	PPM1G	1	0	_	_	_
IPI00007183	Q8NHH9	ATL2	1	2	_	_	_
IPI00007812	P21281	ATP6V1B2	2	0	_	_	_
IPI00009342	P46940	IQGAP1	2	0	_	_	_
IPI00010204	P84103	SRSF3	1	0	_	_	_
IPI00012011	P23528	CFL1	3	0	_	_	_
IPI00013468	O43684	BUB3	1	0	_	_	_
IPI00013508	P12814	ACTN1	3	0	_	_	_
IPI00015954	Q9NR31	SAR1A	1	0	_	_	_
IPI00020632	P00966	ASS1	1	0	_	_	_
IPI00021428	P68133	ACTA1	2	0	_	_	_
IPI00021766	Q9NQC3	RTN4	2	2	_	_	_
IPI00023748	Q13765	NACA	1	0	_	_	_
IPI00024157	Q00688	FKBP3	1	0	_	_	_
IPI00024175	O14818	PSMA7	1	0	_	_	_
IPI00025347	Q92979	EMG1	1	0	_	_	_
IPI00026182	P47755	CAPZA2	1	0	_	_	_
IPI00026970	Q9Y5B9	SUPT16H	2	0	_	_	_
IPI00027423	P62136	PPP1CA	1	0	_	_	_
IPI00027626	P40227	CCT6A	2	0	_	_	_
IPI00029012	Q14152	EIF3A	1	0	_	_	_
IPI00029764	Q12874	SF3A3	1	0	_	_	_
IPI00031461	B4DLV7	_	1	0	_	_	_
IPI00032406	O60884	DNAJA2	2	0	_	_	_
IPI00166010	A5YKK6	CNOT1	2	0	_	_	_
IPI00171903	P52272	HNRNPM	3	0	_	_	_
IPI00184330	P49736	MCM2	2	0	_	_	_
IPI00185146	Q96P70	IPO9	2	0	_	_	_
IPI00216049	P61978	HNRNPK	3	0	_	_	_
IPI00216730	Q8IUE6	HIST2H2AB	2	0	_	_	_
IPI00217223	P22234	PAICS	2	0	_	_	_
IPI00217952	Q06210	GFPT1	1	0	_	_	_
IPI00217963	P08779	KRT16	1	0	_	_	_
IPI00218319	P06753	TPM3	1	0	_	_	_
IPI00219018	P04406	GAPDH	3	0	_	_	_
IPI00221093	P08708	RPS17	2	0	_	_	_
IPI00253050	Q5T7N2	L1TD1	3	0	_	_	_
IPI00289334	O75369	FLNB	3	0	_	_	_
IPI00291510	P12268	IMPDH2	2	0	_	_	_
IPI00295851	P53618	COPB1	1	0	_	_	_
IPI00297779	P78371	CCT2	3	0	_	_	_
IPI00298961	O14980	XPO1	2	0	_	_	_
IPI00298994	Q9Y490	TLN1	3	0	_	_	_
IPI00328257	Q10567	AP1B1	1	0	_	_	_
IPI00328753	Q86UP2	KTN1	2	1	N	_	_
IPI00410693	D3DQ70	SERBP1	1	0	_	_	_
IPI00419258	P09429	HMGB1	1	0	_	_	_
IPI00451401	P60174	TPI1	1	0	_	_	_
IPI00479058	P62841	RPS15	1	0	_	_	_
IPI00479186	P14618	PKM	2	0	_	_	_
IPI00555565	Q58FF6	HSP90AB4P	1	0	_	_	_
IPI00645452	B4DQN9	_	3	0	_	_	_
IPI00742943	Q8NFH3	NUP43	1	0	_	_	_
IPI00746165	O75083	WDR1	2	0	_	_	_
IPI00798401	B4DMH3	_	2	0	_	_	_
IPI00843765	Q13813	SPTAN1	3	0	_	_	_
IPI00909013	B4DHF3	_	1	0	_	_	_
IPI00930688	P68363	TUBA1B	1	0	_	_	_
IPI00939159	B4DNA3	_	1	0	_	_	_
IPI00001159	Q92616	GCN1L1	3	0	_	_	_
IPI00006935	Q9GZV4	EIF5A2	1	0	_	_	_
IPI00007752	P68371	TUBB4B	2	0	_	_	_
IPI00007928	Q6P2Q9	PRPF8	1	0	_	_	_
IPI00009104	Q9Y230	RUVBL2	3	0	_	_	_
IPI00009790	Q01813	PFKP	1	0	_	_	_
IPI00010080	O95747	OXSR1	1	0	_	_	_
IPI00010790	P21810	BGN	1	0	_	_	_
IPI00011126	P62191	PSMC1	1	0	_	_	_
IPI00012442	Q13283	G3BP1	1	0	_	_	_
IPI00013475	Q13885	TUBB2A	3	0	_	_	_
IPI00013495	Q8NE71	ABCF1	2	0	_	_	_
IPI00013917	P25398	RPS12	2	0	_	_	_
IPI00015143	O43913	ORC5	1	0	_	_	_
IPI00017412	P35250	RFC2	1	0	_	_	_
IPI00018262	O43423	ANP32C	1	0	_	_	_
IPI00019463	P19525	EIF2AK2	1	0	_	_	_
IPI00021187	Q9Y265	RUVBL1	1	0	_	_	_
IPI00021304	P35908	KRT2	3	0	_	_	_
IPI00021840	P62753	RPS6	2	0	_	_	_
IPI00021842	P02649	APOE	3	0	_	_	_
IPI00022228	Q00341	HDLBP	3	0	_	_	_
IPI00022275	Q9NTJ5	SACM1L	3	2	_	_	_
IPI00022744	P55060	CSE1L	3	0	_	_	_
IPI00023598	P04350	TUBB4A	1	0	_	_	_
IPI00024364	Q92973	TNPO1	2	0	_	_	_
IPI00025039	P22087	FBL	1	0	_	_	_
IPI00026089	O75533	SF3B1	1	0	_	_	_
IPI00029750	P62847	RPS24	3	0	_	_	_
IPI00030320	P26196	DDX6	2	0	_	_	_
IPI00031691	P32969	RPL9	3	0	_	_	_
IPI00031820	Q9Y285	FARSA	2	0	_	_	_
IPI00054042	P78347	GTF2I	1	0	_	_	_
IPI00061178	Q96E39	RBMXL1	2	0	_	_	_
IPI00154451	Q96T76	MMS19	1	0	_	_	_
IPI00165261	Q8WVM8	SCFD1	3	0	_	_	_
IPI00165393	Q9BTT0	ANP32E	2	0	_	_	_
IPI00179713	Q9Y6M1	IGF2BP2	1	0	_	_	_
IPI00179964	P26599	PTBP1	3	0	_	_	_
IPI00182533	P46779	RPL28	1	0	_	_	_
IPI00215918	P18085	ARF4	3	0	_	_	_
IPI00219156	P62888	RPL30	2	0	_	_	_
IPI00219291	C9JU26	ATP5J2	1	1	N	_	_
IPI00221325	P49792	RANBP2	3	0	_	_	_
IPI00221384	Q99715	COL12A1	3	0	_	_	_
IPI00293426	P51532	SMARCA4	1	0	_	_	_
IPI00293434	P37108	SRP14	2	0	_	_	_
IPI00293655	Q92499	DDX1	3	0	_	_	_
IPI00293845	Q5UIP0	RIF1	1	0	_	_	_
IPI00294891	P46087	NOP2	1	0	_	_	_
IPI00295857	P53621	COPA	3	0	_	_	_
IPI00298520	B0YIW6	ARCN1	1	0	_	_	_
IPI00300074	Q9NSD9	FARSB	3	0	_	_	_
IPI00300659	Q6P1J9	CDC73	1	0	_	_	_
IPI00303992	Q9H8Y1	VRTN	1	0	_	_	_
IPI00395694	Q9Y5L0	TNPO3	2	0	_	_	_
IPI00396218	Q6P3W7	SCYL2	1	0	_	_	_
IPI00396370	P55884	EIF3B	1	0	_	_	_
IPI00411639	Q96RS2	_	2	0	_	_	_
IPI00411937	O00567	NOP56	1	0	_	_	_
IPI00552715	P49368	CCT3	2	0	_	_	_
IPI00655650	P62854	RPS26	3	0	_	_	_
IPI00719053	Q2Q1W2	TRIM71	2	0	_	_	_
IPI00790342	Q9HBB3	_	3	0	_	_	_
IPI00848226	P63244	GNB2L1	2	0	_	_	_
IPI00000001	O95793	STAU1	1	0	_	_	_
IPI00000115	Q9P003	CNIH4	3	3	_	_	_
IPI00000856	Q96AC1	FERMT2	1	0	_	_	_
IPI00002649	Q9H307	PNN	1	0	_	_	_
IPI00003348	P62879	GNB2	3	0	_	_	_
IPI00003373	Q16625	OCLN	3	5	_	_	_
IPI00003411	Q16647	PTGIS	1	1	Y	_	_
IPI00003527	O14745	SLC9A3R1	2	0	_	_	_
IPI00003802	Q16706	MAN2A1	3	1	N	_	_
IPI00003843	Q9UDY2	TJP2	2	0	_	_	_
IPI00003909	P11169	SLC2A3	3	10	_	_	_
IPI00003921	P11171	EPB41	1	0	_	_	_
IPI00004670	Q14435	GALNT3	1	1	N	_	_
IPI00005129	O15126	SCAMP1	1	4	_	_	_
IPI00005745	O15269	SPTLC1	3	2	_	_	_
IPI00006451	P46459	NSF	1	0	_	_	_
IPI00006482	P05023	ATP1A1	3	10	_	_	_
IPI00006865	O75396	SEC22B	3	1	Y	_	_
IPI00007061	Q9Y3E0	GOLT1B	3	3	_	_	_
IPI00007940	O75477	ERLIN1	1	1	N	_	_
IPI00008167	P54709	ATP1B3	3	1	N	_	_
IPI00008599	Q15125	EBP	2	5	_	_	_
IPI00008986	Q01650	SLC7A5	3	11	_	_	_
IPI00009607	Q9Y3L5	RAP2C	2	0	_	_	_
IPI00009772	Q9NYM9	BET1L	1	1	N	_	_
IPI00009885	Q9NYL4	FKBP11	1	1	Y	_	_
IPI00010400	Q01970	PLCB3	2	0	_	_	_
IPI00010418	O00159	MYO1C	1	0	_	_	_
IPI00010438	O00161	SNAP23	2	0	_	_	_
IPI00011084	P56747	CLDN6	3	5	_	_	_
IPI00012540	O43490	PROM1	1	5	_	_	_
IPI00012645	O15020	SPTBN2	1	0	_	_	_
IPI00015148	P61224	RAP1B	2	0	_	_	_
IPI00016342	P51149	RAB7A	3	0	_	_	_
IPI00016608	Q15363	TMED2	3	2	_	_	_
IPI00016621	O94973	AP2A2	2	0	_	_	_
IPI00016703	Q15392	DHCR24	1	2	_	_	_
IPI00016786	P60953	CDC42	3	0	_	_	_
IPI00017292	P35222	CTNNB1	3	0	_	_	_
IPI00017375	Q15436	SEC23A	2	0	_	_	_
IPI00018364	P61225	RAP2B	3	0	_	_	_
IPI00018415	Q99805	TM9SF2	3	9	_	_	_
IPI00019146	P78310	CXADR	2	1	Y	_	_
IPI00019376	Q9NVA2	SEPT11	3	0	_	_	_
IPI00019472	Q15758	SLC1A5	3	9	_	_	_
IPI00019971	Q15833	STXBP2	2	0	_	_	_
IPI00021076	Q99569	PKP4	1	0	_	_	_
IPI00021983	Q92542	NCSTN	3	1	Y	_	_
IPI00022143	Q9BSJ8	ESYT1	3	2	_	_	_
IPI00022256	Q96CW1	AP2M1	3	0	_	_	_
IPI00022434	A6NBZ8	_	1	_	_	_	_
IPI00022892	P04216	THY1	3	0	_	_	_
IPI00023030	Q9H2H9	SLC38A1	1	11	_	_	_
IPI00023461	P55196	MLLT4	2	0	_	_	_
IPI00024403	O75131	CPNE3	3	0	_	_	_
IPI00025861	P12830	CDH1	2	1	Y	_	_
IPI00026111	Q9UM00	TMCO1	3	2	_	_	_
IPI00026185	P47756	CAPZB	1	0	_	_	_
IPI00026569	P30443	HLA-A	2	1	Y	_	_
IPI00027434	P08134	RHOC	2	0	_	_	_
IPI00027438	O75955	FLOT1	3	0	_	_	_
IPI00027493	P08195	SLC3A2	3	1	N	_	_
IPI00027728	P30825	SLC7A1	1	14	_	_	_
IPI00028055	P49755	TMED10	3	2	_	_	_
IPI00028387	Q96HY6	DDRGK1	3	1	N	_	_
IPI00028911	Q14118	DAG1	2	1	Y	_	_
IPI00029046	Q14165	MLEC	3	1	Y	_	_
IPI00029741	P18084	ITGB5	1	1	Y	_	_
IPI00030847	Q9HD45	TM9SF3	1	9	_	_	_
IPI00034159	P61421	ATP6V0D1	1	0	_	_	_
IPI00034277	Q9HD20	ATP13A1	3	7	_	_	_
IPI00045536	Q9BWS9	CHID1	3	0	_	_	_
IPI00060569	Q8N2K0	ABHD12	2	1	N	_	_
IPI00101645	Q96HN2	AHCYL2	1	0	_	_	_
IPI00102685	Q96S97	MYADM	3	8	_	_	_
IPI00152240	Q8TBQ9	TMEM167A	1	2	_	_	_
IPI00164018	Q96SQ9	CYP2S1	3	2	_	_	_
IPI00166079	Q8N0U8	VKORC1L1	3	2	_	_	_
IPI00166225	Q6UWP7	LCLAT1	1	3	_	_	_
IPI00167096	Q8N752	CSNK1A1L	2	0	_	_	_
IPI00171626	Q8NF37	LPCAT1	3	1	N	_	_
IPI00172580	E7EUM5	_	3	_	_	_	_
IPI00179330	P62979	RPS27A	3	0	_	_	_
IPI00182469	O60716	CTNND1	3	0	_	_	_
IPI00183526	Q9BQ02	_	1	0	_	_	_
IPI00215948	P35221	CTNNA1	3	0	_	_	_
IPI00215998	P08962	CD63	2	4	_	_	_
IPI00216319	Q04917	YWHAH	1	0	_	_	_
IPI00216682	Q15417	CNN3	1	0	_	_	_
IPI00216694	P13797	PLS3	3	0	_	_	_
IPI00217519	P11233	RALA	1	0	_	_	_
IPI00217557	Q8IXM6	NRM	2	4	_	_	_
IPI00217561	P05556	ITGB1	2	1	_	_	_
IPI00217561	P05556	ITGB1	2	1	Y	_	_
IPI00218200	P51572	BCAP31	3	3	_	_	_
IPI00218271	Q14168	MPP2	1	0	_	_	_
IPI00218918	P04083	ANXA1	3	0	_	_	_
IPI00219365	P26038	MSN	2	0	_	_	_
IPI00219682	P27105	STOM	2	1	N	_	_
IPI00220194	P11166	SLC2A1	3	12	_	_	_
IPI00220578	P08754	GNAI3	1	0	_	_	_
IPI00220739	O00264	PGRMC1	3	1	N	_	_
IPI00221092	P62249	RPS16	3	0	_	_	_
IPI00221226	P08133	ANXA6	3	0	_	_	_
IPI00256684	O95782	AP2A1	3	0	_	_	_
IPI00289819	P11717	IGF2R	3	1	Y	_	_
IPI00289876	O15400	STX7	1	1	N	_	_
IPI00290085	P19022	CDH2	1	1	Y	_	_
IPI00291928	P61106	RAB14	3	0	_	_	_
IPI00291930	Q14677	CLINT1	1	0	_	_	_
IPI00293396	O43747	AP1G1	2	0	_	_	_
IPI00293533	P37198	NUP62	3	0	_	_	_
IPI00295698	Q8WY07	SLC7A3	3	14	_	_	_
IPI00299116	O00592	PODXL	3	1	Y	_	_
IPI00299468	O00767	SCD	1	4	_	_	_
IPI00303280	Q9NZW5	MPP6	1	0	_	_	_
IPI00306382	O14828	SCAMP3	1	4	_	_	_
IPI00307572	Q9HC07	TMEM165	2	7	_	_	_
IPI00328180	Q9BZG1	RAB34	3	0	_	_	_
IPI00328243	Q8IV08	PLD3	3	1	N	_	_
IPI00328268	_	_	1	_	_	_	_
IPI00329572	D3DQR0	_	1	0	_	_	_
IPI00334282	Q92520	FAM3C	3	1	N	_	_
IPI00339384	Q8TC12	RDH11	3	0	_	_	_
IPI00376344	O43795	MYO1B	1	0	_	_	_
IPI00376798	P62913	RPL11	3	0	_	_	_
IPI00410034	Q96QD8	SLC38A2	3	9	_	_	_
IPI00410488	Q5ZPR3	CD276	3	1	Y	_	_
IPI00414860	P61513	RPL37A	3	0	_	_	_
IPI00418169	P07355	ANXA2	3	0	_	_	_
IPI00452747	_	_	2	_	_	_	_
IPI00465439	P04075	ALDOA	3	0	_	_	_
IPI00470649	Q969V3	NCLN	3	2	_	_	_
IPI00549343	Q15836	VAMP3	1	1	N	_	_
IPI00554711	P14923	JUP	3	0	_	_	_
IPI00743716	P30508	HLA-C	1	1	Y	_	_
IPI00748145	P04899	GNAI2	3	0	_	_	_
IPI00784119	Q15904	ATP6AP1	3	2	_	_	_
IPI00784156	P63010	AP2B1	3	0	_	_	_
IPI00793691	Q9NXE4	DCAF13	2	1	N	_	_
IPI00843975	P15311	EZR	3	0	_	_	_
IPI00884105	P11279	LAMP1	3	2	_	_	_
IPI00973736	P62861	FAU	3	0	_	_	_
IPI00000513	P12830	CDH1	1	1	Y	_	_
IPI00001755	Q9Y625	GPC6	1	0	_	_	_
IPI00002372	P28288	ABCD3	3	3	_	_	_
IPI00002557	Q9UBF2	COPG2	1	0	_	_	_
IPI00004397	P11234	RALB	2	0	_	_	_
IPI00005107	O15118	NPC1	2	12	_	_	_
IPI00005159	P61160	ACTR2	2	0	_	_	_
IPI00005264	Q99959	PKP2	3	0	_	_	_
IPI00005614	Q01082	SPTBN1	3	0	_	_	_
IPI00005966	Q53HG1	_	2	0	_	_	_
IPI00005969	P52907	CAPZA1	2	0	_	_	_
IPI00006752	O95819	MAP4K4	2	0	_	_	_
IPI00007426	O75915	ARL6IP5	3	3	_	_	_
IPI00008403	Q9NS84	CHST7	1	1	Y	_	_
IPI00008603	P62736	ACTA2	1	0	_	_	_
IPI00008732	Q9H4I3	TRABD	2	0	_	_	_
IPI00009253	P54920	NAPA	1	0	_	_	_
IPI00010270	P15153	RAC2	1	0	_	_	_
IPI00012828	P09110	ACAA1	2	0	_	_	_
IPI00013218	P41247	PNPLA4	1	0	_	_	_
IPI00013293	Q9BVK8	TMEM147	2	6	_	_	_
IPI00013976	P07942	LAMB1	3	0	_	_	_
IPI00014177	Q15019	SEPT2	2	0	_	_	_
IPI00015713	Q5VV42	CDKAL1	3	1	N	_	_
IPI00015842	Q15293	RCN1	3	0	_	_	_
IPI00015973	O43491	EPB41L2	2	0	_	_	_
IPI00016339	P51148	RAB5C	3	0	_	_	_
IPI00016513	P61026	RAB10	3	0	_	_	_
IPI00016763	O43824	GTPBP6	1	0	_	_	_
IPI00017367	P35241	RDX	2	0	_	_	_
IPI00017376	Q15437	SEC23B	1	0	_	_	_
IPI00018871	B4E1J8	ARL8B	2	0	_	_	_
IPI00019912	P51659	HSD17B4	3	0	_	_	_
IPI00020005	B7Z6V4	_	1	3	_	_	_
IPI00020557	Q07954	LRP1	3	1	Y	_	_
IPI00022933	P04233	CD74	1	1	N	_	_
IPI00024266	O14880	MGST3	3	4	_	_	_
IPI00024551	Q9NPA0	EMC7	1	1	Y	_	_
IPI00025346	O75381	PEX14	2	0	_	_	_
IPI00026087	O75531	BANF1	3	0	_	_	_
IPI00026272	P04908	HIST1H2AB	3	0	_	_	_
IPI00026272	P04908	HIST1H2AE	3	0	_	_	_
IPI00027505	P06756	ITGAV	3	1	Y	_	_
IPI00028031	B4DEA8	_	3	0	_	_	_
IPI00028481	P61006	RAB8A	1	0	_	_	_
IPI00028931	Q14126	DSG2	3	2	_	_	_
IPI00031169	P61019	RAB2A	3	0	_	_	_
IPI00032825	Q9Y3B3	TMED7	1	1	Y	_	_
IPI00056414	Q969L2	MAL2	1	4	_	_	_
IPI00060990	Q6NUS8	UGT3A1	2	2	_	_	_
IPI00101037	Q96D15	RCN3	3	0	_	_	_
IPI00166091	Q8N158	GPC2	1	0	_	_	_
IPI00167030	Q8N6L1	KRTCAP2	1	4	_	_	_
IPI00168184	B3KQV6	PPP2R1A	3	0	_	_	_
IPI00168262	Q8NBJ5	COLGALT1	2	0	_	_	_
IPI00168336	Q8NC56	LEMD2	2	2	_	_	_
IPI00171411	Q5VZE3	_	1	_	_	_	_
IPI00184180	Q8NBM8	PCYOX1L	3	0	_	_	_
IPI00215743	Q9P2E9	RRBP1	3	1	N	_	_
IPI00216219	Q07157	TJP1	3	0	_	_	_
IPI00217143	E9PEF8	_	2	_	_	_	_
IPI00218371	P21108	PRPS1L1	2	0	_	_	_
IPI00218638	O00160	MYO1F	1	0	_	_	_
IPI00219097	P26583	HMGB2	3	0	_	_	_
IPI00219111	Q15629	TRAM1	1	8	_	_	_
IPI00220644	P14618	PKM	1	0	_	_	_
IPI00254338	Q86VR2	FAM134C	1	3	_	_	_
IPI00289535	A8K1E9	_	2	0	_	_	_
IPI00291316	Q92974	ARHGEF2	1	0	_	_	_
IPI00291646	B7ZM99	MTHFD1L	3	0	_	_	_
IPI00294455	Q16880	UGT8	1	2	_	_	_
IPI00294755	O95471	CLDN7	3	4	_	_	_
IPI00295542	Q02818	NUCB1	1	0	_	_	_
IPI00298281	P11047	LAMC1	3	0	_	_	_
IPI00301058	P50552	VASP	1	0	_	_	_
IPI00301202	Q9H0U3	MAGT1	2	5	_	_	_
IPI00301280	Q9BTV4	TMEM43	2	4	_	_	_
IPI00301936	Q15717	ELAVL1	1	0	_	_	_
IPI00303214	Q2T9J0	TYSND1	1	0	_	_	_
IPI00306046	O43854	EDIL3	1	0	_	_	_
IPI00328170	Q13724	MOGS	3	1	N	_	_
IPI00328748	A8K878	MANF	3	0	_	_	_
IPI00329625	B4DU42	TBRG4	3	0	_	_	_
IPI00329650	Q8NFH5	NUP35	1	0	_	_	_
IPI00333016	Q9NVH1	DNAJC11	3	0	_	_	_
IPI00374970	Q9P0V9	SEPT10	2	0	_	_	_
IPI00385965	C9JKS5	_	3	_	_	_	_
IPI00386354	Q9H7Z5	_	3	0	_	_	_
IPI00395998	P62910	RPL32	2	0	_	_	_
IPI00401264	Q9BS26	ERP44	2	0	_	_	_
IPI00409640	Q86X29	LSR	1	1	N	_	_
IPI00414127	P43487	RANBP1	1	0	_	_	_
IPI00419916	P05186	ALPL	2	0	_	_	_
IPI00429191	P62495	ETF1	1	0	_	_	_
IPI00470610	Q96C36	PYCR2	3	0	_	_	_
IPI00470924	Q6ZXV5	TMTC3	3	9	_	_	_
IPI00473006	Q95604	HLA-C	1	1	Y	_	_
IPI00477118	Q6NUQ4	TMEM214	3	0	_	_	_
IPI00478838	Q8WVX9	FAR1	3	1	N	_	_
IPI00479145	P08727	KRT19	2	0	_	_	_
IPI00549761	Q9BT22	ALG1	2	1	Y	_	_
IPI00549970	B4DNL0	_	2	4	_	_	_
IPI00550382	Q99808	SLC29A1	2	11	_	_	_
IPI00554541	A1L0T0	ILVBL	3	1	N	_	_
IPI00554660	Q9P0Z9	PIPOX	3	1	N	_	_
IPI00555744	Q6IPH7	RPL14	3	0	_	_	_
IPI00555902	Q56VL3	OCIAD2	3	0	_	_	_
IPI00645614	P22223	CDH3	1	1	Y	_	_
IPI00645848	_	_	1	_	_	_	_
IPI00646899	F8W7C6	_	1	0	_	_	_
IPI00748807	Q12769	NUP160	3	0	_	_	_
IPI00749429	Q9C0H2	TTYH3	1	5	_	_	_
IPI00783118	Q9H857	NT5DC2	3	0	_	_	_
IPI00848328	_	_	1	_	_	_	_
IPI00916086	F8WEQ5	SMPD4	1	0	_	_	_
IPI00922289	B7Z8T1	_	1	0	_	_	_
IPI00924556	Q9Y6A9	SPCS1	2	2	_	_	_
IPI00926007	Q8TEP9	_	1	0	_	_	_
IPI00946039	C9JVB6	TRMT10C	1	0	_	_	_
IPI01022062	_	_	1	_	_	_	_
IPI00001661	P18754	RCC1	1	0	_	_	_
IPI00003935	Q16778	HIST2H2BE	2	0	_	_	_
IPI00005024	Q9BQG0	MYBBP1A	1	0	_	_	_
IPI00005202	ENSP00000429301	_	3	_	_	_	_
IPI00005737	O15260	SURF4	2	5	_	_	_
IPI00006211	O95292	VAPB	2	1	N	_	_
IPI00006713	Q13217	DNAJC3	1	0	_	_	_
IPI00006957	Q9Y394	DHRS7	1	1	N	_	_
IPI00007032	Q9UJQ4	SALL4	1	0	_	_	_
IPI00009950	Q12907	LMAN2	3	1	Y	_	_
IPI00010153	P62829	RPL23	3	0	_	_	_
IPI00010590	Q9NRZ9	HELLS	1	0	_	_	_
IPI00012268	Q13200	PSMD2	2	0	_	_	_
IPI00012593	Q9UBC3	DNMT3B	3	0	_	_	_
IPI00013897	O14672	ADAM10	1	1	Y	_	_
IPI00014533	P17480	UBTF	1	0	_	_	_
IPI00015262	Q99439	CNN2	1	0	_	_	_
IPI00017344	P61020	RAB5B	2	0	_	_	_
IPI00018534	Q99880	HIST1H2BL	2	0	_	_	_
IPI00019407	Q15738	NSDHL	3	1	N	_	_
IPI00019502	P35579	MYH9	3	0	_	_	_
IPI00019640	Q99986	VRK1	2	0	_	_	_
IPI00020021	P35659	DEK	1	0	_	_	_
IPI00020472	Q9P0I2	EMC3	3	2	_	_	_
IPI00021266	P62750	RPL23A	1	0	_	_	_
IPI00024143	Q9NRG9	AAAS	3	0	_	_	_
IPI00024642	Q96A33	CCDC47	3	0	_	_	_
IPI00024670	Q00765	REEP5	1	2	_	_	_
IPI00026044	Q9H490	PIGU	1	9	_	_	_
IPI00026824	P30519	HMOX2	2	1	N	_	_
IPI00027180	O75844	ZMPSTE24	2	7	_	_	_
IPI00027192	Q02809	PLOD1	2	0	_	_	_
IPI00027280	Q02880	TOP2B	3	0	_	_	_
IPI00027683	P32243	OTX2	1	0	_	_	_
IPI00028122	O75475	PSIP1	2	0	_	_	_
IPI00030131	P42167	TMPO	2	1	N	_	_
IPI00030877	O60613	_	2	0	_	_	_
IPI00031458	O60725	ICMT	1	4	_	_	_
IPI00031836	Q9Y295	DRG1	2	0	_	_	_
IPI00032003	P50402	EMD	2	1	N	_	_
IPI00033494	O14950	MYL12B	1	0	_	_	_
IPI00059366	O75367	H2AFY	3	0	_	_	_
IPI00063130	Q6UW68	TMEM205	3	4	_	_	_
IPI00107122	Q9BVL2	NUPL1	2	0	_	_	_
IPI00163505	Q14498	RBM39	2	0	_	_	_
IPI00170436	A9C4B8	MBOAT7	2	5	_	_	_
IPI00171611	Q71DI3	HIST2H3A	3	0	_	_	_
IPI00171611	Q71DI3	HIST2H3C	3	0	_	_	_
IPI00171611	Q71DI3	HIST2H3D	3	0	_	_	_
IPI00179700	P17096	HMGA1	2	0	_	_	_
IPI00183786	O95864	FADS2	1	4	_	_	_
IPI00215790	P63173	RPL38	2	0	_	_	_
IPI00216237	Q9Y3U8	RPL36	3	0	_	_	_
IPI00217030	P62701	RPS4X	3	0	_	_	_
IPI00217465	P16403	HIST1H1C	3	0	_	_	_
IPI00217468	P16401	HIST1H1B	3	0	_	_	_
IPI00217469	Q02539	HIST1H1A	3	0	_	_	_
IPI00217477	O15347	HMGB3	2	0	_	_	_
IPI00217600	Q8IY17	PNPLA6	2	1	N	_	_
IPI00218922	Q9UGP8	SEC63	3	3	_	_	_
IPI00219420	Q9UQE7	SMC3	3	0	_	_	_
IPI00220006	Q9Y6K1	DNMT3A	2	0	_	_	_
IPI00220835	P60468	SEC61B	3	1	N	_	_
IPI00221089	P62277	RPS13	3	0	_	_	_
IPI00291939	Q14683	SMC1A	1	0	_	_	_
IPI00294472	Q9Y3A6	TMED5	3	2	_	_	_
IPI00295772	Q16850	CYP51A1	2	1	N	_	_
IPI00298289	Q9NQC3	RTN4	1	2	_	_	_
IPI00301021	P43307	SSR1	3	1	Y	_	_
IPI00301841	Q9NX61	TMEM161A	2	8	_	_	_
IPI00305289	P52732	KIF11	1	0	_	_	_
IPI00305303	Q9NUQ7	UFSP2	2	0	_	_	_
IPI00306419	Q6P1A2	LPCAT3	2	7	_	_	_
IPI00307259	O75165	DNAJC13	1	0	_	_	_
IPI00328298	Q9NTJ3	SMC4	1	0	_	_	_
IPI00335168	P60660	MYL6	3	0	_	_	_
IPI00384280	Q9UHG3	PCYOX1	2	0	_	_	_
IPI00385001	Q5SRE5	NUP188	3	0	_	_	_
IPI00385267	P08240	SRPR	2	0	_	_	_
IPI00397526	P35580	MYH10	3	0	_	_	_
IPI00397904	Q8N1F7	NUP93	3	0	_	_	_
IPI00414101	P11388	TOP2A	3	0	_	_	_
IPI00414442	Q96JB5	CDK5RAP3	3	0	_	_	_
IPI00453473	P62805	HIST1H4A	3	0	_	_	_
IPI00453473	P62805	HIST1H4B	3	0	_	_	_
IPI00453473	P62805	HIST1H4C	3	0	_	_	_
IPI00453473	P62805	HIST1H4D	3	0	_	_	_
IPI00453473	P62805	HIST1H4E	3	0	_	_	_
IPI00453473	P62805	HIST1H4F	3	0	_	_	_
IPI00453473	P62805	HIST1H4H	3	0	_	_	_
IPI00453473	P62805	HIST1H4J	3	0	_	_	_
IPI00453473	P62805	HIST1H4K	3	0	_	_	_
IPI00453473	P62805	HIST1H4L	3	0	_	_	_
IPI00453473	P62805	HIST2H4B	3	0	_	_	_
IPI00453473	P62805	HIST4H4	3	0	_	_	_
IPI00478368	A6NES3	_	1	_	_	_	_
IPI00550165	Q6IAN0	DHRS7B	3	1	N	_	_
IPI00554723	P27635	RPL10	2	0	_	_	_
IPI00642244	Q8N766	EMC1	3	0	_	_	_
IPI00657791	Q96GN5	CDCA7L	2	0	_	_	_
IPI00783781	Q92621	NUP205	3	0	_	_	_
IPI00789155	O43852	CALU	2	0	_	_	_
IPI00844000	O94874	UFL1	2	0	_	_	_
IPI00000005	P01111	NRAS	2	0	_	_	_
IPI00000129	Q9P012	_	1	1	N	_	_
IPI00000138	P26572	MGAT1	1	1	N	_	_
IPI00000181	A6NI76	_	1	_	_	_	_
IPI00000230	P09493	TPM1	1	0	_	_	_
IPI00000279	Q8WU90	ZC3H15	1	0	_	_	_
IPI00000948	Q9Y4P3	TBL2	1	1	Y	_	_
IPI00001738	Q99567	NUP88	1	0	_	_	_
IPI00002344	Q9H8P0	SRD5A3	1	6	_	_	_
IPI00002790	Q9UBV2	SEL1L	1	1	Y	_	_
IPI00002824	Q16527	CSRP2	1	0	_	_	_
IPI00003455	Q9BTX1	NDC1	2	5	_	_	_
IPI00003635	B4E0N6	_	1	1	N	_	_
IPI00003971	Q16799	RTN1	1	2	_	_	_
IPI00004669	Q10471	GALNT2	2	1	Y	_	_
IPI00005161	O15144	ARPC2	1	0	_	_	_
IPI00005728	Q9P0H9	RER1	1	3	_	_	_
IPI00006038	P52948	NUP98	2	0	_	_	_
IPI00006176	O14964	HGS	1	0	_	_	_
IPI00006231	O95237	LRAT	1	1	Y	_	_
IPI00006362	O60869	EDF1	1	0	_	_	_
IPI00006608	P05067	APP	2	1	Y	_	_
IPI00006615	Q9H078	CLPB	1	0	_	_	_
IPI00006715	O60216	RAD21	1	0	_	_	_
IPI00007034	Q8NBM4	UBAC2	2	4	_	_	_
IPI00007068	Q9P1U1	ACTR3B	1	0	_	_	_
IPI00007165	Q9UPQ8	DOLK	1	14	_	_	_
IPI00007166	Q9Y5U9	IER3IP1	2	1	Y	_	_
IPI00007327	O15533	TAPBP	1	1	Y	_	_
IPI00007730	Q9UKR5	C14orf1	1	4	_	_	_
IPI00007959	Q86YL7	PDPN	1	1	Y	_	_
IPI00008207	Q9UKM7	MAN1B1	1	1	N	_	_
IPI00008918	Q9UHB6	LIMA1	2	0	_	_	_
IPI00009030	P13473	LAMP2	1	1	N	_	_
IPI00009225	Q9UNK0	STX8	2	1	N	_	_
IPI00009320	Q5J8M3	EMC4	1	2	_	_	_
IPI00009507	Q16563	SYPL1	3	3	_	_	_
IPI00009747	P48449	LSS	1	0	_	_	_
IPI00009908	Q9P291	ARMCX1	2	1	N	_	_
IPI00009976	Q13445	TMED1	3	1	Y	_	_
IPI00010893	O00292	LEFTY2	1	0	_	_	_
IPI00010896	O00299	CLIC1	3	0	_	_	_
IPI00011970	P56937	HSD17B7	1	0	_	_	_
IPI00012208	Q9BV10	ALG12	1	11	_	_	_
IPI00012251	Q53S58	TMEM177	1	0	_	_	_
IPI00012493	P60866	RPS20	1	0	_	_	_
IPI00012503	P07602	PSAP	1	0	_	_	_
IPI00013271	Q9BUN8	DERL1	3	5	_	_	_
IPI00013281	Q9H9S5	FKRP	1	1	N	_	_
IPI00013449	O43657	TSPAN6	1	4	_	_	_
IPI00014219	Q15036	SNX17	1	0	_	_	_
IPI00014400	Q9NXW2	DNAJB12	2	1	N	_	_
IPI00014516	Q05682	CALD1	1	0	_	_	_
IPI00015140	B9ECT8	_	1	9	_	_	_
IPI00016027	Q14332	FZD2	1	6	_	_	_
IPI00016112	Q92626	PXDN	3	1	Y	_	_
IPI00016597	Q9NWW5	CLN6	2	7	_	_	_
IPI00016639	P41743	PRKCI	1	0	_	_	_
IPI00017342	P84095	RHOG	1	0	_	_	_
IPI00017494	Q9NWE6	_	2	0	_	_	_
IPI00017562	O95490	LPHN2	1	7	_	_	_
IPI00018219	Q15582	TGFBI	1	1	Y	_	_
IPI00018238	Q6UX01	LMBR1L	1	9	_	_	_
IPI00018804	Q15642	TRIP10	1	0	_	_	_
IPI00019004	Q99442	SEC62	1	2	_	_	_
IPI00019141	Q99943	AGPAT1	3	3	_	_	_
IPI00019794	Q9BYB0	_	1	0	_	_	_
IPI00019962	Q96EY4	TMA16	1	0	_	_	_
IPI00020194	Q92804	TAF15	2	0	_	_	_
IPI00021453	O14495	PPAP2B	2	6	_	_	_
IPI00021458	Q9NZN3	EHD3	2	0	_	_	_
IPI00021594	O43292	GPAA1	1	7	_	_	_
IPI00021808	P12081	HARS	2	0	_	_	_
IPI00021924	Q92522	H1FX	2	0	_	_	_
IPI00021998	O95256	IL18RAP	1	1	Y	_	_
IPI00022300	Q9H8H3	METTL7A	1	1	N	_	_
IPI00022543	Q92643	PIGK	3	2	_	_	_
IPI00022661	Q92692	PVRL2	1	1	Y	_	_
IPI00023484	O95864	FADS2	1	4	_	_	_
IPI00024151	O95900	TRUB2	2	0	_	_	_
IPI00024523	O75190	DNAJB6	1	0	_	_	_
IPI00026268	P62873	GNB1	1	0	_	_	_
IPI00026321	Q9H9M0	_	1	0	_	_	_
IPI00026328	O95881	TXNDC12	1	1	Y	_	_
IPI00026833	P30520	ADSS	2	0	_	_	_
IPI00026848	P30533	LRPAP1	2	1	Y	_	_
IPI00027078	O75976	CPD	2	1	Y	_	_
IPI00027194	Q9P2W9	STX18	2	1	N	_	_
IPI00027240	P63218	GNG5	1	0	_	_	_
IPI00028005	P57740	NUP107	1	0	_	_	_
IPI00028116	P24390	KDELR1	3	4	_	_	_
IPI00028264	Q8IYI6	EXOC8	1	0	_	_	_
IPI00029015	Q06136	KDSR	2	1	Y	_	_
IPI00029731	P18077	RPL35A	1	0	_	_	_
IPI00030128	O60513	B4GALT4	1	1	Y	_	_
IPI00030919	Q9UHA4	LAMTOR3	1	0	_	_	_
IPI00030929	P24844	MYL9	1	0	_	_	_
IPI00031030	Q06481	APLP2	2	2	_	_	_
IPI00032064	Q9Y2D5	AKAP2	1	0	_	_	_
IPI00032343	Q69YL0	NCBP2-AS2	1	0	_	_	_
IPI00032423	Q9Y2R4	DDX52	1	0	_	_	_
IPI00033022	P50570	DNM2	1	0	_	_	_
IPI00033025	E7EPK1	SEPT7	2	0	_	_	_
IPI00033153	Q9UBU9	NXF1	2	0	_	_	_
IPI00042580	Q9BUR5	APOO	2	1	N	_	_
IPI00043598	Q70UQ0	IKBIP	2	0	_	_	_
IPI00045109	Q96QV6	HIST1H2AA	1	0	_	_	_
IPI00045396	O43852	CALU	1	0	_	_	_
IPI00045798	Q96SL4	GPX7	1	0	_	_	_
IPI00045839	Q32P28	LEPRE1	1	0	_	_	_
IPI00045906	Q96G97	BSCL2	2	2	_	_	_
IPI00058192	Q9H488	POFUT1	1	0	_	_	_
IPI00060523	Q96CP7	TLCD1	1	5	_	_	_
IPI00060627	Q96CT7	CCDC124	1	0	_	_	_
IPI00062344	_	_	2	_	_	_	_
IPI00063762	Q96IR7	HPDL	2	0	_	_	_
IPI00069817	Q9UIG0	BAZ1B	1	0	_	_	_
IPI00074330	Q9BTX1	NDC1	1	5	_	_	_
IPI00099463	O95470	SGPL1	1	0	_	_	_
IPI00100030	Q969N2	PIGT	1	1	Y	_	_
IPI00102936	Q9UHB9	SRP68	1	0	_	_	_
IPI00103341	Q8WWH5	TRUB1	1	0	_	_	_
IPI00103940	Q14728	MFSD10	3	10	_	_	_
IPI00104050	Q9Y2W1	THRAP3	1	0	_	_	_
IPI00106847	P52701	MSH6	1	0	_	_	_
IPI00146447	Q3ZAQ7	VMA21	2	2	_	_	_
IPI00151358	Q96KA5	CLPTM1L	1	6	_	_	_
IPI00152441	Q8TCT9	HM13	1	7	_	_	_
IPI00157144	P13807	GYS1	1	0	_	_	_
IPI00158296	A3KMH1	VWA8	1	0	_	_	_
IPI00165949	Q9NZ08	ERAP1	2	0	_	_	_
IPI00166785	Q8N4V1	MMGT1	2	2	_	_	_
IPI00167072	Q8NFV4	ABHD11	1	0	_	_	_
IPI00167638	A4D1E9	GTPBP10	1	0	_	_	_
IPI00168347	Q96CP6	GRAMD1A	1	1	N	_	_
IPI00168921	Q6IS24	WBSCR17	1	1	N	_	_
IPI00171443	Q9H553	ALG2	1	0	_	_	_
IPI00172656	Q96CS3	FAF2	2	0	_	_	_
IPI00173359	Q9BZF9	UACA	1	0	_	_	_
IPI00174794	Q13308	PTK7	1	2	_	_	_
IPI00178440	P24534	EEF1B2	1	0	_	_	_
IPI00178700	Q92685	ALG3	2	7	_	_	_
IPI00183603	Q9NRP0	OSTC	1	3	_	_	_
IPI00183781	P53680	AP2S1	1	0	_	_	_
IPI00183964	Q9ULH0	KIDINS220	1	4	_	_	_
IPI00183968	P06753	TPM3	1	0	_	_	_
IPI00184311	P22413	ENPP1	1	1	N	_	_
IPI00184474	B7ZL93	GPR107	1	3	_	_	_
IPI00185371	Q8N7R7	CCNYL1	1	0	_	_	_
IPI00216184	Q13492	PICALM	1	0	_	_	_
IPI00216192	Q9H078	CLPB	1	0	_	_	_
IPI00216393	P09496	CLTA	1	0	_	_	_
IPI00216508	O60493	SNX3	1	0	_	_	_
IPI00217766	Q14108	SCARB2	1	2	_	_	_
IPI00217841	Q9HCM4	EPB41L5	1	0	_	_	_
IPI00219065	P35573	AGL	2	0	_	_	_
IPI00219673	Q9Y2Q3	GSTK1	1	0	_	_	_
IPI00219740	P33993	MCM7	2	0	_	_	_
IPI00220473	P98194	ATP2C1	1	8	_	_	_
IPI00220993	P09543	CNP	1	0	_	_	_
IPI00221222	P53999	SUB1	1	0	_	_	_
IPI00247871	O14776	TCERG1	1	0	_	_	_
IPI00257903	Q7Z2K6	ERMP1	3	8	_	_	_
IPI00291136	P12109	COL6A1	2	0	_	_	_
IPI00291544	Q14534	SQLE	3	4	_	_	_
IPI00291579	Q02241	KIF23	1	0	_	_	_
IPI00292135	Q14739	LBR	3	8	_	_	_
IPI00293167	Q99470	SDF2	1	0	_	_	_
IPI00293665	P04259	KRT6B	1	0	_	_	_
IPI00293946	Q92575	UBXN4	1	0	_	_	_
IPI00294834	Q12797	ASPH	1	1	N	_	_
IPI00296191	Q9UI12	ATP6V1H	1	0	_	_	_
IPI00296379	O14763	TNFRSF10B	1	1	N	_	_
IPI00296535	Q9UJ83	HACL1	2	0	_	_	_
IPI00297626	O00186	STXBP3	1	0	_	_	_
IPI00297646	P02452	COL1A1	1	0	_	_	_
IPI00298558	Q9BUL8	PDCD10	1	0	_	_	_
IPI00298947	Q5EB52	MEST	2	1	N	_	_
IPI00299554	Q15058	KIF14	1	0	_	_	_
IPI00299921	Q969S0	SLC35B4	1	9	_	_	_
IPI00300050	P80365	HSD11B2	1	0	_	_	_
IPI00302840	P13637	ATP1A3	1	8	_	_	_
IPI00303300	Q96AY3	FKBP10	1	0	_	_	_
IPI00304962	P08123	COL1A2	2	0	_	_	_
IPI00328276	Q96SZ6	CDK5RAP1	1	0	_	_	_
IPI00328391	Q86SF2	GALNT7	2	1	N	_	_
IPI00328715	Q86UE4	MTDH	3	1	N	_	_
IPI00329410	Q86YN1	DOLPP1	1	4	_	_	_
IPI00329596	B5MD66	_	2	_	_	_	_
IPI00329672	Q12965	MYO1E	2	0	_	_	_
IPI00376394	Q6ZRP7	QSOX2	2	1	N	_	_
IPI00376481	Q7Z7K6	CENPV	3	0	_	_	_
IPI00385055	P26232	CTNNA2	1	0	_	_	_
IPI00386229	E9PHB7	_	1	_	_	_	_
IPI00386427	Q92485	SMPDL3B	1	0	_	_	_
IPI00386755	Q96HE7	ERO1L	3	0	_	_	_
IPI00397379	O95208	EPN2	1	0	_	_	_
IPI00401829	P0C221	CCDC175	1	0	_	_	_
IPI00409635	A0FGR8	ESYT2	2	1	N	_	_
IPI00410544	Q8NBZ7	UXS1	2	1	N	_	_
IPI00410584	Q86WA8	LONP2	3	0	_	_	_
IPI00410666	Q14160	SCRIB	1	0	_	_	_
IPI00414320	B7Z6L0	_	2	0	_	_	_
IPI00414410	_	_	3	_	_	_	_
IPI00418184	Q75MM1	_	2	0	_	_	_
IPI00419932	Q6IQ22	RAB12	1	0	_	_	_
IPI00442073	P21291	CSRP1	1	0	_	_	_
IPI00446874	_	_	3	_	_	_	_
IPI00455473	Q5JRA6	MIA3	2	0	_	_	_
IPI00470941	_	_	1	_	_	_	_
IPI00472112	P13746	HLA-A	1	1	Y	_	_
IPI00473014	P60981	DSTN	1	0	_	_	_
IPI00513768	Q5T2N8	ATAD3C	1	0	_	_	_
IPI00549861	E7EQN7	_	2	_	_	_	_
IPI00552930	Q9BQN1	FAM83C	1	0	_	_	_
IPI00640980	Q96L92	SNX27	1	0	_	_	_
IPI00643365	Q2TAA5	ALG11	1	2	_	_	_
IPI00644231	Q7L576	CYFIP1	1	0	_	_	_
IPI00646963	A8MWX0	_	1	1	N	_	_
IPI00719622	P62857	RPS28	1	0	_	_	_
IPI00719757	Q9Y6M7	SLC4A7	1	11	_	_	_
IPI00743576	Q93050	ATP6V0A1	1	7	_	_	_
IPI00783313	P06737	PYGL	1	0	_	_	_
IPI00783565	P31641	SLC6A6	1	12	_	_	_
IPI00783943	O94901	SUN1	3	2	_	_	_
IPI00789324	F5GWP8	_	1	0	_	_	_
IPI00790292	B4DEF8	MRPL45	1	0	_	_	_
IPI00790530	Q9BW27	NUP85	3	0	_	_	_
IPI00853149	Q92545	TMEM131	1	2	_	_	_
IPI00854741	Q15334	LLGL1	1	0	_	_	_
IPI00909424	B4DEZ3	NDUFA13	1	1	N	_	_
IPI00914952	O94973	AP2A2	1	0	_	_	_
IPI00926491	B4DJ38	_	2	0	_	_	_
IPI00940393	P68104	EEF1A1	1	0	_	_	_
IPI00940432	C9J406	IMMT	1	0	_	_	_
IPI00945425	_	_	1	_	_	_	_
IPI00964764	B3KT34	SDHA	1	0	_	_	_
IPI00974108	E5RGV9	_	1	_	_	_	_
IPI00981642	_	_	2	_	_	_	_
IPI01012911	Q8N274	_	1	0	_	_	_
IPI01013155	B7Z5E4	_	1	0	_	_	_
IPI01015917	B7Z2F4	CCT4	1	0	_	_	_
IPI01020905	_	_	1	_	_	_	_
IPI01021811	F8VP03	_	1	0	_	_	_
IPI01021966	F8W031	_	2	0	_	_	_
